# Supplementary material for: The metabolic and proteomic repertoires of periderm tissue in skin of the reticulated Sikkim cucumber fruit
Source: Hortic Res. 2022 Apr 22;9:uhac092. doi: 10.1093/hr/uhac092 (PMC9160728; doi:10.1093/hr/uhac092)
Supplement: Web_Material_uhac092 [file web_material_uhac092.zip › Supplemental Tables.xlsx]

## Sheet: Supplemental Table S1
Supplemental Table S1. List of 3333 skin proteins that exhibited significantly-changed abundances along the development of the Sikkim cucumber fruit. These proteins were isolated following a comparative ANOVA between all developmental stages. The proteins are devided to 9 cluster based on a k-means clustering assay.
protein	Accession	Description	Sum PEP Score	Coverage [%]	# Peptides	# AAs	MW [kDa]	calc. pI	k means	ANOVA p value	10 DAF			20 DAF			30 DAF			40 DAF			50 DAF			60 DAF			70 DAF
											rep #1	rep #2	rep #3	rep #1	rep #2	rep #3	rep #1	rep #2	rep #3	rep #1	rep #2	rep #3	rep #1	rep #2	rep #3	rep #1	rep #2	rep #3	rep #1	rep #2	rep #3
Csa6G057170	A0A0A0KEF5	Chlorophyll a-b binding protein, chloroplastic OS	148.191	49	11	255	27.2	7.4	1	5.97309e-19	112.9	109.8	113.9	251	261.9	283.8	51.2	48.6	48.3	160	154.8	173.3	53	50.2	58.9	24.4	24.5	23.5	3.9	4.4	4.1
Csa7G033300	A0A0A0K565	Chlorophyll a-b binding protein, chloroplastic OS	158.562	64	10	265	28.5	5.66	1	1.14161e-17	112.2	112.3	100.9	230.9	212.8	216.5	78.3	68.8	67.6	193.1	187.6	202.5	51.4	49.9	54.6	37.9	37.8	38.2	11.4	10.9	11.7
Csa5G609710	A0A0A0KR46	Ribulose bisphosphate carboxylase small chain OS	397.882	63	16	185	20.7	8.05	1	1.44983e-17	94.6	92.8	92.4	250.2	227.9	266.9	92.8	90.4	90.2	142.1	150.6	157.2	94	96.3	99	28.3	29.3	26.6	14.9	13.4	15.2
Csa3G664560	A0A0A0LCY3	Chlorophyll a-b binding protein, chloroplastic OS	211.067	68	14	265	28.3	5.66	1	1.55638e-17	81.2	76.9	81.2	287.4	293.3	331	69.8	60.8	70.6	189.6	177.1	187.9	37.3	33.8	36.5	31.5	35	36	4.4	4.2	4.8
Csa5G602750	A0A0A0KTR8	Major latex-like protein OS	195.43	87	22	155	17.5	5.08	1	7.59514e-17	101	105.8	111.6	386.3	346	426.7	131.4	126.5	138.5	76	84	81.7	19.6	19.5	19.9	30	24.2	29.5	8.8	8	8.8
Csa6G488340	A0A0A0KI32	Oxygen-evolving enhancer protein 1 OS	274.794	61	22	332	34.9	6.62	1	3.8854e-16	103	107.9	107	233.7	209.5	210.7	65.1	61.6	65.2	135.4	142.2	126.8	82	76.7	85.9	35.5	36.7	44.6	13.1	13.9	13.3
Csa5G577700	A0A0A0KPL5	Photosystem II CP43 chlorophyll apoprotein OS	39.97	17	2	100	11.3	9.29	1	1.64445e-15	103.6	104.5	120.7	203.3	220.6	229.8	65.5	65.1	61.3	132.4	142.2	129.4	77.4	82.1	81.8	38.7	35.2	38.1	12.6	12.1	11.7
Csa1G009810	A0A0A0LSB4	Chlorophyll a-b binding protein, chloroplastic OS	129.46	59	9	252	27.7	7.4	1	2.33337e-15	119.6	114.9	122.1	270.7	257.5	300.4	38.2	38.3	42.4	121.3	125.8	137.8	59.5	54.4	58.7	35.3	37.5	39.2	7.3	9.8	10
Csa4G064020	A0A0A0KXH3	Uncharacterized protein OS	70.372	34	6	138	14.3	9.63	1	4.90729e-15	102.4	101.9	84.7	236.7	246.8	242.3	50	46	55.9	145.7	140.4	153.7	80.8	80.5	83.7	33.5	37.1	34.9	10.8	12.2	14.3
Csa7G025730	A0A0A0K4Y4	Uncharacterized protein OS	89.682	41	12	373	38.7	8.37	1	5.24479e-15	145.6	140.2	136.6	121.3	125.4	120.9	97	107.1	104.1	109.6	107.3	115.5	64.6	59.6	60.7	71.4	72.1	75.5	44.6	42.9	45.4
Csa4G063440	A0A0A0KVC0	Oxygen-evolving enhancer protein 2 OS	231.957	57	18	263	28.1	8.47	1	5.75983e-15	108.4	114.2	115	219.1	199	172.6	69.4	70	73	141.6	145.1	145.6	82.9	75	85.9	41.7	40.1	48.3	14.6	14.7	14.9
Csa4G001600	A0A0A0KT89	Apocytochr_F_N domain-containing protein OS	98.398	59	9	202	22.3	9.39	1	6.87016e-15	96	106.4	90.3	239	234.8	263.1	69.3	68.7	72.4	122.6	128.4	132.6	94.8	100.8	98.6	31.3	29.1	29.2	16.3	16.4	18.5
TK	G8EX76	Chloroplast transketolase OS	340.152	55	28	742	80.6	6.44	1	4.30526e-14	127.7	127.9	124.6	200	202.7	191.5	87.3	89.5	77.3	94.9	98.4	109.8	73.9	82.8	80.8	57.8	54.6	60.5	33.4	31.6	30.4
Csa3G734100	A0A0A0LDN8	Uncharacterized protein OS	15.866	10	2	135	14.3	9.61	1	4.33033e-14	67.8	63.7	58.5	258.4	231.6	346.8	81.8	94	81.6	181.9	202.6	186.8	49.2	42.5	49.7	26.1	24.3	48.4	NaN	NaN	NaN
Csa5G646700	A0A0A0KXR5	Chlorophyll a-b binding protein, chloroplastic OS	223.662	50	14	288	30.9	5.49	1	4.5713e-14	113.2	117.7	130.6	226.2	245.8	280.5	56.5	58.8	58.4	115.7	125.3	135.2	74.6	82.2	85.5	33.9	33.7	26.1	14.1	15.5	13.4
Csa1G066480	A0A0A0LUC2	Uncharacterized protein OS	125.792	43	13	231	24.7	9.41	1	5.4439e-14	85	90.7	102.4	208.5	193.3	212.6	77.1	73.4	92.9	131.5	155.1	133	73.4	75.4	79.8	40.6	39.6	44.3	18.2	18.5	19.3
Csa3G099680	A0A0A0L6I8	Chlorophyll a-b binding protein, chloroplastic OS	105.916	55	8	264	28.5	5.06	1	5.87323e-14	111.4	104.9	97.2	258	271.8	328.5	53.3	56.6	54.2	117.5	160.7	140.8	51.2	65.7	64	24.9	23.4	23.9	8.8	9.3	6.8
Csa5G525610	A0A0A0KR72	Uncharacterized protein OS	31.453	21	2	80	9.2	8.53	1	1.73717e-13	119.2	108.2	117	198.7	255.7	256.6	37.6	39.4	39.1	130.8	133.5	151.8	68.5	79	68.8	17.2	19.1	15.7	2.3	1.1	NaN
Csa6G188160	A0A0A0KC77	NAD(P)-bd_dom domain-containing protein OS	155.71	39	17	579	61.8	8.62	1	2.02607e-13	122.5	123.9	113.7	291.7	325.4	325.5	42	49.9	45.1	115.3	132.1	109.9	49.6	60.3	55.3	15.1	12.2	20.7	4.9	3	3.2
Csa6G522690	A0A0A0KI21	Chlorophyll a-b binding protein, chloroplastic OS	207.334	71	15	265	28.1	5.26	1	2.17224e-13	112.8	110.9	116.1	218.5	211.2	237.1	69.6	71.5	69.1	144.4	151.7	153.8	54.2	53.7	60.7	53.5	49.5	46.7	30	32.3	24.1
Csa4G308550	A0A0A0KXI3	Chlorophyll a-b binding protein, chloroplastic OS	120.319	50	11	284	31.1	5.95	1	2.24915e-13	106.9	107.5	96.2	213.4	269	321.6	49.6	55.7	37.9	138.9	157.5	144.7	67.1	71.9	60.9	28.7	28.1	28.3	9.9	10.4	10.9
Csa7G062920	A0A0A0K7D2	Uncharacterized protein OS	39.137	25	4	263	29.3	7.64	1	3.39384e-13	92.5	100.9	119.8	181.2	167.5	215.7	45	38.2	37.4	97.2	102.4	93	107.1	112.4	86.3	34.8	36.4	34.4	15.3	15.4	16.9
Csa1G617370	A0A0A0M2W0	Aminotransferase 1 OS	158.129	66	18	401	43.9	8.02	1	4.32123e-13	48.3	52.6	49.3	227.8	229.7	304	54.4	50.9	42.3	58.8	54.4	57.8	166.9	186.7	187	31.4	35.1	32.8	25.1	29.1	28.2
Csa6G016970	A0A0A0K7Z3	Uncharacterized protein OS	85.866	38	7	240	25.8	9.14	1	4.60936e-13	111.7	83.4	103.8	159.6	241.3	185.1	67.5	73.1	71.2	106.8	104.3	112	110.1	107.4	115.8	31.4	32.5	26.7	11.4	12	11.5
Csa4G333620	A0A0A0KY77	Non-specific lipid-transfer protein OS	39.762	34	4	125	13	8.82	1	4.77205e-13	240.6	262.5	232.5	141.5	140	189.1	310.5	267.6	353.8	41.6	40.3	39.7	7	7.7	10.8	4.9	6.6	9.5	9.7	9	10.4
Csa4G095050	A0A0A0KXS1	Alpha-1,4 glucan phosphorylase OS	574.579	67	49	1020	115.2	6.29	1	1.31135e-12	114.4	112.3	118	109.2	114.7	118.8	93.4	96.4	91.2	82.7	88.2	84.9	97.7	98.4	101	83.9	81.5	87.4	61.5	63.2	60.3
Csa6G483300	A0A0A0KFM1	Uncharacterized protein OS	118.249	36	10	171	18.2	8.7	1	1.62472e-12	109.3	86.5	95.1	215.3	195.8	226.8	52	52.4	67.2	122.6	139.7	139.1	81.5	84.7	91	50.5	48.3	45.7	20.9	19.7	23.7
Csa3G483830	A0A0A0LAW4	Uncharacterized protein OS	36.234	48	3	144	15.2	9.91	1	1.81461e-12	102.5	107.5	111.9	253.1	272.3	194.8	49.4	49.6	46.7	134.2	117.7	129	72	63.4	72.4	38.2	34	39.7	21.8	26.3	20.8
Csa1G003540	A0A0A0LRZ6	Elongation factor Tu OS	218.726	46	12	408	44.1	6.47	1	2.28452e-12	175.8	161	163.8	187.5	214.8	243.6	72.6	73.3	54.7	112.5	115.3	106.3	58.8	58	48.8	45.7	42.1	41.5	26.5	27	28.4
Csa3G002780	A0A0A0L3P3	Ferredoxin--NADP reductase, chloroplastic OS	198.362	46	18	413	46.3	8.51	1	4.6436e-12	109.5	116.4	118.9	215.1	197.2	191.4	57.1	60.1	73.4	120.8	116.1	117.8	100.8	114.2	102.4	39.4	37.1	51.5	29.1	28.8	29.7
Csa5G589390	A0A0A0KV98	Chlorophyll a-b binding protein, chloroplastic OS	75.149	27	4	271	29.1	6.9	1	6.2403e-12	118.1	109.8	128.2	254.8	244.7	284.6	49.9	43.4	68.7	116.4	124.7	127.1	71.1	61.1	79.8	40.9	40.6	50	10.3	9.7	9.1
Csa3G252490	A0A0A0L6T3	Glyceraldehyde-3-phosphate dehydrogenase OS	237.486	64	20	403	43	7.75	1	6.25147e-12	127.8	110.3	123.2	168.6	196.8	193.4	68.8	69.9	73.1	90.9	95.1	97	91.8	98.7	89.1	49.3	50.3	37	33.5	36.6	34.1
Csa2G252020	A0A0A0LJ63	Fructose-bisphosphate aldolase OS	264.778	58	24	397	42.9	6.8	1	6.70461e-12	107.2	132.4	124.9	288.1	253.4	313.5	63.4	65.6	62	73.7	70.2	77.3	114.2	118.6	138.5	29.3	28.1	36.9	31.2	30.5	33.4
Csa6G497060	A0A0A0KG22	Malate dehydrogenase OS	239.254	70	14	356	37.6	8.41	1	1.14663e-11	115.4	119.8	120.2	197.8	214.7	245	102.7	108.9	96.8	59.5	61.9	60.3	97.7	115.9	118.3	62.4	60	61.7	41.2	43.4	36.8
Csa6G376260	A0A0A0KDA5	UDP-sugar pyrophospharylase OS	250.9	44	21	611	67.2	6.55	1	1.35792e-11	116.7	119.9	116.3	88.4	86.1	82.2	133.5	138	129.8	115.5	123.9	116.7	69.5	70.9	79.2	107	105.3	93.7	52.9	49.6	51.1
Csa2G245460	A0A0A0LLX4	ATP-dependent Clp protease proteolytic subunit OS	12.717	13	2	274	29.8	6.58	1	1.51371e-11	173.9	169.9	184.3	170	167.4	160.9	88.9	80.7	87.5	81.1	75.2	78.7	76.1	73.7	71.3	70.4	48.9	50	31.2	31.5	28.6
SBPase	C4PAW8	Sedoheptulose-1,7-bisphosphatase OS	126.231	42	16	388	42.1	6.29	1	1.85915e-11	168.9	160.5	169.6	296.6	284.4	325.4	60.6	54	39.3	97	86.9	101.5	71.6	63.4	73.7	19	20.3	13	21.8	16.8	14.8
Csa1G714680	A0A0A0M3X2	Uncharacterized protein OS	64.47	39	9	224	24.4	9.69	1	2.28378e-11	94.2	101.6	105.9	247.3	234.7	265	52.1	51.8	61.5	140.1	142.4	134.6	66.8	72.3	83.8	34.3	31	59.9	11.7	11.8	12.5
Csa4G419580	A0A0A0L3F4	Uncharacterized protein OS	53.109	24	3	153	17.2	10.52	1	2.33857e-11	244.8	304.5	220.1	267.6	357.2	300	8	19	10.1	70.2	55.8	66.2	37.9	38.6	43.7	10.8	11.8	27.6	1.7	1.1	NaN
Csa6G518130	A0A0A0KLJ5	TPT domain-containing protein OS	11.435	7	3	411	45.1	9.55	1	2.36119e-11	97.8	93.6	98.7	215	179.3	163.8	65	63.5	67.9	88.6	80.4	86.6	79.3	85.8	74	48.1	51.1	60	29.4	30.9	38.7
Csa3G822370	A0A0A0LHJ6	S1 motif domain-containing protein OS	41.316	11	6	922	100	6.32	1	2.56125e-11	322.6	378.4	288.6	202.5	214.6	132.9	21.5	27.9	17	95.2	51.2	96	15.1	25.6	10.5	22.3	27.1	15.7	NaN	NaN	NaN
Csa5G589260	A0A0A0KPX9	Cysteine synthase OS	332.27	69	22	390	41.1	7.75	1	2.59751e-11	98	106.5	87.4	176.1	167.1	162.4	71	68.4	75.1	119.9	131.6	116.9	97.4	102	106.1	44.4	47.9	56.6	37.5	31.8	40.7
Csa6G014770	A0A0A0KBU9	Thioredoxin domain-containing protein OS	113.932	47	10	215	23.6	9.69	1	2.59773e-11	78	87.3	74.7	140.7	148.6	172.5	92.2	83.1	97.8	130.5	142.5	145	89.3	91.4	101.1	65.5	51.1	51.7	29.4	24.6	22.6
Csa3G743980	A0A0A0LB65	Uncharacterized protein OS	25.545	13	6	481	54.1	6.1	1	3.17738e-11	127.7	143.6	142.2	244.5	252.5	322.3	79.6	79.1	81.4	115.4	117.3	132.2	48.4	46.9	47.5	66.2	72.3	55.8	8.8	7.2	10.9
Csa6G136020	A0A0A0KEF3	Phosphoglycerate kinase OS	339.293	71	31	485	50.7	7.94	1	3.62828e-11	112.3	109.3	104.7	160.9	166.1	139.4	89.7	91.6	97.6	100.4	104.2	98.2	90.7	90.7	89.9	70.9	74.3	74.6	52	57.2	58
Csa1G000570	A0A0A0LNQ2	Mg-por_mtran_C domain-containing protein OS	68.252	32	9	317	34.4	8.12	1	3.83762e-11	211	264.5	214.4	267.5	239.4	241.2	45.7	53.7	50	100.2	93.2	79.7	51.9	57.3	65	23.1	30.1	26.3	15.4	10.9	7.4
Csa5G490820	A0A0A0KNM4	Chlorophyll a-b binding protein, chloroplastic OS	120.128	21	7	246	26.5	6.2	1	4.35612e-11	150.4	119.7	141.8	243.8	242.5	279.7	45.9	38.2	33.4	133.2	140.6	128.7	57.3	58.5	47.4	39.5	40.2	36.2	8.8	17.4	10.3
Csa3G748800	A0A0A0LGH3	Peroxiredoxin OS	132.372	56	10	229	24.3	8.25	1	5.96831e-11	119.6	110.8	119.4	127.4	117.8	130.6	140	139.4	157.9	88.8	105.7	108.4	58	57.1	57.6	79	67.2	77.4	53	48.1	49.2
Csa3G133100	A0A0A0L6U0	Uncharacterized protein OS	199.625	40	18	620	66.2	6.8	1	7.24786e-11	125.4	123.4	123.4	81.9	77.6	83.5	109.2	111	108.5	126.8	124.1	126.5	85.4	78.8	73.1	115	120.3	99.7	52.3	55.3	51.9
Csa3G653460	A0A0A0LC82	Uncharacterized protein OS	193.632	21	16	690	73.3	5.29	1	7.41833e-11	176.1	211.4	174.7	139	135.3	119.5	87.7	90.5	68	147.7	120.5	122.7	57.1	56.2	72.5	71.6	79.9	89.7	19.8	20.5	19.3
Csa7G046710	A0A0A0K2A0	EF-hand domain-containing protein OS	129.081	36	15	574	64.4	6.62	1	7.45204e-11	151.6	154.8	168.5	147.4	126.1	148.6	59	73.2	74.3	94	92.3	88.4	59.2	60.3	71.4	79	79.6	79	33.4	31.1	24.6
Csa4G442580	A0A0A0KYZ2	Apocytochr_F_N domain-containing protein OS	45.546	23	6	264	29	9.66	1	9.32398e-11	110.7	113.7	101.1	222.3	209.9	240.6	74.9	71.4	77.2	137.8	138.5	124.2	100.4	82.6	92.4	20.9	32	37.3	23.8	21.9	27.4
Csa5G466370	A0A0A0KNC8	PRA-CH domain-containing protein OS	20.617	15	2	206	23.3	7.33	1	1.08207e-10	190.5	255.2	254.2	142.6	205.1	190	84.7	83.8	78.7	91.2	114.2	125.4	27.8	55.3	75.6	52.3	60.4	41.6	NaN	NaN	1.9
Csa5G505230	A0A0A0KS54	PsbP domain-containing protein OS	51.319	28	6	236	26.2	8.51	1	1.55344e-10	113.3	124.9	101.9	161.7	202.1	246.8	82	72.1	59	167.5	154.6	163.9	61.9	88.5	50.8	28	26	27.8	20.4	15.1	15.9
Csa3G119600	A0A0A0L760	Thioredoxin domain-containing protein OS	11.367	12	2	224	25.3	8.53	1	1.93813e-10	140.7	167.6	155.7	145.7	159.4	119.9	65.1	67.4	80.3	110.9	123.5	99.8	44	46.7	46.5	75.4	63.9	85.9	29.7	34.1	26.2
Csa3G119840	A0A0A0L603	CAAD domain-containing protein OS	76.438	25	8	164	17.6	9.23	1	2.33499e-10	125.2	116.6	121.5	223.8	250.9	179.4	63.9	66.1	60.9	152.6	158.3	132.2	64.6	64.9	48.8	34.5	36.4	23.3	27.2	26.8	27.6
Csa7G049210	A0A0A0K3U1	AAA domain-containing protein OS	310.316	39	28	796	85.9	7.78	1	2.33768e-10	122.6	119.5	125.3	156.1	207.3	132.3	82.5	87.9	81.5	121.6	144.7	106.1	94	83.6	106	45.2	49.3	46.4	23.6	23.2	18
Csa1G062930	A0A0A0LS08	ATP synthase gamma chain OS	98.025	55	16	373	41	6.62	1	2.71723e-10	108	113.6	113.5	182.5	192.2	264.3	60.8	59.9	47.3	91.2	103.6	88.7	95	107.7	118.3	36.5	34.5	39.2	31.7	35	37.2
Csa5G265820	A0A0A0KQV4	Uncharacterized protein OS	15.087	18	3	262	29.2	5.36	1	3.91817e-10	51.8	68.4	53	110.1	91.3	69.6	69.6	54.6	58.2	41.1	187.1	78.3	210.4	192.4	106.5	80.8	79.2	72	NaN	NaN	NaN
Csa1G701380	A0A0A0M163	HIT domain-containing protein OS	36.687	47	6	183	19.9	9.26	1	4.21956e-10	101.3	93.3	111.4	195.3	198.6	245.8	88.9	98	91.5	87.4	91.3	83.2	83.9	98.4	90.7	44.6	42.9	47.6	65.8	70.8	56.3
Csa3G638540	A0A0A0L987	Phosphoribulokinase OS	127.632	41	12	418	46.5	6.4	1	4.47038e-10	127.8	110.8	132.8	246.1	213	240.1	59.2	51.1	83.7	109.1	103.7	98	96.4	94.5	110.2	36.8	39.2	34.5	40.8	37.5	46.9
Csa4G500330	A0A0A0KZ66	Epimerase domain-containing protein OS	167.089	53	20	383	42.6	8.5	1	4.51122e-10	145.1	117.6	127.9	243.8	294.3	276.7	70.2	66.4	52.5	115.8	130.5	94.4	93.7	89.6	80.7	31.6	35.1	28.7	25.9	41.4	31
Csa6G004600	A0A0A0K9Z6	Cysteine synthase OS	140.534	43	15	375	40.3	7.94	1	5.60164e-10	72.5	59.1	51.3	236.6	229.2	182.7	77.7	80.7	80.5	185.9	204.9	190.1	55.5	59.8	40	63.9	66.6	44	21.7	23.4	23.2
Csa6G408170	A0A0A0KE82	Epimerase domain-containing protein OS	83.899	32	10	409	44.5	7.06	1	6.80101e-10	163.5	183.1	220.1	352.1	264.9	329.1	51	52.2	70.7	90.6	79.3	92.6	20.5	30.6	41.9	20.5	20.1	24.1	7.1	11.1	6
Csa3G903520	A0A0A0LI67	Glycine cleavage system H protein OS	53.963	51	4	165	17.6	5.3	1	7.44126e-10	107.8	95.2	101.4	217.9	181.7	98.2	130.9	151.4	140.5	189.9	258.7	229.2	68	78	70.9	36.3	30.6	34.9	8.5	10	14.5
Csa7G394650	A0A0A0KAR9	Uncharacterized protein OS	190.154	49	16	499	53.2	8.54	1	9.55167e-10	103.9	115.2	122.3	104.9	104	107.8	111.1	112.7	120.7	107.3	109.6	120.9	62	68.7	79.1	112.7	109.1	114.5	43.1	44.4	43.3
Csa1G042360	A0A0A0LSZ7	40S ribosomal protein S7 OS	156.116	66	15	191	22	9.76	1	2.0259e-09	158.6	161.6	170.5	144.3	125.6	121	93.5	97.4	97.4	105.9	97.2	99.4	83.8	79.7	82	90.7	86.6	73	45.8	45.1	37.9
Csa2G287080	A0A0A0LQ03	STS14 protein OS	55.62	31	6	212	23.4	7.78	1	2.22637e-09	137.6	90.5	96.2	133.7	170.5	197.7	85.9	78.1	58	144.1	151.5	160.1	25.8	25.5	16.9	56.5	61.2	46.5	32.3	25	24.7
Csa3G104920	A0A0A0L5C6	Thioredoxin domain-containing protein OS	54.919	37	7	177	19.3	8.47	1	2.56273e-09	131.7	165.1	151.6	182.7	165	200.4	73.1	78.8	74.8	77.4	95.3	89.1	64.4	67.2	70.4	78.8	58.5	59.9	27.1	35.4	24.7
Csa7G447010	A0A0A0KC66	CAAD domain-containing protein OS	28.586	29	5	145	15.8	9.47	1	3.43453e-09	136.5	124.6	145.9	180.7	150.8	179.5	55.9	50.5	77.7	109.9	112.7	131.6	97.5	91	104.7	40.5	41.6	47.8	38.7	46.3	45.2
Csa2G362505	A0A0A0LLJ2	Thioredoxin OS	61.464	48	6	123	13.6	6.32	1	3.45835e-09	88.7	104.9	99.7	138.5	169.2	147.8	98.2	106.1	87.2	70.7	82.6	83.8	61.2	61.6	66.8	94.2	93.4	98.9	42.6	52.1	40
Csa4G011060	A0A0A0KXA3	Uncharacterized protein OS	130.574	45	13	332	36.2	9.19	1	3.47027e-09	168.7	135.7	161	160.7	190.3	124.7	64.7	67.2	65.7	118.4	114.6	110.1	68.1	67.4	48.4	53.8	53.9	47.3	27.1	37.8	31.5
Csa6G401340	A0A0A0KDX8	Catalytic OS	6.235	5	2	336	37	5.68	1	4.57575e-09	180	162.8	177.4	153.5	151.3	185.2	92.3	101.9	98	63.6	50	74.1	34.3	71.1	50	66.5	58.4	60	20.9	22.6	24.1
Csa7G267900	A0A0A0K7N4	Photosystem II protein OS	71.576	25	7	272	29	7.28	1	5.81398e-09	136	140.1	106.7	150.6	160.1	231	66.4	66.6	62.7	109.7	116.9	104.3	122	114.5	116.1	41.6	39	38.7	37	39.1	39.4
Csa4G664300	A0A0A0L4N1	Glyceraldehyde-3-phosphate dehydrogenase OS	253.209	56	24	451	48	8.07	1	6.99982e-09	101.2	139.1	127.1	218.9	181.1	215.8	65.9	63.8	82.1	74.6	70.8	75.4	90.1	90.9	122.2	44.9	47.3	60.3	34.1	34.1	34.3
Csa3G689790	A0A0A0L9H0	Uncharacterized protein OS	119.062	42	11	368	39.5	8.38	1	7.14451e-09	101.3	103.9	106.9	100.8	112.2	137.4	95.9	100.1	91.3	116	111.9	118.6	75.2	78.1	79.3	157.5	146.9	142.5	57.4	59.1	58.4
Csa7G046130	A0A0A0K3P0	Uncharacterized protein OS	99.685	39	14	298	34	8.56	1	7.17195e-09	118.7	142.9	124.6	171.7	151.8	159.6	89	85.4	52.8	124.7	122.7	114.4	93.3	83.2	83	47.4	52.6	53.1	35	36.9	29.4
Csa1G041560	A0A0A0LSX7	Rhodanese domain-containing protein OS	69.219	37	11	394	42.1	9.35	1	7.7423e-09	140.1	150.8	106.2	207.2	192.5	248.2	67.9	55.3	40.9	143.4	131	131.2	93.9	69.3	78.9	34.7	30.2	25.5	5.9	16.6	6.6
Csa3G060980	A0A0A0L4W3	Uncharacterized protein OS	25.992	22	4	158	17	9.91	1	7.97527e-09	73.9	73.3	66.4	231.7	226.8	360.3	57.3	51.7	31.1	184.2	129.9	162	86.8	67.1	64.2	41.4	28.8	35	26.4	22.6	27.1
Csa5G367180	A0A0A0KQ11	F1 ATPase beta subunit OS	93.226	61	2	95	10.2	5.97	1	9.3614e-09	117.5	100.1	123.9	226.4	209.4	218.1	69.7	58.4	62.9	81.1	109	86.5	93.5	122.4	105.5	37.7	36.8	35.2	15.8	5.8	15.8
Csa5G601570	A0A0A0KTQ0	PKS_ER domain-containing protein OS	122.668	50	15	383	40.5	8.12	1	1.04053e-08	153.8	180.6	190	273.5	222.2	299.2	69.3	52.8	78.5	73.3	78.3	63.8	51.5	47.4	81.3	19.6	15.4	29.1	29.1	18.1	19.3
Csa1G039120	A0A0A0LQ86	PUA domain-containing protein OS	106.401	41	11	516	57.3	9.01	1	1.0439e-08	187.6	190.3	164.5	100	112.6	96.5	69.9	85.8	87.7	93.6	101.1	118.4	91.8	96.2	126.1	63.7	68.5	77.5	32.3	38.3	27.9
Csa5G153150	A0A0A0KK91	Glutamate--cysteine ligase OS	188.873	53	18	501	56.4	5.96	1	1.15468e-08	108.6	108	121.4	139.1	127.5	118.1	104.6	94	100.5	130.4	128.9	125.3	72.3	73.6	90.9	90.1	89.9	110.2	38.9	39.6	41.4
Csa1G002930	A0A0A0LRC9	Rhodanese domain-containing protein OS	65.669	37	8	295	33.2	9.13	1	1.20131e-08	98.2	107.9	119.5	206.3	185.3	183.4	102.9	84	42.5	152	159.7	127.2	103.4	74.4	54	48.5	49.3	30.3	8.3	8.8	6.6
Csa3G848200	A0A0A0LCR9	Uncharacterized protein OS	129.909	46	12	356	37.8	8.03	1	1.81806e-08	119.5	223.5	216.2	195.8	192.5	183.2	52.4	62.4	60.8	122.4	123.1	111.1	40.6	42.4	70.8	20.7	33	30.7	12.7	23.3	14.3
Csa5G148720	A0A0A0KQQ5	NAD(P)-bd_dom domain-containing protein OS	286.963	64	25	348	38.2	7.14	1	2.02779e-08	106.8	116.4	115.5	120.1	115.2	150.2	99.1	98.6	94.2	93.9	91.8	98.6	77.5	79.3	86.5	100.3	101.8	108.9	52.8	52.4	55.2
Csa1G445860	A0A0A0LX23	Chlorophyll a-b binding protein, chloroplastic OS	195.991	71	15	265	28.2	5.43	1	2.10578e-08	94.8	144	155.8	290.9	397.5	180.9	67.4	80.5	63	82.5	113	125.7	28.4	32	33.1	52.2	68.5	31.9	NaN	3.9	NaN
Csa3G854240	A0A0A0LDS0	Uncharacterized protein OS	31.273	27	4	204	21.8	10.42	1	2.31369e-08	231.1	201.6	122.9	268.8	325.6	269.4	44.5	47.1	28.6	102.8	90.1	54.8	43.3	62.5	41.6	37.6	28.3	27.9	20.1	11.8	11.4
Csa2G381850	A0A0A0LM10	Uncharacterized protein OS	161.801	43	12	216	23.6	6.89	1	2.39406e-08	105.7	128.3	114	199	253.2	231.3	44.6	59.1	42.9	98.9	118.6	96.2	91	104.7	84.1	26.6	26.4	72.3	12.6	13.3	15.2
Csa4G653470	A0A0A0L5S9	AAA domain-containing protein OS	303.849	48	26	715	76.6	6.09	1	2.71064e-08	113.6	134	145.1	174.9	177	101.6	77.1	70.8	62.3	140.4	141.2	126.6	90.5	93.8	86.4	57.7	51.1	55.8	26.3	20.9	31.3
Csa5G647530	A0A0A0KXU0	TIR domain-containing protein OS	52.392	10	11	1386	159.1	6.99	1	2.81517e-08	87.4	80.6	65.5	222.5	226.2	223.8	71.4	71.6	48.4	120.7	121.7	124	73.6	74.1	106.8	64.4	63.7	69.9	37.4	39.3	34.1
Csa6G150580	A0A0A0KDJ9	Uncharacterized protein OS	53.359	13	8	841	98.3	4.75	1	2.84727e-08	179.8	229.6	269.2	168.5	152.5	160.2	68.5	75.7	61.1	62.8	89.1	82.5	49.6	60.2	59.6	58.5	59	53.6	25.8	9.6	14.7
Csa1G025890	A0A0A0LQ27	Ornithine aminotransferase OS	109.794	41	14	473	52.1	7.28	1	3.08038e-08	151.6	146.6	138.3	110.3	122.3	148.3	100.3	105.4	91.3	124.7	107.7	114.6	71.5	68.3	58.2	65.8	71.5	59.8	55.6	62.2	54.1
Csa2G000190	A0A0A0LET1	Uncharacterized protein OS	43.003	24	5	282	30.8	7.97	1	3.32709e-08	142.1	133.9	120.9	133	120	167.7	111.9	103.6	110.3	116.2	110.8	94.9	76.3	78.8	87.5	72.4	80.9	78.9	34.3	35.7	27.7
Csa2G171930	A0A0A0LLG6	Uncharacterized protein OS	74.255	16	5	568	59.3	9.09	1	3.4417e-08	190	213.9	222.2	135.3	115.1	122.7	66	96.9	65.5	111.6	113.2	116.1	110.1	86.4	81.1	71.3	76.1	60.5	33.4	27.4	38.8
Csa3G889840	A0A0A0LEM2	PEROXIDASE_4 domain-containing protein OS	197.176	52	20	368	40.3	7.9	1	4.4334e-08	93	92.7	85.6	153.8	163.7	151.1	98.6	105	132.6	152.2	155.3	161.4	82.2	82.7	114.1	49.8	47	69.6	40.8	34.5	45.4
Csa1G573670	A0A0A0LWL1	Uncharacterized protein OS	72.207	21	4	158	17.1	8.62	1	4.53385e-08	266.7	206.2	201.5	224.9	131.4	187.5	42.5	19.4	60.9	106.7	85.9	101.2	37.3	52.2	47.3	25.2	36.3	44.1	6.9	7	13.3
Csa5G626040	A0A0A0KTT1	Uncharacterized protein OS	25.985	23	4	238	25.2	4.83	1	4.93196e-08	172.3	195.2	204.1	219.4	217.7	281	49.1	17.2	37.6	144.6	132.8	130	27.9	32.4	18.2	26.4	39	30.8	4.9	9.3	15.1
Csa3G183350	A0A0A0LBH6	C2 domain-containing protein OS	43.946	20	4	291	31.4	4.96	1	5.09881e-08	106.9	94.9	105.1	157.9	161.2	96.5	111.1	125.8	107.7	59	55.7	63	87.7	116.7	95.9	48.5	47.5	50.9	45.4	37.7	53.4
Csa1G062310	A0A0A0LRJ5	Aminomethyltransferase OS	235.183	69	25	407	44.3	8.75	1	5.7556e-08	91.7	104.9	101.3	144	155.3	142.3	82.3	87.3	104.2	135.4	133.3	131.1	92	94	107.3	78.1	83.3	105.8	49.1	50.7	52
Csa1G042700	A0A0A0LTR4	Uncharacterized protein OS	175.433	40	18	503	57.8	9.32	1	5.9862e-08	110.6	88.3	106.1	85	105.6	144.7	57.4	56.5	44.1	103.1	118.2	111.3	265.2	275.9	217	53	52.5	35.2	59	57.7	57.8
Csa3G124740	A0A0A0L6C0	Uncharacterized protein OS	15.268	14	2	235	25.9	9.69	1	6.41916e-08	119.6	113	114.3	298.2	208.9	450.1	75.6	51.9	85.5	78.8	54.9	64.8	79.9	64	84	26.9	27.3	42.6	28.1	28.7	24.4
ppc1	J9Y1K3	Phosphoenolpyruvate carboxylase protein OS	602.316	66	56	965	110.1	5.92	1	7.21251e-08	116.4	113.8	113	123.8	138.4	123.4	104.2	110.8	103.6	110.4	112.3	106.6	74.5	73.5	67.9	98	97.7	85	83.5	91.4	78.9
Csa4G443140	A0A0A0KYJ5	Glucose-6-phosphate 1-dehydrogenase OS	84.091	31	15	594	67.5	6.51	1	9.10095e-08	118.2	122.1	110	136.9	147.6	146.2	93	91.6	83.3	109.5	111.2	98.3	68.3	63.6	64.7	91.6	92.2	90.1	64	57	59.7
Csa5G611610	A0A0A0KR83	FAD-binding FR-type domain-containing protein OS	85.426	41	9	304	32.5	6.55	1	9.22247e-08	178.4	177.3	181.1	206.1	194.9	110.8	72.2	64.5	78.4	105	88.2	103.8	44.6	52.8	63.4	50.3	44.1	83	27.5	18.1	17.4
Csa7G073450	A0A0A0K4N9	Glycosyltransferase OS	114.762	36	13	480	53.7	5.4	1	1.08267e-07	21.4	17.1	16.8	634.8	599.7	773.3	48.9	27.1	49.8	23.1	11.8	23.6	12.2	8.5	17.5	11.9	14.7	3.3	4	2.4	2.4
Csa4G637120	A0A0A0L4Q0	Probable bifunctional methylthioribulose-1-phosphate dehydratase/enolase-phosphatase E1 OS	153.892	46	16	512	56.6	6.32	1	1.0894e-07	102.7	114.8	101.5	167.2	176.2	148.3	103.6	100.9	101.6	101.4	87	99.3	98	89.5	95.1	78.6	76.7	99.6	67.3	67.3	66.4
Csa3G807340	A0A0A0LEF9	PAP_fibrillin domain-containing protein OS	35.698	30	6	303	33.1	8.57	1	1.26096e-07	77.3	75.1	76	116	89.9	121.6	105.3	125.5	116.5	155.6	171.1	141.8	112.1	115	117.1	58.5	64.9	44.2	63.8	55.6	58.8
Csa6G093090	A0A0A0KAE0	Peptidyl-prolyl cis-trans isomerase OS	74.671	53	10	250	26.7	8.84	1	1.31494e-07	134.4	105.6	100.6	140	193	203.6	99.3	105.5	94.4	122.6	130.1	126.3	79	100	69.1	70.4	65.7	43	30.6	33.4	29.7
Csa1G537580	A0A0A0LVH0	Uncharacterized protein OS	95.342	11	9	1087	120.6	5.76	1	1.34098e-07	148.3	132.1	144.2	121.8	124.1	170.4	95.3	92.1	59.1	88.2	96.4	88.9	73.3	66.5	80.6	89.8	81.4	79.1	30.6	33.5	38.6
Csa5G154230	A0A0A0KKA0	AMP dependent CoA ligase OS	163.667	52	16	513	55.4	6.37	1	1.41386e-07	55.2	72.2	67.7	318.7	302.5	410.9	69.5	66.7	57.1	49	37.5	54	52.6	32.7	64.9	34.9	46.6	78.2	26.7	32.8	33.6
Csa4G607050	A0A0A0KZM9	RRM domain-containing protein OS	18.105	7	3	419	47	12.37	1	1.5775e-07	121.8	121.5	117.2	100.4	102.5	137.1	148.5	118.4	138.7	179.4	130.3	148.1	85.7	87.4	127.7	73.9	57.5	79.7	30	25.7	32.9
Csa3G063650	A0A0A0L2A0	Uncharacterized protein OS	51.927	20	6	376	43.3	10.26	1	1.74659e-07	124.3	122.9	120.6	139.3	118	83.4	102.2	109	95.6	152.6	147.8	171.4	84.7	88.2	97.2	109.1	97.3	70	32.3	35.2	27.7
Csa3G698530	A0A0A0LD35	Uncharacterized protein OS	43.473	28	9	363	40.6	6.54	1	1.87411e-07	112.2	101.5	101.1	76.9	106.6	82.8	125.5	132.8	100.4	166.8	143.3	179.1	40.9	43.6	58.1	102.9	123.5	115.5	43.9	51.9	55.5
Csa3G588450	A0A0A0LDL7	Uncharacterized protein OS	11.641	14	2	183	20.9	9.41	1	2.08091e-07	243.1	228.4	252	285.2	188.6	323.6	5.5	20.5	NaN	86.4	77.8	70.2	59.2	38	68.2	23.1	NaN	20.8	2.1	NaN	NaN
Csa4G050830	A0A0A0KWX8	6-phosphogluconate dehydrogenase, decarboxylating OS	361.921	68	24	495	54	6.24	1	2.20104e-07	96.8	88.5	95.9	105	109.7	105.5	127.1	127.7	124.6	109.6	112.4	128.7	75.6	74.4	70.3	119.2	112.4	97.3	64.6	63.7	50.6
Csa4G268040	A0A0A0KWR6	Uncharacterized protein OS	134.928	58	17	337	37.8	6.65	1	2.21376e-07	141.7	143.2	147.1	245	268	122.1	59.1	49.4	47	130.6	120.2	121.2	70.7	57	64.7	45.8	57	33.6	27.7	11.5	16.8
Csa1G604600	A0A0A0LX21	Uncharacterized protein OS	363.322	60	28	636	68	7.5	1	2.3054e-07	87.7	88.3	86	120.7	131.9	118.3	95.7	90.1	85.7	109.6	113.4	118.6	97.8	100.8	101.5	96.1	96	92.7	87	79.5	83.2
Csa6G366300	A0A0A0KGW6	6,7-dimethyl-8-ribityllumazine synthase OS	89.69	24	3	263	27.8	8.46	1	2.45813e-07	140.6	141.7	160	94.9	97.2	90.7	81.8	67.7	69.1	86.2	98.2	104.2	60.3	61.6	63.5	116.5	99.1	89.8	32.3	33.4	14.1
Csa1G630330	A0A0A0LXV0	Chlorophyll a-b binding protein, chloroplastic OS	109.707	47	8	273	29.4	8.73	1	2.45962e-07	98.5	154	185.2	242.8	218.1	251.3	32.9	31.9	86.7	107.6	112.7	119.9	46.8	47.6	90.6	29.6	29.1	76	7.5	7	7.1
Csa3G238170	A0A0A0LC74	Uncharacterized protein OS	60.48	42	8	237	25.6	7.23	1	2.63502e-07	103.6	109.4	97.3	147.8	186.6	195.1	55.2	53.2	66.6	119.7	141.7	143.9	91.3	100.5	79.8	68.5	67.3	63.9	42.2	51.2	26.3
Csa3G100780	A0A0A0L367	PPIase cyclophilin-type domain-containing protein OS	26.283	14	4	459	50.1	6.87	1	3.07412e-07	148.8	107.4	138.5	155.3	157	79.6	100.7	99.1	80.9	188.6	231.4	206.4	57.3	34.1	24.2	61	51.4	27.2	NaN	NaN	NaN
Csa5G321480	A0A0A0KMP0	Uncharacterized protein OS	115.284	36	9	313	33.6	8.05	1	3.29462e-07	93.6	98.8	95.4	93.8	90.3	107.3	105.6	109.7	115.2	110	102.9	105.3	97.3	98.7	104	91.6	93.5	93.6	72.5	71.9	76.3
Csa5G149840	A0A0A0KK28	Uncharacterized protein OS	65.63	18	8	710	79.2	6.1	1	3.78519e-07	129.8	152.7	138.1	128.3	127.1	166.7	81.3	83.2	101.9	114.6	112.8	105.2	84.8	82.2	86.8	86.6	90.3	78.8	52.6	65.8	60.3
Csa6G513760	A0A0A0KL78	ATP synthase gamma chain OS	70.989	48	13	371	40.8	8.27	1	3.7948e-07	83.1	157.9	128.8	210.4	193.3	218.7	63.9	69.2	52.3	125.5	101.4	110.3	56.5	30.7	80	34.9	31.5	39.6	23.1	27.5	15.7
Csa5G609730	A0A0A0KUI5	Ribosomal_L18e/L15P domain-containing protein OS	48.643	30	9	268	28.4	10.51	1	4.0689e-07	201.3	198.3	182.4	281.9	236	252.2	141.9	109.6	38.8	101.7	113.9	102.6	54.2	67.9	37.6	21.1	33.8	23.4	10	5.8	10.4
Csa6G421760	A0A0A0KHX3	SHSP domain-containing protein OS	129.11	56	10	246	27	7.69	1	5.30677e-07	94.5	79.8	95.3	116.8	118.2	143.7	79.2	79.1	92	104.3	108.2	90.5	115.9	100.2	123.5	76.4	81.3	73.4	55.9	66.7	65.8
Csa2G070890	A0A0A0LHG5	Uncharacterized protein OS	315.126	54	38	729	81.1	6.9	1	5.33498e-07	129.6	120	113.4	125.6	130.1	111.6	95.2	96	86	113	112.4	122.6	95	94.7	82.1	86.2	88.5	84.1	72.3	72.9	73.6
Csa5G524750	A0A0A0KSG5	SocL12 (Chloroplast ribosomal protein) OS	56.28	56	8	183	19.4	5.96	1	5.64219e-07	254.5	144.6	147.5	194.4	314.1	446.1	45.9	48.3	25	83.4	99.2	88.9	33.3	37.6	22.4	28.3	26.2	9.7	20.7	12.6	16.8
Csa5G623530	A0A0A0KTN2	Uncharacterized protein OS	19.977	6	4	821	90.7	8.82	1	5.64489e-07	163.4	182.9	164.1	67.4	140.3	105.6	101.6	113	100.4	73.9	81.5	83.1	86.1	97.6	97.6	72.4	73.9	93.6	16.2	31.7	22.9
Csa6G086160	A0A0A0K988	Trigger_N domain-containing protein OS	33.349	26	5	233	25.6	8.72	1	6.28563e-07	187.4	241.6	215.7	232.4	279.4	154.6	51.9	110.6	56.6	132.2	76.2	147.7	19.1	22.2	32	21.4	12.4	NaN	NaN	NaN	NaN
Csa5G624440	A0A0A0KRV0	Uncharacterized protein OS	60.623	53	6	132	15	9.09	1	6.34912e-07	98.4	108.9	92.5	108.3	124.6	106.2	96.7	103.9	94.9	103.7	117.4	102	98.4	105.3	100.8	85.8	88.4	93	66.2	65.8	62.4
Csa2G073010	A0A0A0LHH7	PKS_ER domain-containing protein OS	77.858	44	11	343	37.9	6.33	1	6.36614e-07	100.1	162	172.5	138.6	133.3	142.8	110.8	117.1	168	134.7	131.4	120.8	53.2	50.4	90.7	84.5	76.6	98.7	26.9	16.8	23.1
Csa3G316280	A0A0A0L753	C2 domain-containing protein OS	13.274	24	3	165	18.9	6.19	1	6.60145e-07	39.9	53.4	31	348.5	270.8	308.5	53	60.1	25.4	60.5	59.9	69.4	77.2	92.8	108.7	46.3	44.5	75.1	39	40.1	36.4
Csa5G021870	A0A0A0KIR3	Aspartate-semialdehyde dehydrogenase OS	213.529	52	18	376	40.6	7.83	1	7.13493e-07	96.4	115.6	114.6	127.3	119.8	106.2	111.8	114.1	122.2	133.7	145.6	137.5	69	63.8	83	74.7	74.4	87.8	58.4	60.1	70.7
Csa5G524830	A0A0A0KP41	PDZ domain-containing protein OS	84.888	26	8	439	46.8	7.62	1	7.55028e-07	60.2	69.3	92.1	112.3	125.7	157.7	104.9	99.3	103.5	153.8	162.9	167.8	114.8	113.8	110	40.1	49.9	68.6	52.9	49.3	45.7
Csa1G039250	A0A0A0LQ98	Uncharacterized protein OS	18.006	21	4	197	20.5	9.55	1	7.61703e-07	89.4	101.5	110.1	323.5	156.6	145.7	70.5	72.4	144.2	130.1	140.8	135.7	64.1	88.9	83.2	9.7	34.2	39.1	8.9	8.9	6.2
Csa7G212660	A0A0A0K785	Glutamine amidotransferase type-1 domain-containing protein OS	137.71	38	14	504	56.3	7.43	1	7.78083e-07	111.4	109.9	127.2	94.2	104	80.7	168.9	173.6	187.8	101	105.3	104.6	84.3	63.1	79.3	80.3	76.3	73.9	67.1	70.7	50.8
Csa3G363170	A0A0A0LA84	ATP-dependent Clp protease proteolytic subunit OS	41.517	31	7	339	37.3	8.15	1	8.09272e-07	197.5	150.9	169.5	160.9	200	103.2	74.6	77.9	65.9	91.5	71.9	69.1	76.3	78.8	53.4	56.5	52	44.4	35.5	28.7	43.1
Csa1G038360	A0A0A0LQJ1	Uncharacterized protein OS	46.501	26	4	283	30.2	8.41	1	9.00102e-07	169.7	120.5	148.8	152.4	188.8	133.6	92.4	90.6	82.4	82.4	84.2	71.1	79.4	77.4	57.5	70.2	70.7	64.2	45.3	55.5	33.5
Csa5G168980	A0A0A0KPK9	Uncharacterized protein OS	48.759	31	4	276	28.6	9.54	1	9.09408e-07	129.2	145.7	183.1	163	185.3	173.8	76.9	111.3	108	104.5	161.7	140.1	71.7	130.2	111	30.7	21.1	30.6	32.8	19.6	31.9
Csa3G585360	A0A0A0L8M5	Uncharacterized protein OS	80.519	53	9	201	22.4	5.81	1	9.79741e-07	131.9	118.5	166.6	82.5	70.9	86.9	98	114.8	130.4	121	126.8	101	88.9	84.6	77.1	106.6	111.8	78.6	43.2	47.4	41.2
Csa3G122590	A0A0A0L3N1	RCK N-terminal domain-containing protein OS	90.333	16	12	1212	130.5	5.22	1	9.82489e-07	160.5	125.2	128.6	149.6	130.8	155.1	113.4	104.2	109	83	115.1	92.7	68.5	55.6	76.6	81.5	87	69.3	44.4	52.2	45.8
Csa5G602150	A0A0A0KVN4	PABS domain-containing protein OS	108.531	53	10	317	34.4	5.2	1	1.03179e-06	134.1	122.6	137.4	187.3	175.7	186.8	102.9	94.4	65.1	104.4	88.9	100.8	89.1	77.7	71.3	85.7	87.2	64.5	50.2	59.9	53.8
Csa3G134570	A0A0A0L4X1	Uncharacterized protein OS	27.85	16	4	367	41.2	4.23	1	1.04537e-06	106.3	115.6	106.8	174.1	171.3	200.6	49.3	117.6	89.2	45.1	87.8	35.9	224.1	133.4	115	115.4	81.4	86.6	7.8	NaN	NaN
Csa4G003610	A0A0A0KWN6	Uncharacterized protein OS	130.699	78	12	193	22.1	7.47	1	1.09157e-06	116.5	152.4	159.9	132.3	174.4	176.1	79.4	99	81.8	129.9	112.3	116.6	93.2	105.9	118.6	67.6	72.4	53.3	25.5	23.5	13.5
Csa6G095900	A0A0A0KCB7	CAAD domain-containing protein OS	12.434	13	2	175	18.7	8.09	1	1.30958e-06	110.7	76	67.2	220.4	211.3	215.8	76.7	66.1	46.8	160.7	141.3	127.5	62.5	63.2	35.1	30.1	34	14.1	46.6	47.7	63
Csa1G021920	A0A0A0LPR2	Uncharacterized protein OS	58.588	60	7	65	7.5	10.83	1	1.34175e-06	135.7	138	138.5	99.6	104.1	123.5	103	100	97.4	104.4	111.6	95.1	82.6	77	84.2	93.7	91.8	89.3	67	75.5	56.2
Csa3G177380	A0A0A0L8F6	Uncharacterized protein OS	99.816	53	11	234	25.5	9.5	1	1.41071e-06	163.7	133.1	136.1	119.5	141.6	122.8	95.6	102.7	74.6	121.2	119.3	97.1	52.7	101.7	71.9	79.1	80.9	63.4	33.6	40.7	38.2
Csa6G127390	A0A0A0KE85	NmrA domain-containing protein OS	33.991	21	7	344	38.2	8.19	1	1.51024e-06	121	146.6	123.4	270.4	260.6	187.2	147.3	33.5	45.5	199.4	107.3	94.7	128.6	74.5	84.7	21.5	9.8	9.1	10.4	11.3	15.7
Csa3G645960	A0A0A0L9E8	TPR_REGION domain-containing protein OS	35.928	20	3	297	32.9	8.59	1	1.5668e-06	145.5	180.4	221.3	202.3	187.7	74.9	77.8	64.9	118.6	88.4	109.9	75.4	47.6	51.5	55.5	53.6	37.7	80.8	10.3	5.2	14.2
Csa7G044200	A0A0A0K3K9	Uncharacterized protein OS	46.4	36	8	233	25.8	9.88	1	1.56772e-06	247.2	165.1	159.5	167.4	319.3	313.7	36.9	39.8	24.4	85.8	93.4	82.1	45.5	56.9	38.1	31.8	37.7	7.4	10.7	13.1	13.2
Csa6G433300	A0A0A0KF04	Aminotransferase 2 OS	88.472	45	15	401	44.3	7.8	1	1.85415e-06	14.5	32.3	39.1	268.5	298.6	225.6	72.2	69.7	49.2	32.5	15.5	27.8	286.9	325.1	286.5	18.4	16.1	18.2	37.7	13.9	7.4
Csa2G006840	A0A0A0LI29	Uncharacterized protein OS	73.984	37	7	238	25.4	8.6	1	1.85649e-06	145.4	92.5	105.5	174.8	190.5	147.4	69.5	41.1	78	170.1	200	174.5	44.3	43.4	25.4	51.8	38.3	25.6	31.7	34.3	52.9
Csa3G118090	A0A0A0L5Q7	Peptidylprolyl isomerase OS	14.806	14	3	260	29.4	8.97	1	1.88304e-06	90.8	100.3	98.8	155.1	143.1	169.3	56.4	93.6	82.5	165	158.3	153.1	41.9	64.6	68.4	41	77.5	58.6	34.3	50.6	35.5
Csa2G079660	A0A0A0LJQ1	Uncharacterized protein OS	63.227	37	6	220	24.4	9.92	1	1.98716e-06	148.3	91.3	79.9	184.1	270.1	157.2	79.5	71	45.1	187.3	183.8	172.1	96.2	80.5	30.3	47.6	43	16	5.7	7	6.1
Csa2G236630	A0A0A0LLU4	Semialdhyde_dh domain-containing protein OS	158.494	57	17	389	43	7.58	1	2.05658e-06	79.3	103.3	101.9	101.4	94.6	94.3	111	120.1	137.7	113	123.4	119	86.9	96.6	107.2	89.6	88.6	99.8	51	51.3	47.8
Csa4G218350	A0A0A0L1H5	Uncharacterized protein OS	12.973	8	3	504	56.2	8.05	1	2.1254e-06	189.5	134.4	147.4	385	156.6	204.3	44.7	47	59	75.3	100.5	85.9	22.8	33.6	79.9	43.8	43.2	34	9.1	NaN	NaN
PURA	A0A0A0L1E1	Adenylosuccinate synthetase, chloroplastic OS	197.34	45	19	493	53.4	6.47	1	2.15353e-06	122.6	109.3	117.4	94.1	126.8	96.3	88.9	87.5	114.9	105	110.2	110.9	82.9	88.8	79.6	93.6	94.2	92	56.3	63.7	58.6
Csa4G307350	A0A0A0L177	FBPase domain-containing protein OS	122.598	39	12	412	44.5	5.9	1	2.60555e-06	93.3	106.5	87.6	204.5	219.2	237.7	80.2	68.4	65.8	137.1	153.3	129	53.5	76.8	48.9	41.1	36.3	113	16.9	21.4	16.3
Csa3G640040	A0A0A0LE87	Uncharacterized protein OS	13.186	11	2	222	24.7	5.15	1	2.6684e-06	223.9	172.3	131.1	400.5	386.2	295.3	18	NaN	18.7	44.2	29.1	41.9	93.9	132.5	70.6	NaN	NaN	11.1	NaN	NaN	NaN
Csa7G447830	A0A0A0KCA3	Uncharacterized protein OS	100.946	56	15	243	28.2	9.98	1	2.82003e-06	140.5	147.2	115.6	113.3	115.8	122.5	93.4	88.8	89.2	107.4	100.4	102.4	85.5	89.1	75.8	91.4	93.9	86	62.9	61	72.9
Csa3G435020	A0A0A0LDA3	Uncharacterized protein OS	306.639	69	19	484	51.9	5.81	1	2.84437e-06	107.4	133.7	134.3	92.5	71.6	77.2	114.8	116.7	111.7	93.3	94.4	95.7	88.9	96.9	103.1	117.8	116.2	121.1	67.3	62.9	53.9
PetC	I7K435	Cytochrome b6-f complex iron-sulfur subunit OS	74.094	43	8	227	24.3	8.16	1	2.91893e-06	74.1	61	74.4	180	164.9	333.5	81.9	59.3	63.6	129.8	103.6	144.5	136.1	128.3	125.6	62.5	59.4	42.6	35.7	45.2	30
Csa6G157680	A0A0A0KDV8	Small ubiquitin-related modifier OS	37.905	28	4	100	11.4	5.27	1	2.97967e-06	100.7	116.2	105.9	95.2	90	86	104	104.7	111.1	101.7	117.6	96.4	96.6	88.2	94.6	99.7	101.2	99.7	65.2	66.3	63.8
Csa7G420730	A0A0A0K5Y1	PSII_BNR domain-containing protein OS	79.771	34	11	406	44.4	8.62	1	3.06907e-06	120.5	75.1	99.4	170.5	189.6	203.9	79.8	74.8	46.8	135.7	141.1	129.9	68.2	75.9	46.8	36	38.9	18.9	30.7	23.9	43.4
Csa4G007040	A0A0A0KTS4	Uncharacterized protein OS	37.002	21	6	424	46.5	9.64	1	3.08363e-06	160.1	192.8	197.6	95.5	98.9	89.9	100	86.5	92.9	114.7	104.9	106.6	89.9	99	85.1	52.4	77.3	113	30.6	36.3	35.5
Csa4G651840	A0A0A0L112	Glutathione peroxidase OS	72.184	39	10	241	26.5	9.44	1	3.21893e-06	82.6	87.3	100	140.5	132.8	157.5	92.4	82.4	97.4	92.9	103.5	95.3	104.7	99.3	103.5	82.5	62.5	87.5	66.4	69.7	72.3
Csa3G150160	A0A0A0LAG4	Glutamine synthetase OS	160.335	44	16	432	47.7	7.77	1	3.64894e-06	119.4	127.4	158.9	202.5	138.9	227.9	71.2	83.2	97.2	84.4	81.5	106.1	69.9	88.1	106	65	51.8	84.4	32.7	35.7	33.4
Csa2G297240	A0A0A0LQ48	Uncharacterized protein OS	190.221	51	20	542	59.4	5.85	1	3.97049e-06	110.9	100.6	108.7	137.1	120	100.1	98.7	94.2	112.7	121.9	121.2	117.2	77.5	69.4	79.6	100.7	94.8	99.7	59.7	68.1	65.7
Csa3G728090	A0A0A0LD89	Uncharacterized protein OS	39.455	25	5	235	25.6	8.69	1	4.15929e-06	204.7	162.5	171.3	176.9	196.2	114.1	67.7	86.2	27.9	115.4	107.6	103.2	52.7	37.7	20.9	54.4	56.6	43.3	27.5	24	26
Csa2G060530	A0A0A0LKB8	Uncharacterized protein OS	116.234	21	14	816	87.6	7.5	1	4.80677e-06	259.1	199.1	209.5	137.1	177	61.1	59.3	44.2	32.8	142.2	209.5	149.2	74.9	92.3	46.9	52	51.2	26.9	23.9	16.6	20.1
Csa6G516640	A0A0A0KN49	Transcription regulator OS	92.808	36	12	414	45.4	5.99	1	4.97697e-06	131.2	145.4	130.3	98.3	103.3	56.8	131.1	129.8	136.3	119.3	122.3	130.6	83.9	92.1	90.1	89.8	91.6	101.6	49.2	52.7	48.2
Csa3G285550	A0A0A0LAS0	Uncharacterized protein OS	75.718	66	10	200	22.6	6.23	1	5.07981e-06	90.6	122.3	141.4	143.2	156.9	116.5	97	94	100.8	99.5	113	112.4	84.8	83.3	91.2	54.3	58.7	84.7	54.2	46.6	46.1
Csa5G635450	A0A0A0KS66	RRM domain-containing protein OS	33.178	13	3	373	40.3	6.54	1	5.26411e-06	168.7	122.6	137.2	112.5	62.1	88.4	78	77	56.9	160.8	180.6	135.9	198.8	201.6	186.9	59.3	42.6	71.1	41.1	20.6	15.4
Csa3G566330	A0A0A0L8L9	Uncharacterized protein OS	121.311	53	11	266	29	7.27	1	6.05916e-06	137.5	87.5	103.2	171.5	281.9	288.3	113.2	117.9	92.3	79.3	89.1	94.9	79.2	95.1	43.5	59.8	55	47.7	42.4	37.1	29.1
Csa6G513580	A0A0A0KJV4	Uncharacterized protein OS	21.038	15	2	185	21.3	10.24	1	6.12285e-06	111.1	113	118.8	138.6	164.6	104.4	59.8	74	75	83.6	78.3	81.4	181.5	169	163	67.1	68.4	96	62.4	74	49.6
Csa6G525360	A0A0A0KKT9	Uncharacterized protein OS	181.063	21	26	1625	181.4	7.23	1	6.31345e-06	72.1	106.7	115.3	196.4	158.4	206.9	85.2	95	82.6	99.7	96.1	94	84.6	90.4	86.8	84.3	85.9	88.6	74.7	70	60
Csa3G038140	A0A0A0L1T9	Uncharacterized protein OS	69.972	29	6	321	35.8	5.14	1	6.71141e-06	125.3	104.9	101.5	163.8	188.6	149.5	61.7	43.5	25.2	134.2	132.2	101.1	142.5	143.4	103.1	50.7	66.4	41.4	43.8	54	49.9
Csa2G121970	A0A0A0LL12	Uncharacterized protein OS	61.677	11	7	950	105.9	6.09	1	6.84067e-06	57.8	86.3	74.9	80.5	101.6	111.5	64.3	69.2	51.6	67.7	70.1	68.4	33.8	11	36.8	5.5	8.2	33.4	24.1	13.3	15.6
Csa1G031740	A0A0A0LPX0	Aldo_ket_red domain-containing protein OS	60.509	27	11	461	52.6	8.34	1	6.88118e-06	118.4	92.2	80.3	133.4	183.9	141	90.1	97.7	64.3	154.5	150.4	137.9	104.9	96.3	67.7	41.2	53.3	31.9	44	45.2	28
Csa3G744990	A0A0A0LAN5	Glycosyltransferase OS	42.754	18	7	495	55.7	6.3	1	7.14946e-06	53.1	90.3	89.7	571.5	346.7	477	85.6	89	145.6	88.5	87	79.3	NaN	NaN	35.7	31.9	40.6	54.4	NaN	NaN	NaN
Csa2G251460	A0A0A0LIW1	Uncharacterized protein OS	50.682	22	7	417	47.6	7.93	1	7.50137e-06	268.4	189.6	187.6	143.4	208.9	111.6	84	87.4	46.5	107	108.1	127.6	66.3	73.1	41.7	77.6	88.8	54.1	9.2	6.8	22.2
Csa4G651960	A0A0A0L0D3	Chorismate mutase OS	27.519	20	5	260	29.4	6.24	1	7.77201e-06	339.5	124.2	79.1	70.2	181.4	135.7	70	24.1	70.4	24.3	55.4	26.4	22.2	48.7	23	22.1	57.6	35.3	3.7	4.2	4
Csa7G390010	A0A0A0K500	Uncharacterized protein OS	99.588	52	9	143	15.9	10.2	1	8.10003e-06	142.1	140.3	158.3	112.5	121.9	104.7	96.6	94.6	110.7	97.2	99.2	97.4	82.2	82.9	95.3	96.4	98.7	85.4	49.9	61.7	41.8
Csa2G369770	A0A0A0LRT2	SAICAR_synt domain-containing protein OS	124.105	49	19	450	50.5	8.5	1	9.39345e-06	98.4	101.6	133.8	121.9	112.2	127.4	111.9	105.3	125.3	119.9	120.8	115.6	107.7	99	89.9	61	61	64.7	79.1	85.9	68
Csa3G827250	A0A0A0LG24	Aldose 1-epimerase OS	47.108	21	7	383	42.7	9.61	1	9.40503e-06	59.8	78.3	90.5	104.6	131	114.2	73.9	84.8	74.4	220.9	230	235.2	51.4	22	63.8	62.7	65.9	70.2	62.7	48.1	46.2
Csa3G822380	A0A0A0LFM4	Ribosomal_TL5_C domain-containing protein OS	5.301	5	2	260	28.8	9.7	1	1.00581e-05	177.5	166.9	146.7	106.3	141.1	94.2	71.5	83.2	48.6	125.1	116.9	119.2	78	75.2	78.8	88.6	81.5	95.9	51.5	44.9	53.8
Csa2G020910	A0A0A0LGA5	TPM_phosphatase domain-containing protein OS	38.175	18	7	297	32.4	7.64	1	1.09926e-05	84.3	116.3	114.2	219.2	166.7	164.8	70.1	100.5	101.8	142.2	156.7	134.2	100.1	93.4	127.6	36.3	41.1	58.6	29.5	48.3	47
Csa3G176340	A0A0A0L681	Ribosomal_S10 domain-containing protein OS	25.135	25	5	122	13.6	9.51	1	1.14295e-05	147	159.1	134.5	99.9	95	148.6	114.3	113.7	96.7	114.8	99.2	105.5	77.4	91.9	83.1	103.1	97.6	87.6	40.7	53.8	36.1
Csa5G644000	A0A0A0KVX1	Uncharacterized protein OS	29.804	24	5	294	32	8.15	1	1.16043e-05	107.8	227.9	225.4	361.9	160.5	119.9	74.9	44.7	182.8	82.3	75.4	52.8	59.1	83.1	129.1	17	35.2	12.8	NaN	0.2	3.8
Csa2G074240	A0A0A0LHJ8	Photosystem I reaction center subunit XI OS	25.856	18	4	217	22.9	9.7	1	1.16304e-05	126.4	126.7	105.4	342.5	317.2	113.2	49.5	54.4	53.8	145.5	145.9	135.4	72.6	88.7	28.6	29.6	33	15.2	10.3	9.3	15.8
Csa6G011070	A0A0A0KDB7	Uncharacterized protein OS	15.082	7	3	522	56.8	5	1	1.22139e-05	61.8	74.9	62.8	255.3	243.3	311.7	74.8	116.4	113.7	211.2	201.7	154.9	118.8	103.1	119.7	23.1	28.6	NaN	NaN	NaN	NaN
Csa1G045540	A0A0A0LW40	Uncharacterized protein OS	12.513	12	2	204	21.6	7.56	1	1.22612e-05	82.9	91.1	123.9	203.2	212.6	50	74.2	80.4	78.8	152.8	165.8	184.6	59.4	78	89.3	14.6	12.5	42	17.9	13.6	14.5
Csa4G280430	A0A0A0L1Q9	AMP-binding domain-containing protein OS	23.856	7	5	725	80.9	7.81	1	1.23571e-05	158.3	109.8	105.4	209.2	432.6	251	112.4	126.5	120.1	69.1	44	63.7	117.7	128	89.3	9.6	2.9	23.1	24.9	5.8	17.9
Csa1G050200	A0A0A0LWK3	Nucleoside diphosphate kinase OS	48.556	21	5	227	25.2	9.03	1	1.29778e-05	87.4	94.7	110.3	152.1	86.6	153.6	110.7	102.2	126.5	127.9	137	119.9	83.2	80.5	98.2	37.5	51.6	77.7	38.5	37.8	46
Csa3G222800	A0A0A0L764	Ferredoxin OS	74.162	59	6	146	15.7	5.02	1	1.3322e-05	103.4	83.4	109.1	151.4	155.3	204.7	153.3	124.6	122.1	105.6	128	105.5	115.2	122.8	127.3	79.8	70.6	51.4	13.6	10.9	1.6
Csa6G055400	A0A0A0KBA0	Uncharacterized protein OS	23.329	35	3	182	19.4	9.07	1	1.40534e-05	120.4	128.6	109.5	296.5	190.8	528.8	45.4	51.1	29.9	92.5	76.8	106.1	46.5	57.6	72.8	NaN	24.7	NaN	NaN	NaN	NaN
Csa6G487630	A0A0A0KJ88	UBIQUITIN_CONJUGAT_2 domain-containing protein OS	27.36	28	4	183	20.9	7.42	1	1.41706e-05	149.5	107.6	150	119.2	125.2	100.8	29.8	25.9	41.6	151.1	130.2	141.9	82.7	65.6	103.3	80.3	38.6	69.2	21.4	59.7	19.1
Csa2G246520	A0A0A0LL52	X8 domain-containing protein OS	66.833	28	9	464	49.8	5.01	1	1.45578e-05	154.7	148.2	148.9	175	179.9	131.7	99.8	79.8	71.5	114	93.4	86.1	126	93.3	73.9	77.3	76.3	53.9	53.4	48.7	42.1
Csa3G147780	A0A0A0L4Y6	Uncharacterized protein OS	119.155	33	10	207	22.7	9.52	1	1.49746e-05	64.8	69	72.1	223.9	292.4	214.3	56.5	57.3	32.5	174.1	123	146.6	98.6	88.1	68.5	65.3	44.3	24.3	35.5	51.6	44.3
Csa3G113320	A0A0A0L2R5	Uncharacterized protein OS	39.134	23	6	304	34	7.09	1	1.51401e-05	120.8	123.9	142.1	179.9	169.9	89.3	89	102.8	132.8	130.6	122.7	145.2	67.9	86.6	83.3	61.4	56.7	77.9	41	41	38.2
Csa3G213510	A0A0A0L6I6	AA_TRNA_LIGASE_II domain-containing protein OS	57.163	25	10	524	59.1	7.78	1	1.53166e-05	181.1	166.2	161.8	145.3	105.8	93.8	106.5	95.4	76.8	112	98.7	160.3	51.9	63.6	64.4	106.3	87.9	68.7	41.7	39.7	56.5
Csa1G424875	A0A0A0LXD4	Uncharacterized protein OS	31.585	28	3	90	10.3	8.69	1	1.53488e-05	92.9	77.9	90.2	113.2	78.9	105.3	107.6	112.5	103.6	118.1	118.9	109.8	95.5	85.1	81.4	104.8	93.8	77.7	51.7	45.2	70.1
Csa6G497890	A0A0A0KG53	Uncharacterized protein OS	40.353	15	5	468	53.1	5.86	1	1.54464e-05	143.4	92.5	97.3	167.4	299	238.2	77.6	103.4	66.9	137	141.8	126.9	183.4	163.7	99	25.7	31.1	32.4	20	16.3	4.5
Csa2G005970	A0A0A0LKW6	AAA domain-containing protein OS	296.737	53	22	418	47.2	8.41	1	1.58566e-05	155.6	142.8	148.7	95.4	102.4	92.2	92.2	74.5	106.3	204.5	132.5	122.9	65.2	74.9	89.1	64.5	70	48.3	35	21.5	8.1
Csa3G889910	A0A0A0LE02	Aamy domain-containing protein OS	46.659	17	8	775	87.9	6.34	1	1.64288e-05	111.5	122.1	163.3	161	78.9	113.1	110	109.6	109.8	120.5	87.3	126.8	100.4	86.9	73.9	74.8	74.3	73.1	22	43.1	27.2
Csa1G480180	A0A0A0LV73	ADF-H domain-containing protein OS	97.012	65	7	139	16.1	7.09	1	1.64787e-05	86.9	73.4	96.4	115	99.9	127.6	104.2	100	101.4	107.9	105.4	108.3	106.2	85.8	81.3	111.6	101.9	73.1	55	56.6	44.7
Csa4G294910	A0A0A0KZI3	Uncharacterized protein OS	37.236	40	4	70	8.4	10.92	1	1.72696e-05	91.2	94.7	95.8	105.9	90.6	93.8	104	112.4	106.9	127.8	126.9	118.1	111.7	113.5	108.6	94.1	104.9	77.6	58.3	52.4	64.5
Csa3G015880	A0A0A0L5A7	Pribosyltran_N domain-containing protein OS	26.788	17	5	395	43.2	8.12	1	1.86548e-05	107.2	98.2	136.9	123.6	111.4	96	124	118.6	123.3	134	159.9	124.2	56	43.1	45.8	80.9	68.5	123.4	66.1	62.1	55.2
Csa2G003610	A0A0A0LHX3	Uncharacterized protein OS	293.812	56	29	660	71.9	9.17	1	1.89159e-05	103.5	118.7	112.4	136.4	134.1	111.8	132.6	126.3	112.2	92.4	95.8	90	80.1	76.3	100.1	92.8	80	92.1	64.6	65.6	70.8
Csa2G354800	A0A0A0LN96	Pribosyltran domain-containing protein OS	95.846	57	12	260	28.3	7.74	1	1.90646e-05	92	100.3	132.1	123.3	125	122.4	108.2	107.8	120.3	139.8	137.3	125.9	76.3	82.1	85.3	88.5	84.5	58.2	48.4	54.6	35.9
Csa6G417880	A0A0A0KJI9	Uncharacterized protein OS	14.543	10	4	445	48.3	6.8	1	1.91578e-05	187.4	195.3	153.5	158	279.2	125.5	102.2	79.4	89.2	51.7	92.1	92.2	85.3	79.5	65.5	45.2	47.3	54.8	46.5	36.7	37.9
Csa5G496500	A0A0A0KCM2	Uncharacterized protein OS	46.151	41	5	142	15.7	10.45	1	1.91637e-05	171.3	177.9	180.4	75.8	107.2	104.2	82.8	98	68.1	102.9	90.6	114.8	97.6	119.7	109.8	101.5	97.2	68.2	41	44.7	30.2
Csa4G011040	A0A0A0KTT9	Peptidylprolyl isomerase OS	11.013	12	3	227	24.3	6.23	1	1.92266e-05	91.7	121.2	113.6	134.8	127.1	142.8	74.7	83.5	93.5	115	131.7	146.1	87.7	82.2	118.8	52.7	57.6	76.8	58.9	60.9	53.8
Csa3G881580	A0A0A0LDS7	AA_TRNA_LIGASE_II domain-containing protein OS	332.477	70	34	545	61.1	6.13	1	2.1355e-05	92.4	96.2	107.6	112.1	109.1	122.1	87.6	92	88.7	116.2	115.5	116	95.1	89.1	86.4	100.6	93.8	94.2	78.9	86.8	92.6
Csa4G312290	A0A0A0L2P6	Uncharacterized protein OS	14.633	11	3	281	31	5.48	1	2.31912e-05	196.9	202.1	85.2	125.3	138.8	283.5	85.6	78.9	116.5	76.9	90.5	113.8	61.4	49.8	41.3	146.8	148.2	91.1	6.5	20.7	15.1
Csa4G081250	A0A0A0KYV1	Ribosomal_L16 domain-containing protein OS	23.375	28	4	145	16.2	10.86	1	2.33863e-05	125.4	148	135.4	96.9	116.2	152.2	91.4	108.5	107.2	106.3	109.1	118.8	70.4	79.5	90.3	95	94.2	104.2	53.7	56	46.4
Csa3G146300	A0A0A0L7D7	1,2-dihydroxy-3-keto-5-methylthiopentene dioxygenase OS	86.53	58	10	200	23.7	5.39	1	2.39389e-05	100.5	62	69.6	172.4	220.9	313.3	36.5	60.7	52	77.9	82.5	75.5	54.4	86.1	68.9	98.3	51.7	61.1	37.3	41.9	66.4
Csa4G290840	A0A0A0KZC1	Bac_surface_Ag domain-containing protein OS	37.164	17	8	757	82.2	6.95	1	2.41907e-05	135.4	148.9	167.6	156.4	117.4	132.6	135.8	118.9	98.4	94	77.1	120.7	60	67.3	73	91.4	61.7	76.2	59.6	61	46.6
Csa7G075650	A0A0A0K2V5	Uncharacterized protein OS	151.595	59	21	428	47.5	5.12	1	2.47992e-05	124.9	125.3	145.7	121.2	117.2	88.6	92.1	97.2	110.3	107.5	122	111.3	78.1	95.6	110.9	76.4	78.4	74.5	60.6	63.4	65
Csa3G176260	A0A0A0L8D7	PMEI domain-containing protein OS	102.336	41	7	192	20.9	9.47	1	2.81826e-05	101.1	81.9	103.4	97.5	137.9	136.3	73.3	77.2	75.3	120.5	137.9	136.9	96.9	90.1	98.1	72.9	73.1	78.8	99	94.3	97.6
Csa2G249820	A0A0A0LM14	Uncharacterized protein OS	24.007	17	3	347	38.1	5.85	1	2.91617e-05	114.2	127.9	115.4	112.4	76.3	101.5	103.6	100.8	149.8	73.7	108.1	122	113.8	78.2	78.7	116.9	129.6	150.7	31.7	34.8	36.5
Csa2G350310	A0A0A0LKM5	Uncharacterized protein OS	30.22	22	5	231	26	9.61	1	3.31482e-05	126.2	340.6	317.7	506.1	130.6	492.3	NaN	NaN	43.7	11.9	14.3	NaN	26.8	3.1	56.1	NaN	NaN	NaN	NaN	NaN	NaN
Csa2G006230	A0A0A0LIY3	Uncharacterized protein OS	18.452	28	4	210	23.3	9.28	1	3.45367e-05	143.3	112.5	130.5	273.9	216.4	187.2	48.8	56.2	85.1	125	93.9	111.4	221.7	60	70	19.8	17.1	32.1	22.1	20.6	5.7
Csa4G001650	A0A0A0KT96	TPR_REGION domain-containing protein OS	21.015	14	5	435	48.4	9.07	1	3.6486e-05	166.7	149.4	134.9	300.1	220.8	86.3	58.9	76.6	77.2	124.1	117.9	44.6	51.8	114	177.4	18.2	31.7	44.9	15	8.4	4.4
Csa7G063980	A0A0A0K416	Uncharacterized protein OS	53.811	16	9	491	54.9	5.3	1	4.11253e-05	46.4	94.9	56.2	154.8	90.6	197.3	147.4	146.9	161.7	132.3	118	127.7	78.8	57.9	102	42.7	45.5	51.8	48.3	36.8	51.7
Csa6G151120	A0A0A0KDK7	Uncharacterized protein OS	26.404	9	4	514	56.4	6.13	1	4.75371e-05	106.2	108.8	305.4	138.7	195.6	203.8	38.5	39.1	34.2	108.4	121.2	128.4	86.4	97.3	36.5	37.3	30.2	16.1	41.1	42.3	31.7
Csa2G005950	A0A0A0LHZ7	TPT domain-containing protein OS	8.834	7	2	395	43.5	6.44	1	4.8155e-05	416.7	477.9	483.1	47.1	244.9	126.8	91.5	117.7	81	NaN	NaN	37	108.4	32.6	61.8	NaN	NaN	2.2	NaN	NaN	NaN
Csa3G403980	A0A0A0LD10	RRM domain-containing protein OS	8.343	13	2	174	19.1	9.79	1	4.90698e-05	262	1.7	237.8	106.9	150.1	163	132.2	99.5	120.3	151.5	156.1	158.7	0.2	NaN	NaN	157.7	121.2	152.2	NaN	0.8	1.6
Csa3G821030	A0A0A0LCE0	Glutamine amidotransferase type-2 domain-containing protein OS	324.931	34	36	1632	177.7	6.65	1	4.91338e-05	83.6	103.5	130.2	166.7	215.5	164.4	77.6	76.6	110.8	100.7	98	92.3	96	96.4	121.8	54.9	56.9	102.6	44.8	48.5	42.4
Csa5G198130	A0A0A0KM11	Uncharacterized protein OS	50.943	46	8	112	12.9	10.58	1	4.97962e-05	117.5	151.1	158	126.9	146.8	140.8	93.8	85.3	107.7	126	96	125.5	96.3	102.2	104.5	49.3	54.5	113.8	36	41.9	26.3
Csa3G878860	A0A0A0LHB6	Endo/exonuclease/phosphatase domain-containing protein OS	32.889	10	6	865	96.8	6.43	1	4.98674e-05	123.6	132.7	281.1	112.4	109.4	251.4	34.8	26.3	59.4	67.7	77.1	32.1	44.7	35.8	160.6	46	47.4	193.2	NaN	NaN	5.8
Csa7G047350	A0A0A0K1S2	Uncharacterized protein OS	59.035	38	5	169	18.4	9.82	1	5.0134e-05	128.1	113.5	66.4	220.7	241.8	55.2	60.1	87.1	50.5	99.9	204.4	209.3	87.7	93.6	101.1	18.2	18.9	45.7	11.8	4.7	NaN
Csa4G015720	A0A0A0KXF1	NnrU domain-containing protein OS	12.131	6	3	372	41.3	8.44	1	5.10322e-05	79.8	127.6	119.5	248.1	172.1	173.8	105.2	113.9	132.7	112.6	135.9	128.1	40.9	52.2	69.6	63.3	54.6	108.3	35.2	39.8	24.3
Csa2G298260	A0A0A0LM50	PCI domain-containing protein OS	263.68	58	23	442	51	6.95	1	5.45969e-05	128.6	109.1	109.2	91.9	120	97.6	106.7	108.7	92.8	105	99.7	99.7	85.5	92.3	86.4	105	95.5	91.9	75.9	69.2	69.7
Csa1G293020	A0A0A0LTL3	PPR_long domain-containing protein OS	49.533	19	12	760	85.5	8.53	1	5.6317e-05	189.1	91.8	107.7	138.9	123.3	136.1	96.5	101.4	152.8	110	94.1	92.3	82	95.9	55.3	79.5	77.5	71.9	38.2	38.7	28.3
Csa4G653450	A0A0A0L385	Uncharacterized protein OS	89.109	39	11	550	59.4	8.6	1	5.68025e-05	55.9	116.8	134.1	236.8	177.3	356.2	106	107.2	147.2	89.7	96.2	85.6	54.1	59.7	82.1	55.3	52	96.5	23.9	39.1	29.4
Csa3G116750	A0A0A0L3J6	VASt domain-containing protein OS	13.004	5	2	640	72.9	5.39	1	5.72494e-05	117.7	155.6	118	245.3	139.3	149	94.2	NaN	105.7	105	145	90.9	102.2	NaN	136.2	94.8	150.3	142.2	NaN	NaN	NaN
Csa6G538770	A0A0A0KJ48	Uncharacterized protein OS	33.198	22	3	254	28.8	5.44	1	5.81687e-05	135.1	143.2	165.4	219.3	166.6	359.8	55.5	62.8	46.5	153.4	125.5	112.1	62.7	75.8	68.4	41.4	37.8	24.4	NaN	21.8	NaN
Csa6G139750	A0A0A0KGD7	Chlorophyll a-b binding protein, chloroplastic OS	217.37	73	14	267	28.3	5.27	1	6.21028e-05	160.3	134.6	100.9	279.9	139.5	267.4	81.9	13.4	45.2	110.2	104.7	189.9	32	10.4	57.1	37	21.6	54.6	1.6	4.7	12.1
Csa5G239640	E9NWK7	RNA-dependent RNA polymerase OS	30.746	7	7	1115	127.5	8.02	1	6.32555e-05	87.6	144.9	163.3	65.8	55.3	22.4	14.5	23.3	631.7	70.8	65.9	64.4	28.1	21.3	40	40.4	35.8	87.2	NaN	NaN	NaN
Csa1G165210	A0A0A0LT33	Uncharacterized protein OS	56.001	35	4	117	12.6	9.45	1	6.34173e-05	77.2	79.3	88.9	108.3	84.6	111.3	119	102.2	139.7	144.1	137.5	113.6	95	80.9	85	83.6	81.1	94.2	71.5	64.2	74.4
Csa5G172830	A0A0A0KLA7	Uncharacterized protein OS	69.397	13	7	710	77.4	8.81	1	6.45965e-05	118.1	114.6	189.2	96.2	127.7	92.8	109.4	88.9	152.5	99.8	123.4	103.1	68.3	73.8	51.3	74.4	103.8	81.4	37.5	41.5	28.7
Csa5G642140	A0A0A0KVU7	Uncharacterized protein OS	462.281	20	80	4891	546.8	6.44	1	6.74846e-05	126	103.4	98.6	137.1	143	139.3	81	93.3	74.4	104.4	105.9	99.7	83.5	84.3	63.7	97.5	101.7	64.5	58.7	68.7	43.4
Csa4G046610	A0A0A0KUR7	Uncharacterized protein OS	89.157	41	12	368	41.8	5.85	1	6.75775e-05	215.3	169.8	146	190.2	251.8	192.9	61.7	76.1	28.7	74.6	71.9	83.5	87.5	99.1	53.3	84.7	89	44.9	36.4	32.9	19.7
Csa5G643310	A0A0A0KSM0	Metalloenzyme domain-containing protein OS	90.472	33	10	496	53.4	5.9	1	7.07725e-05	139.8	103.8	114.5	97.4	120.7	88.4	99.3	77	62.8	132	116.9	128.5	75.3	58.9	63.6	93.1	93.8	46.8	51.9	49.4	33.1
Csa7G431980	A0A0A0KA03	DUF1995 domain-containing protein OS	29.583	21	6	388	43.4	5.82	1	7.08123e-05	216.5	188.3	205.7	184	283.6	238.7	63.6	63.6	23.9	84.2	68.2	69.8	50.5	32.7	18.7	44.9	49.8	11.5	17.8	35.9	10.7
Csa5G464810	A0A0A0KRU8	Uncharacterized protein OS	12.173	13	2	255	28.3	9.09	1	7.9172e-05	124.3	197.9	182.9	466.3	187.5	476.2	NaN	44.3	102.6	138.8	74.4	87.5	73.3	61.1	78.7	14.5	NaN	NaN	NaN	NaN	NaN
Csa5G139920	A0A0A0KJL8	Uncharacterized protein OS	196.574	70	17	194	21.9	9.52	1	7.96987e-05	143.6	146.9	139	124	115.6	73.2	92.8	92.6	88.6	104.2	96.3	93.9	94	98.9	88.2	101.9	104.2	92.9	58.3	69	53.5
Csa6G014850	A0A0A0K7X7	Thioredoxin domain-containing protein OS	27.918	23	4	174	19.3	8.78	1	8.10544e-05	101.7	146.7	140.5	151.7	137.9	179.5	81.3	91.5	65	85.9	97.1	105.4	64	83.4	125.2	76.9	69.9	83.2	43.5	44.1	46.2
Csa4G051560	A0A0A0KX13	Uncharacterized protein OS	26.209	13	3	446	49.5	9.57	1	8.13635e-05	220.9	134.8	108.2	85.8	85.9	95.4	91.3	101.6	95.4	90.4	95.8	114.7	84.6	80.8	77.7	95.4	104	98.3	42.7	62	39.9
Csa6G526470	A0A0A0KJ29	Uncharacterized protein OS	104.544	35	11	431	49.3	5.97	1	8.21443e-05	197.4	123.4	175.9	143.6	159.3	149.7	68.5	89.6	77.3	114	94.1	115.6	89.5	71.9	56.1	46.5	69.2	37.9	20.8	56.8	46.6
Csa1G423200	A0A0A0LXA8	ABC transporter domain-containing protein OS	56.111	28	9	329	36	5.92	1	8.21851e-05	220.1	111.2	157.2	130.7	188.7	105.8	78.4	85.2	67.5	85.7	67.8	74.4	70.6	63.6	48.3	85.7	96.8	44.5	42.4	42.4	40.9
Csa2G032220	A0A0A0LFX7	Ribosomal_L18e/L15P domain-containing protein OS	63.105	45	8	187	20.9	11.05	1	8.98829e-05	167.1	122.4	194	123.7	94.1	103.4	82.8	76.8	91.8	114.7	101.7	110.5	117.2	93.2	110.5	99.8	105.4	67	44	51.4	31.4
Csa4G290770	A0A0A0L1Y4	MI domain-containing protein OS	20.809	8	5	797	93.7	5.96	1	9.19405e-05	117.9	192.8	178.1	63.6	144.2	100.7	92.9	109.4	120	142.2	114.2	139.8	55.6	75.8	94.8	92.7	115.1	131.3	23.6	43	26.8
Csa7G374580	A0A0A0KA79	Carboxypeptidase OS	51.836	22	9	485	54.3	5.43	1	9.24884e-05	135.8	216.8	184	376.7	79.5	52.4	76.7	84.4	93.4	84.2	97.1	100.4	50.9	45.3	71.4	97.9	88.2	100.9	8	16.1	6.4
Csa1G659590	A0A0A0LY39	ABC transporter domain-containing protein OS	12.156	8	2	348	38	6.93	1	9.66997e-05	287.3	53.2	264.4	81	59.9	62.5	53.3	239.1	268.1	26	214.6	29.3	43	205.4	33.5	31.3	27.9	25	NaN	NaN	NaN
Csa7G392380	A0A0A0K551	Aamy domain-containing protein OS	66.531	18	13	885	98.1	5.95	1	9.74034e-05	129.2	79.6	61.3	121.4	115.8	55.6	119.9	106.3	63.4	110.4	96.9	73.2	105.9	122.7	94.9	62.4	58.1	26.2	20.6	23.1	31.1
Csa2G348200	A0A0A0LN97	Multicopper oxidase OS	137.045	39	15	539	60.1	8.79	1	9.77439e-05	140.3	140.5	154	99.6	96.2	86.2	107.3	114.7	76.1	128.7	129.7	100.1	90.6	95.4	89.6	84.8	97.2	84.4	54	69.9	49.4
Csa4G371570	A0A0A0L388	Aminotran_1_2 domain-containing protein OS	108.783	40	13	449	49.7	7.11	1	9.91767e-05	104.9	92.4	107	149.8	149.5	199	110.1	90.8	117.7	96.5	66	102	76.6	72.8	91.7	96.5	94.1	90.3	71.8	69.8	70.6
Csa7G428190	A0A0A0KBG4	Uncharacterized protein OS	179.464	53	18	249	27.5	9.31	1	9.93126e-05	79.4	103.7	106.9	99.7	100.1	99.6	93.9	101.2	131	106.8	107.7	103.1	97.6	101.5	109.6	99.4	95.5	105.8	64.1	62.6	60.6
Csa6G522680	A0A0A0KKK7	Chlorophyll a-b binding protein, chloroplastic OS	208.131	71	15	265	28.2	5.26	1	0.000101336	378.3	394.6	275.8	232.7	252.6	224.5	30.9	34.3	NaN	139.5	105.4	104	NaN	NaN	NaN	NaN	NaN	NaN	NaN	NaN	NaN
Csa4G001790	A0A0A0KWJ9	Brix domain-containing protein OS	16.945	15	4	344	38.7	8.98	1	0.000106483	238.2	127.7	115.8	56.5	130.7	105.4	74.9	109.8	102.3	146	126.5	146.1	82.5	66	108.2	116.1	111.2	127.5	18.3	27.6	21.1
Csa1G476000	A0A0A0LX84	DUF676 domain-containing protein OS	11.277	6	2	443	48.3	8.92	1	0.00010671	136.6	148.6	93.3	163.5	154.9	176	95	86.8	94.7	110.9	103.4	89	97.3	61	106.1	39.6	82.6	53.6	46.1	44.9	43.7
Csa6G450410	A0A0A0KKE4	Fructose-bisphosphate aldolase OS	448.337	83	29	358	38.4	7.69	1	0.000109064	98.1	90.8	96.5	112.3	107.6	128	113.1	105.7	109.7	103.2	96.4	94.5	85.7	86.6	85.7	98.5	96.1	101.1	93.6	85	93.3
Csa3G426340	A0A0A0LBK6	Lipocln_cytosolic_FA-bd_dom domain-containing protein OS	38.863	25	7	330	36.6	6.37	1	0.00010907	87.8	77.4	63.5	113.5	118.8	134.3	91.5	118.2	61.9	146.5	126.4	139.9	131.7	143.2	133.8	61.8	84.3	68.8	68.9	65.3	66.3
Csa7G407680	A0A0A0K5T5	Peptidase_S9 domain-containing protein OS	168.214	35	20	970	107.6	6.38	1	0.000110536	128.2	113.3	113.1	98.4	127.5	108.1	103.5	97.2	82	116.3	112.8	113.5	79.9	71.5	63.2	104.6	99.8	100.1	83.1	88.9	85.1
Csa2G297210	A0A0A0LMV4	Uncharacterized protein OS	27.68	17	5	327	34.9	9.54	1	0.000110651	168.7	100.6	94.1	131.9	256.3	320.3	76.9	76.9	64.2	155.1	80.8	124.6	77	64.4	42.8	26.9	42.9	42.9	48.6	53.4	59.2
Csa7G432140	A0A0A0K6U3	Uncharacterized protein OS	113.534	32	9	455	48.8	6.47	1	0.000113994	122.2	116.7	127.1	157.6	130.4	166.9	95.4	87.3	109.9	102	95	131.8	68.2	73.7	115.9	75.1	74.3	127.3	47.3	46	43.1
Csa6G151130	A0A0A0KB18	Stress-response A/B barrel domain-containing protein OS	21.519	32	3	108	12	5.22	1	0.000118838	141.3	143.5	134.3	241.9	199.1	403.7	48.8	42.9	36.6	77	73.2	114.1	90.9	94.1	123.8	76	88	49.8	10.1	15.5	NaN
Csa4G179090	A0A0A0KWF3	Aminotran_1_2 domain-containing protein OS	217.789	59	19	461	50.2	6.73	1	0.000120572	163.4	129.1	110.2	94.7	101.9	103.8	111.4	107.9	82.9	129.2	109.1	113.3	70.9	66.6	56.7	83	78.3	69.8	81.3	53.9	63.8
Csa1G014490	A0A0A0LSI0	Uncharacterized protein OS	67.323	32	9	381	42.2	5.17	1	0.000122933	112.1	137.2	116.5	95	124.7	128.9	93.9	86.6	103.3	104.1	117.4	99.6	76.3	79.6	103	90.5	99.2	105.9	54.9	62.5	66.3
Csa7G132920	A0A0A0K549	SAM_MT_RSMB_NOP domain-containing protein OS	29.802	13	5	580	65.1	6.07	1	0.000123516	331.1	204.8	206.7	113.3	147.1	56.8	122.8	76.5	59.8	121.6	84.3	131.8	56.5	26.7	48.5	106.2	103.2	73	36.2	22.4	18.6
Csa3G651830	A0A0A0LC72	Fe2OG dioxygenase domain-containing protein OS	3.734	4	2	534	58.3	8.5	1	0.000134076	142.2	127.4	144.5	185.3	95.7	109.2	90.9	86.1	117.8	135.5	125.1	113.2	33.8	62	77.4	107.6	119.2	82.5	29.8	36.4	46.5
Csa3G778410	A0A0A0LB09	Thioredoxin domain-containing protein OS	170.015	51	11	273	29.8	8.21	1	0.000141647	91.9	130.6	129.5	173.8	152.2	101.7	98.2	98.8	142.6	92.4	105.7	94.5	68.2	72.4	95.5	59.5	57.6	76.7	57.8	55.2	54.2
Csa1G000640	A0A0A0LNF5	Rubredoxin-like domain-containing protein OS	30.228	22	5	172	19.2	9.74	1	0.000142679	78.9	117.3	107.6	174.1	151.4	233.8	103.3	134.9	40.3	220.2	234.5	134.9	72.7	39.6	63.4	43.4	44.1	56.4	42	36.8	36.3
Csa4G646190	A0A0A0L048	Cytokinin riboside 5'-monophosphate phosphoribohydrolase OS	22.567	19	3	216	23.7	5.57	1	0.000144562	45.8	152.8	106.3	200.7	194.3	241	67.9	77.1	71.4	89.2	76.8	110.1	54.6	66.4	70.8	70.1	65.6	120.1	23.4	31	35.1
Csa3G646520	A0A0A0L946	40S ribosomal protein SA OS	154.158	42	11	309	33.8	5.27	1	0.000175805	127.6	154.4	150.3	80.7	85	101.3	120.2	125.7	135.1	123.8	130.7	109.8	68.1	55.6	74.9	119.6	88.1	89.2	48.2	73.3	30.4
Csa1G599400	A0A0A0M2B6	Transket_pyr domain-containing protein OS	33.7	28	6	348	38.3	6.23	1	0.000186153	60.1	8	68.7	160.5	56.8	68.1	280	188.5	74.3	209.1	167.3	179.5	93.1	71.3	66.9	47.3	35.1	82.6	8	NaN	5.7
Csa7G391280	A0A0A0KAL5	Uncharacterized protein OS	18.271	11	3	272	31.2	9.09	1	0.000186427	112.3	160.3	117.9	86.8	125.5	87.6	91	96.7	65.8	124.1	113.6	88.1	92.9	92.7	93.7	111.4	112.2	105.6	53.4	49.8	57.5
Csa6G139790	A0A0A0KAR5	Uncharacterized protein OS	20.437	16	2	250	26.9	7.11	1	0.000190079	101	191.3	55.9	426.3	185.2	406.9	47.6	36.6	72.8	75.1	109.5	80.2	25.6	36.3	166	NaN	NaN	28.7	NaN	NaN	NaN
Csa3G782670	A0A0A0LB36	Uncharacterized protein OS	85.167	18	15	1288	145.2	6.79	1	0.000192916	141	125.2	138.7	127.1	137.2	133.6	82.6	83.7	97.8	99	102.8	104.4	77.6	80	71.4	78.6	75.7	73.2	57.9	60.9	62.2
Csa3G133900	A0A0A0L475	Uncharacterized protein OS	20.265	15	5	459	51.2	7.61	1	0.000195005	112	160.4	115.1	236.4	155.5	214.6	81	62.4	16.2	174.9	154	184.9	61.1	69.6	26.7	15.6	25.2	28	49.8	60.3	76.7
Csa2G000730	A0A0A0LEX3	Uncharacterized protein OS	65.509	42	8	257	28.5	7.88	1	0.000195454	247.2	296.4	267.9	141.7	208.3	74.4	104.7	153	157.8	146	113.1	87.6	13.9	20.2	45.2	17.5	16.3	70.3	21.2	40.9	8.8
Csa1G050170	A0A0A0LRF8	PCI domain-containing protein OS	182.289	60	20	386	44.3	5.92	1	0.000208586	122.7	104.2	106.3	97.7	102.9	101.5	104.4	104.9	96.2	102.6	95.6	104.1	96.9	95	84.5	96.1	99.4	89.4	86.2	74.3	81.1
Csa1G025110	A0A0A0LSA1	Glutaredoxin domain-containing protein OS	38.821	17	4	328	36.9	8.76	1	0.000209313	108.3	90.5	100.2	81.3	121.5	118.4	133.8	117.1	86.2	133.2	134.9	144	95.7	131.6	93.7	71.5	103.4	140	35	43.8	31.9
Csa5G154200	A0A0A0KNX7	Glutathione peroxidase OS	130.553	53	13	241	26.8	9.2	1	0.00022987	64.8	83.6	81.5	137.2	121.3	170.7	108.9	109.1	117.1	90.2	88.4	84.5	84.2	87.9	117.5	74	75	101.8	71.7	67.4	78.5
Csa6G525660	A0A0A0KP75	Reticuline oxidase OS	28.357	23	5	302	34.7	8.81	1	0.000238861	16.9	7	69.4	74	37.6	34.6	NaN	NaN	194.7	NaN	NaN	NaN	27.3	12.8	157.9	NaN	NaN	14.5	NaN	NaN	NaN
Csa6G125240	A0A0A0KAF9	Uncharacterized protein OS	27.156	12	5	597	68.3	6.06	1	0.000279427	48.6	14.3	75.7	500.5	403.5	367.8	164.6	149.3	179.2	104.6	130.5	123	NaN	NaN	NaN	NaN	NaN	63.9	NaN	NaN	NaN
Csa3G799650	A0A0A0LGX0	Calcium load-activated calcium channel OS	17.619	17	3	191	21	9.79	1	0.000282845	150.3	130.3	158.6	101.2	121.3	149.5	101.6	119.6	77	119.3	122.7	134.1	84.6	84	53.4	82.4	81.2	68.2	59.8	43.5	60.9
Csa2G401360	A0A0A0LSU1	AA_TRNA_LIGASE_II domain-containing protein OS	216.417	40	31	879	96.5	6.58	1	0.000284392	103.1	125.1	117.1	121.6	126.4	94.6	95.4	98	90.1	104.2	98.5	109.4	96.1	103.4	112.7	102.8	105.6	104.9	64.1	67.8	70.2
Csa5G365670	A0A0A0KTB4	Hydrolase_4 domain-containing protein OS	7.612	5	2	400	45.3	8.68	1	0.000313197	132	269	236	178	71.3	46.4	82.7	86.4	64.2	98	105.6	99.5	65.8	88.8	109.5	54.7	52.7	118.7	26.2	24.8	19.1
Csa2G000460	A0A0A0LFR4	Amino_oxidase domain-containing protein OS	80.397	31	11	535	58.9	5.87	1	0.000313241	119.3	216.6	216.7	84.8	64	3.4	71.1	68.7	71.7	22.4	22.1	20.8	508	410.6	317.3	14.8	14.8	2.7	10.4	11.6	8.6
Csa2G351520	A0A0A0LQV3	Rhodanese domain-containing protein OS	72.474	31	11	619	66.8	5.15	1	0.000315199	80.5	91.8	86.5	160.1	231.6	194.4	63.6	56.4	43.6	124.1	127	155.2	83.1	96.2	93.2	22.2	41.6	29.8	25.9	48.9	137.8
Csa2G386090	A0A0A0LSR5	Uncharacterized protein OS	7.641	15	2	133	15.1	4.98	1	0.000333996	102.7	106	94.5	159	151.3	87.1	136	121.2	132.7	119.5	121.4	96.6	83.6	88.1	109.9	128.7	83.5	107.8	35.9	48.4	55.1
Csa1G478060	A0A0A0LXU4	PMR5N domain-containing protein OS	70.317	34	11	373	42.3	8.09	1	0.00033639	147.8	78.4	88.3	76.9	170.2	88.3	106.1	101.3	56.6	192	189.9	222.1	49.6	61.3	37	101.4	110.4	43.5	22.7	28.3	24.3
Csa5G424890	A0A0A0KN64	Uncharacterized protein OS	41.483	55	7	184	20.7	7.78	1	0.000339207	115.1	96.7	137.1	99.3	75.2	62.6	96.6	108.8	73.8	120	80.2	77.4	155.6	151	191.8	82.2	103	62.7	52.4	46.3	43.1
Csa6G362940	A0A0A0KGT5	Uncharacterized protein OS	40.079	34	6	241	26.7	7.21	1	0.000343399	53.7	73.5	109.8	128.2	85	375.2	69	57.1	61.8	231.3	292.7	245.3	24.4	11	46.9	40.3	59.5	32.8	14.9	12.1	NaN
Csa4G639790	A0A0A0L4V5	SCP2 domain-containing protein OS	56.204	54	7	126	13.7	9.47	1	0.000350957	109	131.1	134.5	135.3	122	84.8	122.2	116.1	150.1	87.8	98.9	94.6	85.7	82.9	97.1	84	85.7	91.5	66.7	63.2	70.4
Csa4G090300	A0A0A0L0F6	Peptidase_M3 domain-containing protein OS	224.417	39	18	607	68.1	8.21	1	0.000366313	120.4	99	101.2	112	132.3	124.2	116.5	119.1	92.1	98.7	108.6	94.1	90.8	86.6	86.8	97.9	90	85.1	78.3	71.9	70.5
Csa2G379190	A0A0A0LM56	AA_kinase domain-containing protein OS	77.945	37	10	351	37	8.53	1	0.000368845	98	85.7	76.3	110.2	138.6	248	103.4	103.8	85.9	124.3	116	114.9	88.8	99.9	81.3	76	83.4	64.9	53.8	50.7	51.3
Csa4G025150	A0A0A0KU70	Tyrosine--tRNA ligase OS	6.159	4	2	493	54.6	7.01	1	0.000395475	103.5	100	73.1	79.4	121	130.3	83.9	73.5	89.1	101.7	98.6	137.3	118.8	116	107.4	65	78.3	51.3	52.6	54.8	43.4
GAPDH	E1B2J6	Glyceraldehyde-3-phosphate dehydrogenase OS	576.124	85	35	336	36.3	7.12	1	0.000426025	99.4	95.6	105.5	104.8	105.1	117.9	102.3	102.1	100.4	98.7	96.6	99.4	94.9	90.6	88	102.4	94.5	91.6	93.7	91.6	92.8
Csa6G483280	A0A0A0KKR8	Uncharacterized protein OS	35.682	19	6	396	42.2	5.71	1	0.000433547	135.9	127.6	113.8	93.2	149.2	91.1	98.7	115.2	105	119.2	116.1	96.3	84.5	94.1	71.4	82.5	90.9	62.4	54.4	69.9	45.4
Csa7G024000	A0A0A0K665	PlsC domain-containing protein OS	87.232	30	9	375	42.7	8.75	1	0.000438444	98.4	108.1	178.1	103	95.4	80.9	101.4	79.9	130.9	108.3	108.2	85.1	85.7	85	82.8	89.4	86.9	97.8	45.7	62.7	41.2
LSM1	A0A0A0KAS4	U6 snRNA-associated Sm-like protein LSm1 OS	22.77	27	2	128	14.4	5.19	1	0.000455637	211	203	189.8	58.4	88.4	93.1	95.7	110.4	94.4	124.3	126	158.1	130	117	91.9	60	52.1	NaN	NaN	5.7	NaN
Csa5G580660	A0A0A0KV36	FeThRed_A domain-containing protein OS	35.207	22	5	181	19.4	8.88	1	0.000467229	130.5	145.5	143.3	153.3	156.1	62.1	78	69.2	73.3	104.8	100	92.9	102.8	88.8	83.6	57.1	57.2	71.7	43.8	35.6	70.3
Csa6G109770	A0A0A0KDX0	Protein kinase domain-containing protein OS	28.128	8	4	930	100.4	5.69	1	0.000499418	162.4	232.2	447	76.2	70.2	73.3	17.2	34	288	NaN	15.6	75.5	36.2	NaN	57.4	52.8	53.7	31	NaN	NaN	NaN
Csa3G819940	A0A0A0LFH0	PPR_long domain-containing protein OS	123.76	29	18	608	69	8.28	1	0.000500631	184	133.2	135.6	92.3	227.5	96.3	78.1	79.3	39.7	141.7	141	134.6	80.3	82.9	46.7	57.3	63.5	55	38.7	37.8	35.8
Csa4G269160	A0A0A0KX03	FHA domain-containing protein OS	14.375	20	2	183	20	6.1	1	0.000509097	137.3	138.7	191.9	261.7	197.8	265.7	90.6	92	69.4	168.7	121.3	140.8	124.9	103.3	109	42.2	NaN	NaN	NaN	NaN	NaN
Csa6G081500	A0A0A0KBT2	Uncharacterized protein OS	42.895	58	5	69	8	9.88	1	0.000537895	146.4	131.6	144.5	83.2	87.5	95	110.6	120.1	128.6	73.8	100	97.5	108.6	107.7	103	116.8	109	68.5	56.8	63.1	33
Csa3G784380	A0A0A0LBN7	Amino_oxidase domain-containing protein OS	26.001	15	8	666	73.2	7.96	1	0.000577444	246.9	194.8	217.2	283	224	81.9	28.2	70.6	60.8	75.9	99.5	62.9	13.9	21	49.9	27.2	26.9	133.1	3.8	27.3	5.4
Csa5G080780	A0A0A0KMS1	AA_TRNA_LIGASE_II domain-containing protein OS	72.818	39	12	321	37.1	7.08	1	0.000607534	143.9	126.8	107.5	124.4	141.9	70.4	81.6	92.2	60.3	121.1	100.4	125	103.2	85.6	72.3	97.7	100.3	86	40.4	61.4	44.6
Csa3G642720	A0A0A0LEB0	Uncharacterized protein OS	17.63	17	3	228	24.6	10.2	1	0.000634203	177.4	159.8	137.8	77.5	162.4	184.7	79	92.8	71.6	98.4	99.3	119.8	90.6	61.8	84.9	62.6	64.9	40.2	62.3	50.1	29.3
Csa4G620630	A0A0A0KZD9	Proteasome subunit alpha type OS	198.121	64	11	250	27.2	6.23	1	0.00067247	98.3	112.5	94.9	103.1	102.8	109.7	96	104.6	97.5	97.1	106.7	81.1	92.1	96.1	104.2	110.6	115.4	125.4	76.1	75.8	74.1
Csa4G169490	A0A0A0KWD4	Thioredoxin reductase OS	36.524	19	6	523	57.3	6.84	1	0.000699751	149.3	200	204	150.5	199	33.5	85.1	95.9	93.8	199	164.9	91.1	50	90.9	89.1	36.2	30	66.6	9.5	14.9	8.8
Csa2G285290	A0A0A0LLX2	Uncharacterized protein OS	79.134	34	8	322	36.2	5.72	1	0.000714687	108.5	75.6	83.8	111.8	233.3	93.4	115.1	118.4	54.2	135.9	145.8	149.6	107.7	115.1	92.7	73.7	72.5	35.1	39.9	33.9	29.1
Csa4G006250	A0A0A0KTN6	Thymidylate_kin domain-containing protein OS	21.592	16	3	260	29.2	7.93	1	0.000743511	166.8	103.4	135.3	85.3	175.9	141.1	85.9	85.4	94.3	86.4	95.7	96.6	89.8	89.7	94.7	83.9	76	41.4	30.1	41.3	22.4
Csa4G622760	A0A0A0L368	Chalcone-flavonone isomerase family protein OS	8.284	8	2	278	29.7	7.14	1	0.000751035	141.3	294.5	274.1	336.2	228.3	142.6	93.8	134.1	52.9	40.2	31.1	38.1	128.7	63.4	52	28	19.8	NaN	NaN	16.7	NaN
Csa4G006340	A0A0A0KWX9	CobW C-terminal domain-containing protein OS	64.985	30	9	451	50.1	6.02	1	0.00079041	166.2	211.5	208.4	134.6	120.9	43.5	85.1	98.7	63	103	104.6	99.1	76.2	84.7	80.4	85.4	92.4	52.5	40.8	43.6	31.8
Csa2G296010	A0A0A0LQ32	4-alpha-glucanotransferase OS	142.607	58	21	573	64.7	5.9	1	0.000905399	111.9	93.8	97.3	90.1	121.6	98.4	88.2	87	66.3	120.8	130.9	125.3	108.4	110.3	53.2	83.4	84.2	54	59.5	54.4	66
Csa2G379240	A0A0A0LM60	PsbP domain-containing protein OS	13.332	11	3	276	30.8	9	1	0.00092674	119.1	83.2	76.5	80	132.1	51.4	125.4	119.8	128.3	157	220.7	210.3	72.3	39.1	49	62.3	51.1	38.1	68.9	46.1	45.3
Csa1G145930	A0A0A0LY41	eIF2B_5 domain-containing protein OS	190.63	52	17	270	30.4	7.2	1	0.000956761	166.7	102.6	119.8	104.4	143.6	133.8	85.6	79.9	55.5	112.1	102.8	103.3	95.6	86.9	58.5	81.7	89.2	61.8	64.3	64.1	66
Csa3G889160	A0A0A0LEK8	Aspartate aminotransferase OS	310.559	64	28	464	50.8	8.16	1	0.000963741	92.2	90.2	94	92.5	88.5	157.8	150.2	132	126.2	98.8	94.8	100.5	84.7	84.1	85.4	94	90.5	79.9	71.6	67.7	73.5
Csa6G357010	A0A0A0KCY8	Uncharacterized protein OS	61.285	24	10	459	49.7	6.67	1	0.000988647	109.3	105.8	92.4	114.7	130.9	197.3	81.9	98.7	46.3	103.8	87.3	84.3	108	95	91.7	82.3	68.3	54.3	62.8	62.2	72.3
Csa6G318670	A0A0A0KCH1	Uncharacterized protein OS	25.075	19	4	277	31.3	8.84	1	0.00100733	243.6	151.6	159.2	110.1	154.5	100.8	105.3	72.3	66.4	84.9	145.2	151.3	61.8	131.4	69	65.1	70.6	60.7	37.7	36	65.9
Csa1G599560	A0A0A0LWV5	Uncharacterized protein OS	172.115	73	16	299	32	9.47	1	0.00102433	115.6	127	107.6	125.1	109.1	76.8	104.9	101.5	116.2	113.2	101	104.7	83.8	85.7	101.7	78.4	91	110.2	61.4	63.5	67.1
Csa6G366440	A0A0A0KIQ3	PHB domain-containing protein OS	33.219	27	9	348	39.8	6.74	1	0.00102576	125.2	109.4	91.7	134.7	147.2	86.8	140.5	138.1	98.7	110.7	127.4	103.5	90.4	86.2	68.4	112.3	102.9	94.3	57.9	64.1	58.4
Csa1G041530	A0A0A0LVP3	Ribonucloprotein OS	32.878	37	3	158	17.4	9.25	1	0.00102827	170.1	154.6	168.8	114.2	117.2	122.5	87.7	57.4	51.2	152.3	101.3	136.9	121	78	78.4	88.1	85.1	75.6	67.9	58.1	24.5
Csa2G406730	A0A0A0LMM1	Uncharacterized protein OS	22.289	9	5	734	83.3	8.4	1	0.0010548	227.4	140	248.4	94.2	200	41.3	46.6	63.2	34.5	148.1	200.6	208.9	46	43.4	46.3	59.3	100.7	17.3	27.3	23.9	11.1
Csa7G451940	A0A0A0K9N4	Ubiquitin carboxyl-terminal hydrolase OS	177.813	45	18	483	54.3	5.81	1	0.00105771	100.4	88.1	98.4	161.7	157.9	81.6	93.9	94.2	74.5	127.3	116.3	111.8	89.9	99.2	75.4	97.6	95.3	64.7	54	60.5	50.9
Csa2G033990	A0A0A0LGF5	Lon protease homolog, mitochondrial OS	137.645	29	21	972	107.3	5.5	1	0.00107919	149.1	130.7	136.9	100.9	95	98	87.2	103.9	75.6	122.7	111.4	117.3	74.9	79.7	116.6	78.5	73.9	130.1	61.4	52.1	65.6
Csa4G090290	A0A0A0KVI6	Peptidase_M3 domain-containing protein OS	122.374	52	14	332	37.1	5.44	1	0.00108007	101.1	113.1	95.5	137.6	118.7	217.8	86.7	101.1	85.2	92.2	85.9	86.1	87.1	98.2	126.4	89.3	84.2	117.1	53	44.6	50.6
Csa1G062920	A0A0A0LUS8	Uncharacterized protein OS	143.471	22	18	1152	130.1	6.51	1	0.00110513	188.1	108.6	117	146.1	188.8	90.4	70.2	79.8	69.3	106.8	96.2	101.1	92.9	109.1	53.6	79.1	87.8	61.9	48.9	39.6	48.8
Csa1G580200	A0A0A0LWD2	Uncharacterized protein OS	63.973	28	4	121	14	9.82	1	0.00114126	121	134.2	138.8	117.4	110.9	102.4	102.5	106.7	72.5	102.4	96.3	123.9	91.9	69.3	61.2	92	88.9	93.4	32.3	82.4	25.6
Csa3G509420	A0A0A0L838	Hydrolase_4 domain-containing protein OS	40.037	14	8	719	80.4	7.85	1	0.00118437	222.6	286.2	278.1	72.2	61.8	69.1	65.4	144	58.4	113.8	97.4	122.6	46.7	149.8	62.1	33.7	44.3	61.8	29.3	40.7	27.1
Csa3G116860	A0A0A0L5M7	Uncharacterized protein OS	56.247	65	3	113	11.4	4.41	1	0.0012043	129.8	137.6	134.7	91.6	111.5	110.3	101.3	114.1	91.8	55.1	94.6	99.7	99.5	99.1	105.1	120	113.3	106.4	64.5	65	37.9
Csa3G081370	A0A0A0L7Q7	Chorein_N domain-containing protein OS	13.507	4	4	1203	131.7	6.02	1	0.00127508	148.1	152.5	133.8	84.3	114.3	104.9	88.3	119.2	67.6	72.3	81.6	108.6	88.3	117.8	85.2	132.2	133.1	100.6	46.7	57.8	43.8
Csa6G001750	A0A0A0K9W0	Uncharacterized protein OS	66.071	28	13	610	68.9	6.3	1	0.00133157	67.6	184	155.7	179.7	118.9	62.2	53	22	165.6	96	121.9	93.8	59	71.7	233.9	23	17.4	74.1	3.7	11.8	13.3
Csa3G836450	A0A0A0LHY2	PPIase cyclophilin-type domain-containing protein OS	114.552	40	14	447	48.9	5.12	1	0.00155561	134.5	71.5	85.8	98.4	163.2	269.6	95.6	91.8	58.5	149.5	171.8	152	92.7	107.8	60.9	44.7	49	51	52	41.8	53.5
Csa1G050280	A0A0A0LTS5	Uncharacterized protein OS	46.407	19	7	558	60.7	7.64	1	0.00165436	70	99	144.9	226.4	438.2	135.1	102.6	103.9	103.3	67.3	108.6	111.1	41.4	98.6	57.3	44.7	49.9	46.5	65.4	18	24.8
Csa5G611710	A0A0A0KR91	Uncharacterized protein OS	30.768	12	9	798	88.4	5.48	1	0.00168772	127	164.5	185.7	145.5	134.2	64.4	88.5	71.2	182.1	96.7	79	89.7	67.4	69.1	97.9	54.3	59.2	99.3	33.2	43.1	33
Csa6G007980	A0A0A0K7K1	Protoporphyrinogen oxidase OS	36.583	21	6	497	54.7	8.72	1	0.00170653	104.2	94.3	130.4	113	113.4	126.2	132.7	107.8	68.8	137.6	158.2	252.2	95.2	46.3	27.5	55.3	39.5	81.3	55.6	20.5	42.3
Csa7G038690	A0A0A0K3C4	26S proteasome non-ATPase regulatory subunit 2 homolog OS	538.497	66	47	896	98.6	5.12	1	0.00178045	111.6	112.8	101	108	101.1	82.9	103.6	101.4	127.5	105.8	93.7	94.7	104.1	109	101.5	89.8	101.1	103.2	67.5	83.1	64
Csa6G190480	A0A0A0KFF7	PCI domain-containing protein OS	316.283	68	29	422	47.3	6.11	1	0.00179137	110	107.2	125.9	110.8	112.2	85.4	95.5	91.4	120.9	98.7	91.6	93	89	90.5	98.6	100.4	101.9	90.9	81	75.2	71.6
Csa4G307360	A0A0A0KXU6	FBPase domain-containing protein OS	42.563	24	6	408	44.6	5.47	1	0.00180434	146.8	182.7	148.6	67.1	253.1	107.7	60.1	105.6	184.4	115.5	118.8	110	25	7.8	90.8	24.3	10.9	70.4	12.8	19.1	10.8
Csa1G172610	A0A0A0LSW3	CRAL-TRIO domain-containing protein OS	12.533	10	3	336	37.8	8.53	1	0.00184422	78.6	146.8	136.5	230.6	154.9	166.9	87.2	87.3	44.7	115.8	92.8	107.7	117.4	125.4	109.3	49.1	72.7	85.7	39.5	72.3	47.7
Csa1G573730	A0A0A0LYN5	Uncharacterized protein OS	234.694	40	28	572	64.1	6.27	1	0.00190242	104.3	118	101.8	121.4	106.2	118.5	87.9	90	109.2	97.5	91.8	100.2	90.2	105.2	112.4	91.1	99.1	89.7	74.2	84.1	71.8
Csa7G318960	A0A0A0K9N9	Thioredoxin domain-containing protein OS	12.938	18	3	245	27.7	8.97	1	0.00196828	151.4	75.5	69.4	74.9	191.2	109.5	157.2	87.8	87.2	192.8	138.7	223.7	81.1	63.8	81.1	95.2	74.4	53.9	38.3	44.2	22.6
Csa3G646620	A0A0A0L956	Pectinesterase OS	15.136	9	3	576	63.5	7.42	1	0.00199396	116.5	148.2	160.3	281	283.7	45.9	34.1	33.6	68.1	122.6	138.6	83	69.1	141.1	45	34.8	37.5	39.3	6.3	28.5	NaN
Csa2G437130	A0A0A0LNL8	Bet_v_1 domain-containing protein OS	26.718	15	2	156	17.6	4.98	1	0.00200154	153.7	103.8	94.4	111.1	116.8	152.9	NaN	24	37.8	64.2	96.8	105.9	71.9	47.9	178	NaN	19.5	73.8	NaN	NaN	20.7
PFK	A0A0A0LWB9	ATP-dependent 6-phosphofructokinase OS	157.295	51	18	492	54	7.01	1	0.00206033	92.1	101.5	109.5	119.8	124.7	111.9	95.6	97.6	118.1	135.5	131.5	124.8	79.1	87	104.5	80.3	76.4	107.4	73.2	75	82.8
Csa4G645300	A0A0A0L2N8	Uncharacterized protein OS	14.827	14	2	225	25.3	9.22	1	0.00209553	172.4	210.5	265.6	198	117.5	391.5	NaN	22.3	132.9	25.4	31.9	69.2	46.2	13.7	143	NaN	23.1	133.6	NaN	NaN	NaN
Csa1G587980	A0A0A0LWT7	Uncharacterized protein OS	34.094	8	5	661	73.6	6.96	1	0.00217514	162.1	126.5	167.9	100.4	192.3	40.7	90.7	83.4	213.5	210	283.7	150	93.9	53.3	121.5	40	NaN	35.4	19.8	26.7	16
Csa3G698560	A0A0A0L9J7	60S ribosomal protein L6 OS	141.082	50	16	231	25.7	10.15	1	0.00219626	164.2	110.3	126.2	89.7	136.4	139.9	86.2	103.4	57.7	129.7	106	104.1	101.4	109.3	81	89.6	100	82.3	50.9	61.7	56.2
Csa3G734950	A0A0A0LA80	Uncharacterized protein OS	56.071	44	10	216	23.8	7.81	1	0.00222413	130.1	156.5	157.4	131.6	159.2	181	122.2	135.4	115.4	101.9	121.4	123	86.6	NaN	89.6	124.9	121.3	72.2	NaN	40.3	NaN
Csa1G570180	A0A0A0LWG7	HMA domain-containing protein OS	6.832	4	3	715	76	6.18	1	0.00243888	26.3	99.7	81	208.9	54.5	NaN	21.6	33.3	NaN	50.3	71.9	84.4	65	96.5	273.1	NaN	NaN	NaN	NaN	NaN	NaN
Csa5G146320	A0A0A0KK59	Uncharacterized protein OS	9.378	5	2	496	56.3	7.99	1	0.00248785	294.7	95	97.3	69.8	198.1	287.7	32.6	38.6	NaN	165.8	170.6	94.2	145.6	188.4	70.6	13.4	17.5	NaN	24.3	NaN	NaN
Csa7G181630	A0A0A0K3L4	eIF2A domain-containing protein OS	37.253	36	3	168	20.3	4.68	1	0.00262889	223.8	118.7	285.6	174.1	65.5	148.5	85.6	98.7	87.1	45.7	164.1	46.4	94	19.8	153.5	70.6	101.1	146.4	27.7	NaN	NaN
Csa2G373430	A0A0A0LLH9	Malic enzyme OS	334.056	54	25	589	65.6	5.99	1	0.00264477	182.5	112.6	97.8	106.1	151.1	133.1	168	177.4	136.4	100.1	102.2	99.9	89.7	90.6	44.2	74.3	76	45.4	63.6	59.5	58.4
Csa3G881900	A0A0A0LEI3	Uncharacterized protein OS	45.237	29	8	192	21.1	11.36	1	0.00268654	114	146.1	106.9	109.3	109.9	105.9	101.8	89.9	97.6	128.9	104.8	145.3	103.9	78.8	85.6	100.6	86.6	97.7	85.6	73	64.5
Csa7G390070	A0A0A0K5Q5	Uncharacterized protein OS	57.066	34	11	310	34.1	5.17	1	0.002852	84.3	90.7	60.9	74.5	77.4	74.1	198.3	201.9	232.6	122.4	129.5	133.8	109.9	95.5	100.8	66.3	68	8.3	36.4	33.8	34.7
Csa6G074030	A0A0A0KBG6	Uncharacterized protein OS	11.584	4	3	841	90.1	5.96	1	0.00292248	387.2	329.2	205.7	220.2	277	190.6	44.6	80.6	39.2	106.8	104	130.3	29.3	34.5	27.4	25.3	36.1	NaN	NaN	NaN	40.5
Csa6G181560	A0A0A0KH18	Uncharacterized protein OS	37.498	16	7	447	49.8	6.07	1	0.00300769	73.4	142.7	132.2	256.6	146.3	44.5	116.9	85.4	104.7	206.1	201.3	200.4	54.4	42.1	68.9	45.1	64	54.3	42.6	21.7	19.2
Csa1G470310	A0A0A0LUL5	Uncharacterized protein OS	52.87	48	10	182	20.7	9.86	1	0.00304319	142.5	337.4	194	232.5	189.1	221	46.1	39.6	60.4	158.3	131.6	144.3	113.5	80.7	52.5	28.3	36.5	3.8	NaN	NaN	41.2
Csa3G893950	A0A0A0LJT1	Receptor protein kinase CLAVATA1 OS	11.322	2	2	981	108.1	6.55	1	0.00305139	124.1	63.9	210.4	92.6	213.2	NaN	55.4	25	91	102.7	75.9	140.9	103.7	55.4	65.2	NaN	35.8	197.2	NaN	NaN	NaN
Csa3G005030	A0A0A0L1P8	Uncharacterized protein OS	7.875	8	2	221	25.2	9.61	1	0.00313449	130.2	124.7	133.4	137.4	121	136.6	86.2	76.7	122.1	91.3	95.7	95.7	120.6	106.9	86.4	93.8	88.7	85.8	50.8	59.9	47.5
Csa7G031020	A0A0A0K119	Uncharacterized protein OS	36.318	34	5	246	27	6.55	1	0.00313733	91	165.4	141.4	161.3	86.1	92.9	103.1	103.8	172.7	87.2	103.5	87.1	90.5	83.4	126.9	68.4	64	76.6	57.7	43.1	44.7
Csa4G097640	A0A0A0KZ51	CAAD domain-containing protein OS	32.3	33	4	239	25.8	4.48	1	0.00340532	586.6	45.5	51.3	232	122.7	123.2	NaN	29.3	NaN	39.4	54.8	NaN	68	87.2	2.3	27.9	35.8	NaN	NaN	NaN	NaN
Csa6G109670	A0A0A0KDW5	MSP domain-containing protein OS	91.242	49	11	238	26.1	8.69	1	0.00357182	100.4	130.3	106	146.1	160.9	101.6	85.4	88.6	56.1	101	104.5	98.2	86.7	83.4	113.5	98.5	103.2	100	63.6	77.3	58.4
Csa4G627140	A0A0A0L022	Uncharacterized protein OS	12.182	7	3	586	66.6	7.55	1	0.00378037	134.4	355.4	385.7	180.6	93.8	148.9	93.3	80.7	98.5	103.9	105.3	97.5	84.7	60.3	80.5	83.7	88.3	NaN	NaN	NaN	NaN
Csa3G178520	A0A0A0LB64	Uncharacterized protein OS	34.537	13	6	807	87.1	8.05	1	0.00386392	506.4	296.3	339.5	83.3	134.9	4	36	41.7	26.9	59.7	71	67.8	41.1	60.1	22.5	20	17.9	NaN	NaN	4.4	18.5
Csa1G538180	A0A0A0LVI1	Protein kinase domain-containing protein OS	20.522	5	5	1061	115	5.85	1	0.00398993	269.3	442.7	407.9	297.3	67.1	95.2	18.2	20.8	66.8	92	81.3	89.8	33.7	14.1	1.3	NaN	NaN	8.9	6.7	NaN	10.6
Csa4G031040	A0A0A0KUK7	SAP domain-containing protein OS	142.181	37	16	794	87.1	4.86	1	0.00399663	148	113.7	128.1	85.7	93.1	95.8	105	103.2	104.7	141.9	126.8	122.7	121.3	100.6	81.9	95.9	106.5	65.6	68	67	74.7
Csa4G008800	A0A0A0KX51	Carboxypeptidase OS	14.103	6	2	456	51.2	6.68	1	0.00414914	135.4	127.7	124.5	157.4	103.8	809.4	190.2	39.2	59.8	83.5	126.4	108	14.2	9.7	34.4	34	19.1	NaN	11.8	11	NaN
Csa5G366670	A0A0A0KRE5	Allene oxide cyclase OS	41.785	28	6	250	27.2	8.84	1	0.00419569	169.2	125.8	154.3	95.2	145.4	107	127.7	108.4	102.8	125.1	130.3	110.5	71	26.3	97.2	118.6	96	65.2	35.6	42.4	40.8
Csa7G064020	A0A0A0K233	Phospho-2-dehydro-3-deoxyheptonate aldolase OS	117.078	36	14	515	57.5	8.75	1	0.00429136	85.7	113.5	108.8	100.3	106.9	181.5	100.2	107.5	119.2	93.6	103.7	88.2	77.1	75.2	83.6	102.1	109.9	126.7	66.6	70.5	69
Csa3G062580	A0A0A0L7H6	C2 domain-containing protein OS	37.958	21	7	395	43.4	4.83	1	0.00447667	171.4	104.9	172.7	290.2	135.4	127.2	62.6	62	186.9	94.8	99.5	78.5	73.8	63.9	28.3	74.1	82.9	42.7	38.6	43.4	30.3
Csa6G022350	A0A0A0K920	U2 snRNP auxiliary factor large subunit OS	106.927	29	8	587	65.2	8.19	1	0.00465377	133	121.5	129.4	88.5	110	78.6	104.6	93.5	89.4	112	142.2	111.2	95.8	99.4	80.8	96.5	88.5	88	90	77.3	72.6
Csa1G366960	A0A0A0LWI5	Uncharacterized protein OS	12.867	32	3	146	16.5	4.67	1	0.00472631	171.3	172.6	224.6	160	190.1	141.2	103.4	119.6	103	53.5	95.8	65.4	53	80.8	63	73.2	71.9	41.7	1.9	11.4	61.5
Csa2G361670	A0A0A0LPA8	Uncharacterized protein OS	12.597	13	2	231	25.5	6.24	1	0.00479468	267.2	96.2	NaN	112.8	402.5	135.9	92.8	33.6	54.5	NaN	170.3	84.3	NaN	23.8	NaN	NaN	NaN	NaN	NaN	NaN	NaN
Csa3G171790	A0A0A0L9A4	Uncharacterized protein OS	26.663	11	2	170	18.8	9.89	1	0.00483794	326.4	170.6	164.3	230.2	439.2	77.5	44.8	40.1	NaN	94.7	79.8	75.5	69.2	45.9	NaN	38.8	NaN	NaN	NaN	NaN	NaN
Csa6G190410	A0A0A0KBS4	Triosephosphate isomerase OS	78.319	39	11	249	26.7	5.8	1	0.00487189	89.7	101.9	82.3	158.2	112.9	144.5	123.1	106.6	66.7	145.8	107.7	108.1	84.6	68.3	88.5	81.7	76.5	96.8	65.4	66.3	74.5
Csa7G074310	A0A0A0K6M7	Uncharacterized protein OS	14.794	6	3	603	67.2	8.95	1	0.00492351	165.5	NaN	139.8	211.8	155.9	296.9	102.2	64.8	90.2	NaN	99.3	103.8	158.2	87.6	137.2	41.1	45.2	105.8	NaN	NaN	NaN
Csa3G006690	A0A0A0L1R3	Phosphoribulokinase OS	60.268	25	7	408	45.4	7.34	1	0.00492443	175.8	155.1	163.5	186.1	166.2	243.4	43.7	38.8	79	27.6	81.8	85.2	115	99.5	92.7	30.7	42.5	50.1	24	58.4	2.7
Csa2G362420	A0A0A0LNP0	AAA domain-containing protein OS	236.581	65	20	398	44.5	7.9	1	0.0049904	104.7	103.8	109	95.3	102.7	76.3	103.3	109.2	111.2	105.9	120.3	101.7	92.2	101.2	92.8	102.3	103.8	80.8	81.2	75.7	83.4
Csa4G296150	A0A0A0L288	AAA domain-containing protein OS	79.481	22	11	824	91.5	8.65	1	0.00501258	119	143	133.2	125.3	94.4	121	76.2	73.9	139.2	87.6	105.8	75.1	75.8	73.3	149	68.9	70.4	148.3	33.2	44.6	30
Csa5G367190	A0A0A0KMU2	Uncharacterized protein OS	15.703	13	3	323	35.4	8.22	1	0.00510955	99.3	165.9	85.4	195.7	139	139.9	102.5	47.1	41.9	78.6	115.3	136.7	39.3	NaN	155.6	93.2	58.5	242.1	33.7	NaN	NaN
Csa7G414410	A0A0A0K850	Uncharacterized protein OS	87.716	43	9	201	22.2	9.23	1	0.00523838	55.5	147.7	145.9	138	96.9	97.2	136.2	145.2	166.6	94.7	98.1	102.2	96.5	104.5	138	69.3	67.9	67	46.9	47.8	43
Csa5G140490	A0A0A0KK13	CbiA domain-containing protein OS	6.313	6	2	325	35.6	7.2	1	0.00524126	166.3	285.5	223	170.5	213.8	260.4	98.8	105.4	114.1	NaN	93	111.3	60.5	106.1	70.9	71.6	58.4	34.1	NaN	NaN	NaN
Csa4G334130	A0A0A0L2W3	Uncharacterized protein OS	87.636	32	10	328	36.3	8.18	1	0.00543598	109	207.8	148.1	119.6	89.8	161.3	105.8	91.6	92.3	117.7	114.3	109.8	66.7	58.4	119.2	73.4	83.2	119.8	59	44.5	35.4
Csa3G126120	A0A0A0L7M1	Proteasome subunit beta OS	147.426	67	10	223	24.4	6.33	1	0.0057715	88.9	95.2	107.2	116.5	92.1	95.7	108	104.6	116.9	89.1	89.9	88.5	102.7	104.2	135	101.5	99.7	113.3	79.5	75.6	68.2
Csa5G622460	A0A0A0KTH8	Uncharacterized protein OS	76.156	29	9	437	48	6.21	1	0.00593206	173.4	120.6	103.7	151.6	210.8	70.7	72.3	75.1	40.3	123.8	109.1	90.4	95.1	92.8	56.2	77.6	68.6	43.3	54.8	54.2	51.7
Csa5G648740	A0A0A0KSU8	Protein kinase domain-containing protein OS	41.003	11	5	931	101.2	7.9	1	0.00594159	177.6	100.8	150.7	112.2	184.9	64.4	115.3	104.6	94.8	124.1	142	104.3	71.1	67.8	68.8	100.9	86.7	65.3	55.5	56.8	45.8
Csa3G854210	A0A0A0LD62	Uncharacterized protein OS	4.846	6	2	336	37.7	9.47	1	0.00619372	277.3	191.5	260.8	115.4	155.2	18.1	91.1	88.5	20.5	102.9	105.1	103	89.5	61.9	45.1	58.1	67.3	65.5	8.5	29.8	21.6
Csa1G448940	A0A0A0LUZ0	Uncharacterized protein OS	20.819	56	4	81	9.2	5.87	1	0.00636255	135.7	70.2	159.2	103.3	108.2	79.1	99	102.9	132.6	104	67	97.3	76.6	118.3	120.9	72	68.4	64.5	62.8	63.1	54.8
Csa4G105350	A0A0A0KXW3	Aamy domain-containing protein OS	50.909	18	9	682	77.1	6.52	1	0.0063632	114.8	99.5	115.6	106.7	121.7	107.8	112.5	106.2	70.4	159	118.5	106.4	151.3	113.8	97.1	107.9	85.2	74.8	56.9	35.5	64.7
Csa6G495700	A0A0A0KLI9	Ribosomal_L12 domain-containing protein OS	15.365	19	2	168	18.3	9.42	1	0.0063826	118.1	203.1	203.9	140.1	65.9	145.8	76	57.7	83.6	111.3	91.7	137.8	78.9	93.5	46.3	90.6	93.3	32.6	NaN	14.6	34.9
Csa4G038650	A0A0A0KXW1	Plus3 domain-containing protein OS	7.87	6	2	660	73.1	8.19	1	0.00676107	143.3	142.3	144.5	206.7	106.7	63.8	93.2	82.7	147.7	191.3	145	113	73	83.9	65.4	68.2	84.6	84.4	36.1	74.4	32.2
Csa1G573720	A0A0A0LWL6	Uncharacterized protein OS	19.893	26	4	234	26.1	9.44	1	0.00722157	180.3	163.1	176.4	163.9	138	28.2	95.4	80.9	45.7	131.1	130.4	90.7	71.9	71.8	36.5	51.6	63.6	51.9	33.6	22.6	55.7
Csa2G008770	A0A0A0LJ30	DUF1995 domain-containing protein OS	42.924	20	9	595	66	8.84	1	0.00723333	68	45.4	18.9	381.5	237.1	430.9	89	67.7	40.2	111.2	122.1	122.1	103.4	89.4	66.5	44.4	47.8	59.2	NaN	58.1	10.6
Csa6G517040	A0A0A0KN84	PKS_ER domain-containing protein OS	29.626	25	5	338	36	5.59	1	0.00726551	44	49.9	36.5	200.8	151.4	109	45.3	23.1	40.5	97.1	50.3	70.8	125	30.3	219.7	41.4	22.5	7.5	19.8	NaN	36.5
Csa5G152810	A0A0A0KQU6	Mitogen-activated protein kinase OS	80.985	36	11	383	44	6.54	1	0.00746666	112.4	99.4	100.4	88	103.2	90.1	102.3	100.4	72.8	120.3	121	123.5	91.1	88.4	87.8	104.8	115.6	110.7	95.7	81.5	88.2
Csa5G622710	A0A0A0KWR9	ArsA_ATPase domain-containing protein OS	43.74	26	7	409	44.4	8.57	1	0.00754885	109.2	103.8	126	106.1	154.1	153.4	101.4	101.2	87.2	113.1	111.2	89.7	66.1	93	64.8	111	103.4	80.6	81.8	86.3	69.1
Csa3G732410	A0A0A0LA99	MPN domain-containing protein OS	145.465	50	14	310	35	6.54	1	0.0076833	103.1	101.8	95.2	125.5	112.7	94	107.6	114.7	112.5	98.7	95.3	104.5	97.2	98.7	104.5	85.8	90.3	90.3	83.9	84.2	79.4
Csa3G509960	A0A0A0LDF4	Uncharacterized protein OS	11.425	9	3	307	33.5	7.39	1	0.00774452	298.4	138.9	141.2	142.3	285.8	74.4	50.4	64.1	48.1	125	103.3	119.3	99.1	95.2	28.3	58.6	32	2.2	17.8	22.6	13.9
Csa3G740110	A0A0A0LE08	Uncharacterized protein OS	47.392	27	8	296	34	7.53	1	0.00789064	122.8	131	98.8	106.7	103.6	78.7	104.6	116.5	101.8	102.3	113.1	89.3	135.8	134.8	116.1	86.1	100.8	81.4	59.3	97	65.4
Csa1G423140	A0A0A0LZT1	Uncharacterized protein OS	63.309	41	10	285	31.9	6.33	1	0.00789369	103.5	104.4	81.5	106	115.5	74	120.5	116.9	112.3	100.5	114.5	91.5	87.6	122.3	102.6	86.9	99.5	108.1	63.3	67.4	63
LIP1P	A0A0A0KPN0	Lipoyl synthase, chloroplastic OS	18.962	14	3	398	43.3	7.42	1	0.00869397	126.9	84.3	79.6	38.5	338.9	72.1	95.6	125.3	221.4	353.4	449.5	39.2	NaN	NaN	79.1	72.2	77.4	59.8	NaN	NaN	NaN
Csa3G829200	A0A0A0LC88	HMA domain-containing protein OS	33.455	20	2	181	19	4.64	1	0.00886535	297.8	204.5	189.1	143.8	240.4	142.1	33.4	48.8	29	50.4	74.3	126.3	65.2	76.3	28.2	44.6	22.5	25.3	NaN	97.5	NaN
Csa3G184580	A0A0A0L9Y5	White-brown-complex ABC transporter family OS	9.717	4	2	607	67.7	8.15	1	0.00901085	205	146.4	167.2	179	183.8	151.2	63.4	NaN	33	259.2	341.6	344.7	NaN	NaN	142.9	NaN	81.2	NaN	NaN	NaN	NaN
Csa7G075620	A0A0A0K6S0	Uncharacterized protein OS	14.773	13	3	301	33.2	6.65	1	0.00936584	185.9	195.7	180.4	168.6	172.5	73	91.9	104.8	121.1	118.3	136.3	118.5	40.5	50.7	69.9	79.5	105	77.9	23	NaN	36.2
Csa4G286330	A0A0A0KX56	PAP_fibrillin domain-containing protein OS	18.012	11	3	436	48.7	9.17	1	0.00960331	166.9	185.2	196.1	268.6	240.9	10.8	24.9	36.1	16.5	121.9	54.2	91	66.3	59.6	203.3	20.4	88.7	29.6	NaN	32.7	NaN
Csa3G016960	A0A0A0L5B9	Lon protease homolog 2, peroxisomal OS	27.448	8	6	886	98	7.15	1	0.00963206	107.9	118.1	122.6	72.9	86	130.4	129	139.9	131.9	101.2	100.1	109.3	103.1	88.7	114.3	88.3	103.9	86.2	64.6	68.5	64.2
Csa1G212830	A0A0A0LW96	Uncharacterized protein OS	23.471	10	5	577	65.4	5.88	1	0.0097291	143.4	25	110.9	126	336.4	62.1	89.4	23.1	54.9	164.1	173.4	135.7	140.8	78.5	91	36.8	9.9	45.6	21.1	19.4	20.1
Csa6G041200	A0A0A0KAX3	Uncharacterized protein OS	8.097	8	2	402	44.3	9.6	1	0.00984603	183.6	161.4	190.4	139.1	259.2	180.2	93	89.8	145.4	155.3	196.3	124.4	NaN	69.8	112.1	1.2	116.8	127.2	NaN	NaN	NaN
Csa6G293930	A0A0A0KHR1	Protein transport protein Sec61 subunit beta OS	33.98	42	3	109	10.8	11.84	1	0.00993701	112.6	124.7	89.7	167.8	150.8	93	75.9	75.2	232	113.8	130.8	122.1	74.3	95.9	89.3	50.1	55.6	54.3	49	54.2	66.4
SESTK1	Q5NDD1	Somatic embryogenesis serine-threonine protein kinase 1 OS	40.657	28	6	344	38.1	6.65	1	0.010103	146.4	133.6	123.6	100.6	115.9	270.1	88	122	51.5	114.2	139.2	65.1	95	96.1	24.5	73.1	98.5	80.4	NaN	49.6	NaN
Csa1G598860	A0A0A0M2B1	Uncharacterized protein OS	49.156	17	3	220	22.4	9.77	1	0.0103454	175.5	78.5	120.3	124	79.5	81.3	102.3	62.1	62.5	160.5	121.2	107	148.3	68	59.9	108.4	66.7	80.1	47.7	22.4	46.5
Csa2G432810	A0A0A0LQU5	AAA domain-containing protein OS	38.288	16	10	638	70.6	9.26	1	0.0105516	135.3	142.3	147.4	107.1	86.7	93.5	77.1	76.1	194.2	92.3	95.8	104	79.6	79.4	101.6	74.9	70.8	95.3	58.7	48.6	60.6
Csa5G635360	A0A0A0KXA8	Inositol hexakisphosphate and diphosphoinositol-pentakisphosphate kinase OS	8.901	3	2	1031	117.4	6.01	1	0.0107084	182.1	420.9	379.1	446.4	39.7	52.6	42.1	NaN	84.7	87	NaN	98.6	47.6	154.8	NaN	NaN	31.9	131.5	NaN	NaN	NaN
ABCA19	L7Y071	ABC transporter I family member 19 OS	21.367	13	4	306	33.9	6.19	1	0.0107118	445.3	85.4	94.2	177.7	187.6	102.8	155.8	132.5	98.2	47.6	114.1	139.2	43.6	59.8	69.8	102.8	105.3	25.9	12.7	6.7	33.7
Csa2G416170	A0A0A0LT64	Uncharacterized protein OS	73.911	21	14	746	84.9	8.07	1	0.0107835	40.6	18.1	0.2	869.3	754.1	246.5	20.1	28.6	29.3	38.8	31	34.2	9.2	NaN	50.4	16.2	9	16	2	8.5	0.3
Csa6G324840	A0A0A0KCJ6	Uncharacterized protein OS	17.728	8	4	640	72.8	6.84	1	0.0108407	175.2	82.8	62	52.3	130.7	73.8	37.1	134.8	98.3	88.1	61.7	77.8	190.6	195.4	83.3	109.2	131.2	37.4	20.7	27.8	17.7
Csa2G386150	A0A0A0LQJ4	DEAD domain-containing protein OS	17.07	10	3	562	61.1	9.16	1	0.0108906	446.8	264.3	288.6	202.2	254.8	225.6	122.8	NaN	NaN	174.5	129.4	NaN	NaN	NaN	NaN	79.6	NaN	NaN	NaN	NaN	NaN
Csa4G006380	A0A0A0KYK5	Uncharacterized protein OS	90.903	42	9	251	27.9	7.85	1	0.0109446	115.8	107.8	80.8	119.7	105.1	74.4	99.4	110.1	90.6	119.8	115.1	93.4	99.8	107.9	104.2	108.5	117.9	108.9	62.1	77.1	44.8
Csa7G446690	A0A0A0KAD6	Uncharacterized protein OS	40.282	12	7	734	82.8	5.29	1	0.0110032	153.9	135.2	71.3	42.4	227	174.3	28	57	22.2	206.6	236.7	134.6	109.3	89.4	61	38.7	44.3	24.8	39.7	93.3	34.7
Csa3G153740	A0A0A0L578	60S ribosome subunit biogenesis protein NIP7 homolog OS	19.016	28	3	187	20.7	8.28	1	0.0114829	263.3	185.7	171.3	248.6	198.9	163.7	65.7	118.8	NaN	179.6	116.2	70.1	51.2	NaN	NaN	25.2	191	NaN	NaN	NaN	NaN
Csa1G077220	A0A0A0LS13	Mitogen-activated protein kinase OS	44.077	21	6	370	42.5	5.22	1	0.0116808	96.1	89.5	63.2	116.1	416.1	377.8	218.5	284.7	89.7	29.2	20	19.7	14.1	23.1	29.4	100.2	80.5	73.2	18.3	NaN	NaN
Csa5G160200	A0A0A0KP67	Uncharacterized protein OS	13.911	11	2	279	29.9	8.28	1	0.0117306	88.7	109.6	29.3	257.9	188.6	193.6	111.5	80.4	NaN	148.1	165	149.5	119.7	106.9	23.2	25.2	20.4	12.2	21.2	NaN	NaN
Csa1G045670	A0A0A0LTC8	AAA domain-containing protein OS	19.519	11	5	521	59.6	7.84	1	0.0118252	78.3	86.9	151.7	326.1	358.3	329.7	60	74.5	6	128.8	98	141.1	79.2	63.4	8.5	28.8	54.4	9.7	29.8	27.9	33.4
Csa6G106190	A0A0A0KFM2	Uncharacterized protein OS	47.345	13	10	1068	119.8	6.47	1	0.0119792	197.3	157.5	112.8	123.1	162.6	147.9	125.8	112	51.4	121.3	150.6	118.2	65.2	100.2	34.6	94.7	113	40.8	53.9	26.2	24.4
Csa5G604240	A0A0A0KQH3	Uncharacterized protein OS	8.313	7	2	315	34.5	9.91	1	0.0125862	162.7	261.6	309.2	552	193.1	196.7	103.1	18.6	59.5	96	84.2	NaN	NaN	NaN	74.3	NaN	77.3	NaN	NaN	NaN	NaN
Csa4G046840	A0A0A0KZL0	Glucose-6-phosphate 1-epimerase OS	27.473	19	4	314	34.6	5.92	1	0.0128201	166.6	84.9	115.3	144.5	211	150.2	94.5	95.5	56.1	139	151.7	211.3	52.9	35.2	NaN	69.1	49.1	37.3	11.9	27	26.7
Csa1G002120	A0A0A0LRV7	Myb-like domain-containing protein OS	20.967	6	6	910	100.6	8.16	1	0.0129475	225.4	149.5	163.9	84.9	232.7	122.2	102.8	102.2	34.6	130.3	123.7	112.6	82.6	72.4	21.4	75.7	83.9	40.7	27.1	50.9	17.5
Csa7G027260	A0A0A0K2X5	MlaD domain-containing protein OS	55.831	30	8	385	42.3	8.84	1	0.0130187	90.2	123.9	98.8	87.6	93.3	65.6	132.9	120.7	96.2	142.8	171.2	140.3	97	85.2	76.7	96	81.2	71.1	64.8	74.7	89.8
Csa2G011500	A0A0A0LJC6	Uncharacterized protein OS	12.081	6	3	475	52.9	6.43	1	0.0131224	119.5	161.7	127.5	438.8	550.3	240.4	76.7	133	138.5	NaN	57.1	NaN	66.8	27.6	16.1	16.9	109.1	NaN	24.4	NaN	NaN
Csa4G563690	A0A0A0L2N4	Rhodanese domain-containing protein OS	36.957	33	4	246	26.9	9.33	1	0.0133216	125	26.5	25.1	54.3	236.4	324.9	115	106.8	50.8	217.6	181.5	214.4	93	95	27.5	43.2	41.4	15.6	14.1	19	26.7
Csa5G423880	A0A0A0KNB7	Glucan endo-1,3-beta-glucosidase OS	25.711	11	4	503	54.3	5.26	1	0.01355	301.7	197.1	106.4	84.1	282.5	111.8	NaN	73.1	16.2	118.1	151.5	152.8	16.1	78.5	39.2	31.8	29.4	33.9	NaN	NaN	56.1
Csa3G743440	A0A0A0LEB1	Matrin-type domain-containing protein OS	31.024	16	4	341	37.8	9.96	1	0.0141047	142.2	122.8	108.3	99.2	161	136.5	64.9	101.6	122.2	112.2	112.6	115.4	101.6	143.9	79.1	82.6	97.1	55.7	56.8	58.4	60.3
Csa5G148600	A0A0A0KMA5	Protein MYG1 OS	112.511	42	12	372	41.8	6.96	1	0.0141937	162.2	103.8	124.2	86.6	126.9	122.2	106.1	100.2	64.9	106.8	110.1	116.1	89.9	89.4	72.2	104.4	100.4	60.4	73.1	43.5	67
Csa3G119320	A0A0A0L3S2	Uncharacterized protein OS	27.111	13	2	268	29.4	9.7	1	0.0142593	60.9	146.2	95.6	286.5	165.2	311.6	136.5	23.7	122.4	90.8	89.1	178.3	28.5	57.4	74.5	7.8	25.6	73.6	26.2	16.3	38.5
Csa5G154760	A0A0A0KML5	Uncharacterized protein OS	14.416	8	3	617	68.5	5.71	1	0.014455	349.4	194.8	145.1	62.8	540	119.2	18.8	7.1	44.2	62.9	64.4	56	101	22.5	26.4	12.5	59.6	144.2	37.1	NaN	NaN
Csa5G223110	A0A0A0KMB7	ABC1 domain-containing protein OS	12.28	7	3	492	55	5.49	1	0.0146414	59.5	210.3	243.6	232.3	125.6	117.9	69.7	83.2	225.7	91.5	105	115.3	75.6	82.3	216.7	59.7	52	18.4	13.8	22.9	NaN
Csa2G372130	A0A0A0LRW2	Glucose-6-phosphate isomerase OS	264.915	50	30	624	68	5.57	1	0.0147871	91.7	79.2	83.7	94.1	110	110.7	119	113.1	85.3	110.9	117	115.3	78.5	71.2	75	90.2	85.2	206.8	67.1	57.9	68
Csa3G600010	A0A0A0L8I4	Uncharacterized protein OS	4.714	2	2	584	67.4	8.02	1	0.0148371	194.8	228	304	255.4	100.5	177.1	70.4	129.4	34.4	65	100.7	78.9	81.3	36.6	74.3	109.3	49.6	NaN	NaN	19.8	NaN
EIN2	A0A0A0KH67	Ethylene instensitive 2 OS	11.459	3	4	1290	140.6	6.43	1	0.015068	90.9	112.4	110.3	291.6	274	13.9	60.3	48.1	58.5	189.5	171.6	175.6	63.7	67.2	77.6	23.4	26.3	34.4	22.7	22.7	23.6
Csa6G450440	A0A0A0KHE9	Uncharacterized protein OS	7.077	15	2	165	19.1	5.83	1	0.01528	NaN	NaN	32.7	70.5	74.5	122.1	103.8	201.4	NaN	355.2	453.9	184.2	NaN	NaN	169.2	NaN	NaN	NaN	NaN	NaN	NaN
Csa3G686720	A0A0A0LCC3	Uncharacterized protein OS	15.984	9	4	382	41.1	8.63	1	0.0162853	164.5	97.4	370	204.3	399.2	NaN	65	77.9	255.6	77.8	90.8	78.8	84.6	94.8	58.2	NaN	8.9	25.2	NaN	NaN	4.9
Csa5G576630	A0A0A0KUZ5	Uncharacterized protein OS	9.774	16	2	212	23.7	4.36	1	0.0168826	228.4	52.6	61.2	43.3	149.4	138.7	136.7	127	51.6	214.8	158.3	172	75.7	21.2	6.3	71.1	126.3	45.3	30	21.9	29.1
Csa3G238120	A0A0A0LC69	Rhodanese domain-containing protein OS	45.518	28	5	237	26.5	8.37	1	0.0174117	124	78.8	67	128.3	176.4	157.3	98	98.6	44.3	143	158.3	143.9	113.6	100.7	65.8	67.3	63.7	11.6	54.4	57.6	42.4
Csa5G631530	A0A0A0KS29	SAM domain-containing protein OS	5.317	4	2	344	38.4	10.27	1	0.0174698	135.1	516.2	397.5	74.2	54.8	NaN	55.1	67.2	68.5	98.4	111	112.3	42.5	45.2	61.1	74.6	51.5	221.2	NaN	24.3	NaN
Csa1G002770	A0A0A0LP05	Elongator complex protein 3 OS	18.441	12	6	564	63.5	8.44	1	0.017718	284.4	147.5	161.8	63.5	207.8	10.8	49.7	58.1	53.3	160.2	94.6	168.6	105.7	38.6	102.2	66.8	50	70	22.4	21.4	22.9
Csa3G462690	A0A0A0L8E2	VHS domain-containing protein OS	59.368	17	8	692	75.6	5.43	1	0.0185063	121.8	110.5	118.8	114.2	263.7	95.6	115.1	100.9	77.9	99.8	103.5	117.2	92.3	96.2	87.4	69.9	74.4	87	65.4	66.9	61.5
Csa1G655950	A0A0A0M0K4	CMP/dCMP-type deaminase domain-containing protein OS	11.757	5	3	605	65.7	7.72	1	0.0188415	195.8	73.2	84.4	228.1	194.7	72.6	102.7	69.9	121.6	102.7	115	94.6	99.9	54.2	68.2	56.5	63.8	45.5	22.6	79.4	18.4
Csa3G840460	A0A0A0LCH8	Uncharacterized protein OS	41.669	21	8	442	49.9	7.46	1	0.0192204	124.6	125.6	143.4	173.1	104.2	105.4	76.8	64.1	173.1	101	98.9	98.3	64.1	66.3	114.3	57.7	67.2	151.3	41.3	43.7	46.2
Csa6G006870	A0A0A0KBD2	Glycosyltransferase OS	10.496	8	3	381	43.1	9.1	1	0.0207497	169.7	616.2	259.1	29	187.8	176.6	88.2	NaN	253	49.6	NaN	67.5	NaN	NaN	160	NaN	NaN	81.7	NaN	NaN	NaN
Csa5G626550	A0A0A0KX05	Uncharacterized protein OS	10.419	13	3	262	29.8	6.11	1	0.022685	NaN	196.6	109.4	437.3	151	849.5	37.5	47.5	160.3	NaN	6.8	51.2	84.4	81.8	NaN	NaN	80.6	53.4	NaN	NaN	NaN
Csa6G006730	A0A0A0KBC0	Mitogen-activated protein kinase OS	39.811	18	5	370	42.9	6.8	1	0.0230767	128.5	99.8	76.8	138.3	133.6	100.1	134.2	136.8	89.9	163.2	117.7	112.5	123.4	63	74.7	87.9	117	80.9	44.7	81	27.8
Csa4G293110	A0A0A0L225	Uncharacterized protein OS	7.615	8	2	226	25.7	9.45	1	0.024024	143.8	151.5	158.9	117.8	110.8	54.1	97.6	97.9	55	109.4	128.7	151.6	74	93.7	40.8	91	86.1	109.2	65.3	58.2	78
Csa5G314340	A0A0A0KR61	Uncharacterized protein OS	33.166	20	3	205	22.3	5.36	1	0.0241425	166.6	223.5	87.7	197	312.6	71.4	63.9	107.4	28.6	104.3	86.9	47.1	117.4	164.7	82.3	72.9	117	34.5	19.3	47	11.7
Csa2G074080	A0A0A0LMN8	Glutaredoxin domain-containing protein OS	20.086	25	4	178	19.9	8.19	1	0.0241473	177.8	84.9	51.9	131.6	159.3	107.8	131.8	128.4	116.1	128.7	130.2	113.5	73.7	71.8	38.1	85.8	77.1	48.8	64.4	57.7	60.1
Csa3G819930	A0A0A0LHD8	PPR_long domain-containing protein OS	96.711	21	14	626	70.6	5.78	1	0.0258968	176.6	102.9	120.9	139.1	136.3	195.7	62	131.8	109.8	76.9	161.4	127.7	46.4	91.4	145.5	50.7	18.6	NaN	NaN	29.7	33
Csa4G664580	A0A0A0L5Z6	Uncharacterized protein OS	99.161	16	14	1467	163.4	4.69	1	0.0262372	188.3	94.1	101	40.2	341.4	38.6	89.5	81.7	106.5	224.2	245.6	288.4	58.9	57.1	12.3	41.9	41.2	51.9	23.5	24.5	27.7
Csa7G378460	A0A0A0K8Q7	Glutathione reductase OS	67.927	18	7	551	59.4	7.34	1	0.026459	107	83.7	96	110.8	133.5	88.9	106.7	99.8	87	141.8	119.7	131	71.4	99.4	84.1	92.8	103.8	75.1	88.8	78.1	90.7
Csa7G332900	A0A0A0K893	Uncharacterized protein OS	140.545	28	17	572	61	5.99	1	0.026504	101.6	112.9	138.5	100.9	205.9	106.2	51.3	328.1	NaN	225.1	307.4	86.5	NaN	133.2	52.4	NaN	NaN	NaN	NaN	NaN	107.9
Csa3G730900	A0A0A0LF71	GYF_2 domain-containing protein OS	29.754	15	9	508	59.8	9.17	1	0.0268255	209.1	42.4	95.9	100.7	285.4	139.3	94.2	97.2	42.2	132.1	139.4	167.1	70.4	48.3	37	85.1	91.9	40.5	31.9	36.7	16.5
Csa4G340540	A0A0A0KYG1	Uncharacterized protein OS	181.993	73	9	149	16.8	4.27	1	0.0281723	156.2	101.2	126.7	92.1	142.6	78.7	209.7	166.3	31.3	189.9	234.3	183.3	62.8	52.5	24.2	68.1	80.7	37.5	52.4	37.1	41.3
Csa7G051430	A0A0A0K2F7	Dynamin-type G domain-containing protein OS	13.253	3	3	771	86.9	6.64	1	0.0289757	199.7	214.8	262.7	121.5	133.3	200.9	77.1	162.5	147.4	70.4	240.1	75.3	48.6	NaN	175.8	NaN	19.7	174.5	NaN	15.8	NaN
Csa7G041340	A0A0A0K3E9	Tr-type G domain-containing protein OS	7.958	4	2	659	71.7	7.87	1	0.0296864	523.6	416.8	471.9	174.1	205.6	NaN	108.8	60.3	59	62.7	88	NaN	66.4	NaN	NaN	51.4	NaN	NaN	NaN	NaN	NaN
Csa6G454475	A0A0A0KF12	LEA_2 domain-containing protein OS	18.695	11	2	208	23.3	9.72	1	0.0301302	87.5	32.1	47.9	134.7	170.8	115.2	60.9	92	79.5	158.8	181	162.9	222.1	197.7	108.7	57.3	27	1.1	NaN	35	28.9
Csa7G448670	A0A0A0KCE2	CBF domain-containing protein OS	13.737	4	3	1030	114.5	5.73	1	0.0312871	243.1	91.1	146	NaN	383.4	NaN	14.2	20	72.1	211.4	183.2	223.1	203.2	232.5	107	20.8	31.4	NaN	NaN	NaN	NaN
Csa5G608340	A0A0A0KWD3	GCFC domain-containing protein OS	15.708	5	4	947	104	6.19	1	0.0368063	193.2	132.4	146.4	26	530	29.7	117.5	127.3	78.8	138.1	141.5	154.1	33.7	39.3	42.7	30.9	31.2	23.9	34	36.4	30.6
Csa3G845440	A0A0A0LGA1	Uncharacterized protein OS	11.645	6	2	440	49	8.6	1	0.0382603	64.5	54.3	63.4	72.1	135.6	6.1	38.4	163.7	25.1	231.9	230.1	159.7	239	173.1	89.3	63.3	169.2	71	NaN	NaN	73
Csa7G378480	A0A0A0K764	WPP domain-containing protein OS	180.741	52	22	539	59	4.7	1	0.0396681	121.3	104.6	101.3	112.9	81.4	82.9	97.5	95.8	118.2	102.4	113.4	120.8	108.1	94	102.2	95.7	97.5	91.5	76.1	77.1	84.7
Csa4G046810	A0A0A0KY32	GDP-mannose 4,6-dehydratase OS	68.898	27	6	371	41.7	7.68	1	0.0440149	217.2	128.9	98.7	138.5	146.3	136.9	149.1	125.3	66.8	107.6	77.6	100.1	57.6	62.8	33	124.4	111.2	35.6	69.1	62.5	67.9
Csa3G656490	A0A0A0LEP6	Alanine--tRNA ligase OS	319.599	39	31	1030	113.3	6.18	1	0.0466793	117	104.6	93.1	108.5	109.4	97.7	99.1	95.1	71.3	113.5	117.7	106.4	93.9	104	76.6	109.5	108.8	102	83.5	83.3	87.3
Csa2G234580	A0A0A0LLT7	DDE Tnp4 domain-containing protein OS	27.7	17	6	503	55.5	8.81	1	0.0474997	159.7	169.8	92.4	122.7	194.2	60.9	129	85.6	91.7	91.9	64.9	114.9	242.7	55.3	92.7	90.7	72	85.2	41.5	36.8	32.3
Csa2G022830	A0A0A0LIP6	Uncharacterized protein OS	47.127	14	7	709	78.3	6.87	1	0.0481128	187.1	162.7	111.7	118.5	184	78.4	142.9	147.5	62.8	104.4	109	103.9	90.4	122.5	51.1	94.9	85.7	49.2	44.1	42.6	45.3
Csa5G545560	A0A0A0KUN7	UBX domain-containing protein OS	29.29	22	6	472	51.9	6.19	1	0.0497388	110.5	149.1	134.9	137.5	159	57.4	77.5	91.1	124.6	103.1	97.6	93.2	78.7	72.4	111.3	86.8	93.4	106	63	53.1	52.3
Csa7G074840	A0A0A0K821	Uncharacterized protein OS	38.533	9	7	935	105.1	6.93	1	0.0497459	133.7	122.5	41.3	121	101.8	121.5	82.6	69.2	121.7	82.8	85.1	94	111.4	65.2	145.7	76.8	94.9	179.8	44.3	43.7	43.4
Csa7G056500	A0A0A0K773	Phloem protein 2 OS	67.181	61	10	174	20.1	8.97	2	3.50678e-16	118.9	126.9	123.2	19.8	21.4	25.1	38.4	36.9	38.5	18.2	17.1	20.5	181.8	174.8	186.7	82	90.8	87.1	137.8	139.8	149.4
Csa5G487700	A0A0A0KNL2	Cystatin domain-containing protein OS	147.673	72	9	113	12.4	6.09	2	3.34068e-15	78.2	82.6	91.2	18.9	17.7	16.9	57.9	56.8	65.2	27.2	27.9	27	137.5	135.3	147.9	71.3	73	86.2	168.5	148.4	181.2
Csa1G542510	A0A0A0LVN2	Phloem protein OS	120.637	64	19	225	26	8.56	2	2.42658e-14	90.3	103.5	118.1	23.2	24.4	29.5	34.1	34.7	31.8	16.2	19.7	18.9	166.6	165.4	178.3	85.5	83	91.1	172.7	179.2	188.1
Csa3G218170	A0A0A0LC21	Uncharacterized protein OS	176.623	54	16	356	38.7	5.34	2	3.48453e-14	12.1	12.8	12	10.7	14.6	7.6	12.9	11.9	9.1	2	2.3	1.6	11.8	11.4	9.8	72.1	72	68.7	83	74.6	80.4
Csa7G222880	A0A0A0K3W6	Phloem filament protein OS	209.604	70	19	202	23.5	8.69	2	6.99664e-13	87	97.1	95.6	33.6	30.7	33.5	42.1	43.1	41.7	29.4	30.3	30.3	176.8	170.5	175.7	97.3	97.1	77.6	132.2	160.4	115.7
Csa7G031660	A0A0A0K137	Uncharacterized protein OS	145.389	33	12	418	44.7	5.71	2	1.10642e-11	52	46.4	51.9	40.4	36.2	47	56.5	46.8	49.1	89.6	83.9	95.6	137.1	136.2	141.7	84.3	90.7	76.9	219	183	222.9
Csa5G174590	A0A0A0KLF0	Uncharacterized protein OS	138.002	32	15	630	69.6	5.08	2	2.60926e-11	53.9	43.3	51.2	31.3	40.1	39.9	69.8	73	61.9	57.1	65.8	64.3	101.4	109.9	101.7	105.8	106.8	94.3	151	142.1	172.3
Csa7G067370	A0A0A0K660	Phloem filament protein OS	55.989	47	8	134	14.5	8.34	2	7.6799e-11	84.1	87.6	95	13.8	23	22.8	44.5	43.5	35	28.8	26.9	18.6	145.3	151.3	153.9	89.8	99.7	95.5	232.5	191.8	232
Csa5G636520	A0A0A0KS79	Uncharacterized protein OS	42.974	29	7	235	26.8	6.54	2	1.74882e-10	4.6	3.8	3.2	10.5	3.8	10.2	5	4.2	5.3	1.9	2.1	1.8	2.5	1.6	5.5	69.9	52.1	47.7	729.1	722.1	690.1
Csa6G082530	A0A0A0KEW1	Agglutinin domain-containing protein OS	161.439	50	21	463	53.5	7.97	2	2.72591e-10	61	77.2	75.1	21.1	7.4	13.6	25.5	17.6	24.9	15.4	11.8	15.7	56.1	54.4	54.4	57.9	55.4	63	93.7	83	94.9
Csa4G500830	A0A0A0L168	Uncharacterized protein OS	98.112	60	7	154	17.5	7.91	2	2.99931e-10	195.1	209	227.2	6.4	8	17.4	57.5	59.6	62.1	14.4	18.9	12.1	242	263.6	200.9	96.7	105	87.3	119.1	114	105.3
Csa1G710160	A0A0A0LYF4	Phloem filament protein OS	123.111	58	11	201	23.1	7.64	2	4.18275e-10	77.3	63	61.9	19.4	21	26.8	33.6	33	27.1	24.7	19.2	27.1	183.9	188.4	175.4	99.5	101.9	50.8	213.9	211.3	215.7
Csa7G108300	A0A0A0K310	Fasciclin-like arabinogalactan protein 11 OS	206.35	45	12	415	44.2	6.61	2	5.93041e-10	86.5	76.9	84.9	37	33.1	21.6	65.3	53	53.6	63.1	64.3	67.4	119.7	118.6	111.1	116.8	112.1	104.9	214.4	217.9	199.2
Csa1G004040	A0A0A0LP22	Cytochrome P450 OS	29.526	21	6	342	39.1	8.66	2	6.96869e-10	28.8	57.5	69.4	194.1	134.1	510.2	8.6	9.9	18.2	NaN	NaN	NaN	204.9	202.5	225.1	17.8	23.8	32.7	142.2	139.1	163.2
Csa7G067350	A0A0A0K281	Cystatin domain-containing protein OS	55.038	52	10	132	14.4	8.78	2	2.36157e-09	149	130.4	93.5	27.5	24.8	19.2	33.5	40.5	32.5	31.6	28.6	21.6	226.1	227.3	178	74.3	106.4	79.6	108.7	160.9	142.1
Csa6G040650	A0A0A0K979	rRNA N-glycosidase OS	230.7	51	24	540	60.7	6.42	2	3.00092e-09	11.8	15.3	17.5	13.9	8.5	2.6	13.5	12.3	12.1	8.7	9.3	7.9	9.6	8.4	12.4	63.6	61.5	48.4	655.5	658.2	699.1
Csa3G775310	A0A0A0LBD8	Lipase_GDSL domain-containing protein OS	53.409	21	7	370	40.6	8.44	2	3.37437e-09	91.6	87.7	94.6	72.1	52.4	52.3	39	40.4	44.8	60.4	64.2	60	127.9	135.5	156	81.5	80	116.7	227.3	220.7	268.4
Csa2G375250	A0A0A0LP79	Uncharacterized protein OS	144.008	44	15	469	52.4	5.33	2	4.83557e-09	71.7	75.8	91.9	71.3	64.9	54.6	50.4	52.3	43.9	57.1	63.3	75.2	60.3	53.8	51.4	128.8	130.7	117.3	263	301.1	391.9
Csa4G508510	A0A0A0KZ98	Uncharacterized protein OS	51.317	75	5	110	12.6	6.54	2	5.70985e-09	226	182.6	211.3	44.5	16.3	17.8	33.6	32.2	33.8	12.7	11.5	13.5	138.2	171.1	155.9	68.2	64.8	67.3	112.3	91	109.9
Csa3G134680	A0A0A0L6Z6	Uncharacterized protein OS	161.785	46	15	522	57	6.25	2	2.63589e-08	106	118.7	114	78.4	72.5	78.2	90.6	95	93.5	82.8	88.8	94	107.7	119.3	103.6	117.5	115.6	125.5	117.9	132.8	121.7
Csa5G546590	A0A0A0KUP4	Uncharacterized protein OS	20.634	17	3	302	31.7	5.74	2	3.08219e-08	151.5	50	44.3	NaN	NaN	NaN	40.2	73.2	172.6	122.4	224.8	207.1	45.1	54.7	123.4	141	163.9	150.7	42.1	38.7	21.4
Csa6G007470	A0A0A0K8A3	Uncharacterized protein OS	196.883	53	17	481	53.3	5.83	2	3.79869e-08	84.8	77.7	82.4	45.5	56.1	50.1	61	60.2	47.4	67.3	63.5	64.9	133.8	117.8	90.5	102.1	95.1	67.2	125.5	123.6	136
Csa5G160220	A0A0A0KMU3	Uncharacterized protein OS	236.133	37	18	592	66.2	8.09	2	1.16214e-07	90.6	66.7	71.4	43.7	39.9	48.2	65	66.4	53.7	88.8	86.1	91.1	164.7	159	120.7	107.9	98.9	72.2	200.6	175.8	195.7
Csa2G062620	A0A0A0LKC7	Calcium-transporting ATPase OS	155.843	23	20	1076	117.9	7.69	2	2.79065e-07	86.4	48.6	53.9	19.5	35.3	19.3	66.3	67.1	46	80.1	71	74.3	126.2	142.6	99.3	134.3	126.8	101.5	236.3	233.7	217.1
Csa6G526490	A0A0A0KIJ0	Uncharacterized protein OS	204.402	53	19	503	55.6	6.04	2	2.90986e-07	77.9	56.7	73	52.7	57.5	45.7	87.4	88.4	59.6	81.3	80	76	81.3	85.1	78.4	128.9	129.6	93.2	116.2	121.4	132.4
Csa1G025780	A0A0A0LV53	Uncharacterized protein OS	165.056	33	14	628	68.5	8.51	2	3.46886e-07	122.8	132.4	129.6	49.9	41.2	63.7	83.3	95.6	85.6	103.5	112.3	98.2	125.3	126.8	124.6	72.5	68.1	74	120.8	114.5	131.3
Csa4G006320	A0A0A0KTH7	Uncharacterized protein OS	258.817	42	33	1085	119	7.24	2	3.50791e-07	120.4	105.1	94.7	38.9	45.5	21.7	67.9	71.2	52.7	78.2	73.4	78.9	112.9	121.8	114.8	98	98.4	94.5	165.5	150.6	153.6
Csa1G479610	Q96399	Cytosolic ascorbate peroxidase OS	318.975	69	19	249	27.4	5.67	2	4.48565e-07	93.2	103.7	95.5	62.6	66.9	53.1	97.7	106.5	107.2	100.9	108.2	108.1	109.6	118.8	124.9	96.4	94.5	100.6	106.1	105.5	111.1
Csa7G432030	A0A0A0KA08	40S ribosomal protein S12 OS	93.789	51	6	140	14.9	6.18	2	4.59471e-07	130.4	107.3	110.3	71.5	76.6	82.5	87.7	88.3	93.4	55.5	66.9	54.4	81.8	92.6	80.1	112.7	126.4	142.3	134.7	138	166.9
Csa2G011460	A0A0A0LG80	Epimerase domain-containing protein OS	138.484	48	17	376	42.5	6.34	2	6.63491e-07	167	139.8	152.8	58	74.1	60.5	84.2	78.1	81.4	85.5	79.6	79.9	148	144.6	117.4	108.7	112.2	78.7	126.6	130.7	131.6
Csa7G325180	A0A0A0K9R0	DUF4205 domain-containing protein OS	73.324	29	11	607	65.9	5.48	2	6.68888e-07	99.7	56	53.2	36.1	42.6	33.8	52	50.6	48.4	46.8	56.1	47.7	50.5	57.4	54.9	117.4	142.5	51.7	373.4	351.6	402.9
Csa2G075340	A0A0A0LH46	Uncharacterized protein OS	120.603	48	19	539	62.3	5.02	2	9.78834e-07	93	94.9	92.7	85	88.6	72.5	78.9	69.9	58.8	91.5	77.8	94.5	107.8	112.1	109.2	93.7	92.9	89.8	167.7	150	161.5
Csa3G133160	A0A0A0L457	Aldo_ket_red domain-containing protein OS	104.403	48	10	328	36.5	7.36	2	1.16948e-06	70	59.3	57.6	45.9	65.4	36.9	84	83	57.3	84.7	88.6	93.2	124.9	124.1	135.5	104	104.6	104.1	174.5	148.4	149.2
Csa7G222870	A0A0A0K7B3	Phloem filament protein OS	92.334	40	12	141	16.2	7.8	2	1.22693e-06	75.9	62.9	59.7	19.6	19.2	15.3	26.9	28.2	120.8	17	16.1	16.2	146.9	153.2	190.7	65	70	137.7	169.9	168.8	199.1
Csa5G570400	A0A0A0KPH4	Uncharacterized protein OS	30.283	30	6	189	20.9	5.54	2	1.42492e-06	137.3	120	132.5	84.8	77.9	54	71.5	66.4	77.4	74.9	65.9	67.7	123.8	104.9	114.7	77.6	72	67.1	145.5	132.9	147.6
Csa6G514890	A0A0A0KHV5	Pectinesterase OS	69.438	16	6	555	61.3	8.16	2	2.29933e-06	85.6	56.7	66.4	25.2	NaN	6.6	22.7	18.7	43.5	111.2	123.2	126.3	28	84.6	54.9	34.3	40.5	39.4	243.2	243	224.7
Csa1G522540	A0A0A0LVC5	Expansin OS	25.612	19	3	259	27.8	9.39	2	2.74375e-06	146	158.9	166.9	55.1	68.6	69.6	92.5	85.6	75.4	125.8	84.7	117.3	68.1	58.9	71.2	103.3	89.4	117.5	142.3	124.5	142.4
Csa1G004910	A0A0A0LP53	PHB domain-containing protein OS	149.986	53	11	279	30.5	7.58	2	3.38304e-06	121.2	111.7	104.8	71.7	78.2	66.2	105.2	110.9	102.6	101	102.6	93.4	115.7	117.4	123.2	113	104.6	97.9	77.4	74.5	85.6
Csa4G334690	A0A0A0KY90	Protein kinase domain-containing protein OS	95.974	24	13	897	98.5	6.23	2	4.16156e-06	164.6	111.7	139.2	52	44.5	21.4	57.8	57.3	51.6	96.4	87.4	88.6	71.2	78.8	67.7	115.1	120.7	95.8	126.3	147.7	123.5
Csa2G120950	A0A0A0LK47	Rab-GAP TBC domain-containing protein OS	23.615	8	2	446	50.6	6.67	2	7.0851e-06	84.1	134.7	88.9	78	79.3	66.4	65.3	67.4	60.4	128.1	100.9	97.4	74.3	80.8	86.6	88.1	80.1	80.9	154.6	147.9	163.9
LSM3	A0A0A0K8S0	U6 snRNA-associated Sm-like protein LSm3 OS	9.176	28	3	97	11.2	4.88	2	7.61908e-06	90.5	108	90.7	59.2	67.4	43.7	87.1	92.4	101.7	68.5	98.1	92.9	126.5	145.9	128.6	116.5	102.8	111.7	140	151.6	138.7
Csa4G622880	A0A0A0L1Z3	Glyco_transf_20 domain-containing protein OS	34.292	9	6	928	105.1	6.7	2	8.46812e-06	225.8	273.7	135.6	NaN	14.3	NaN	80.1	72.9	83.7	NaN	NaN	3.9	135.4	134.4	167.5	85	94.5	104.8	144.2	137.9	147.5
Csa2G023890	A0A0A0LJN8	Lipoxygenase domain-containing protein OS	51.743	53	6	146	16.4	6.8	2	9.59215e-06	NaN	15.5	4.9	7.2	NaN	10.5	11.3	12	2.1	3.1	2.6	2.2	30	26.2	9.7	38.6	45.7	27.8	673.2	707.8	652.6
Csa4G017120	A0A0A0KW78	Uncharacterized protein OS	186.22	62	15	317	35.2	7.88	2	1.02323e-05	99.1	91.2	90.2	69.3	65.8	51.1	108.4	92	105.9	108.9	106.9	112.2	104.7	109.5	110.3	106	99.1	104.2	118.8	100.6	99
Csa3G121720	A0A0A0L8V4	Pectate_lyase_3 domain-containing protein OS	168.162	48	14	493	53.8	5.99	2	1.12522e-05	120.8	106	111.5	13.7	13.2	50	83.6	82.2	89.4	83.2	89.3	134.8	64.4	60.5	57.9	137	136.9	160.7	209.5	211.7	210.3
Csa5G156110	A0A0A0KQZ7	SPX domain-containing protein OS	66.053	14	7	696	77.9	6.57	2	1.42752e-05	91	83.5	102.2	89.7	67.8	148.6	67	47.4	35.5	57.3	60.2	53.9	63.9	66.7	75	105.3	89.3	101.7	196.5	207.5	173.5
Csa7G330400	A0A0A0K9T3	Uncharacterized protein OS	158.923	23	22	1442	160.2	6.64	2	1.47019e-05	161	169.6	184.8	65.3	68.7	30	60.9	58.2	58.1	89.1	90.3	85	70	60.9	51.1	124.3	140.4	134.9	136.6	131	111.2
Csa2G075300	A0A0A0LMR5	Aa_trans domain-containing protein OS	12.567	5	2	462	50.2	6.89	2	1.56012e-05	96.7	108.2	109.6	59.8	67.5	82	144.7	154.7	140.6	70.7	75.1	73.6	124.3	100.7	130.1	93.4	93.2	98.1	108	109	88
Csa6G459990	A0A0A0KHK7	Cystatin domain-containing protein OS	27.709	67	5	103	11.9	6.14	2	2.29431e-05	75.6	53.2	43.9	9.3	12.3	NaN	84.1	70.9	58.4	31.3	45.1	33.1	233.4	203	127	76.2	75.2	50.2	133.5	159.7	144.9
Csa3G880540	A0A0A0LGR2	X8 domain-containing protein OS	55.159	18	6	488	53.2	6.11	2	2.42496e-05	67.1	76.3	41.9	96.4	44.2	68.3	40.3	34.3	35.5	30.7	54.3	30.9	52.2	119.9	61.8	61.2	59.4	61.3	191.5	166.7	203.6
Csa3G915100	A0A0A0LKG1	Uncharacterized protein OS	75.876	35	8	189	20.9	8.69	2	2.42561e-05	52.3	75.6	51.3	33.4	35.3	30.5	43.7	39.9	8.6	75.2	59.4	63.7	148.6	134.5	179.5	64.9	64.1	80.5	173.5	173	199.9
Csa7G067340	A0A0A0K471	Phloem filament protein OS	35.541	57	5	109	12.9	7.91	2	2.50755e-05	78.9	29.1	24.6	9.4	9.9	15.6	31.2	14.8	11.8	4.9	NaN	18.2	259.8	328.4	138.2	66.2	83.6	30.5	156.1	176.4	210
Csa3G250890	A0A0A0L7B5	Potassium transporter OS	33.326	10	6	782	86.9	8.97	2	2.84268e-05	104	88.1	108.8	56.2	63.2	34.4	86.6	106.3	76.8	81.5	85.6	73.6	149.4	163.1	162.6	63.2	70.3	94	142.9	172.6	131.4
Csa2G368950	A0A0A0LNU3	14_3_3 domain-containing protein OS	111.734	62	15	250	28.6	5.02	2	3.03076e-05	94.9	93.2	103.1	75.4	62.9	63.1	96.9	100.1	107.7	71.9	83.1	88.7	115.6	120.8	107.8	111.1	97.5	71.1	164.6	153.9	166.8
Csa2G370390	A0A0A0LNY2	CHCH domain-containing protein OS	22.361	33	2	144	14.4	8.88	2	3.16219e-05	71.6	61.9	68.6	52	41	74.9	91.6	79.1	115.9	59	17.9	16.8	103	82.5	99.1	157.2	141.2	171.7	210.5	223.2	260.5
Csa4G334730	A0A0A0L1K5	Protein kinase domain-containing protein OS	17.778	7	3	638	69.2	7.09	2	5.3397e-05	106.2	109.7	115.5	NaN	NaN	NaN	60.5	39.7	81.9	83	NaN	37.1	129.9	106	109.4	154.3	140.2	175	144.7	151.4	134.9
Csa1G015660	A0A0A0LSJ7	Hexosyltransferase OS	7.253	5	2	535	61.7	7.68	2	5.62893e-05	45.9	48.6	61.5	73.1	29.8	41.8	76.6	38.5	93.7	59.3	78.1	72.6	40.9	34.8	47.9	147.3	125.2	279.1	259	260.7	286.7
Csa3G727970	A0A0A0LCK8	KH domain-containing protein OS	17.409	19	3	239	26.7	9.47	2	5.69182e-05	107.1	96	105.2	89.1	58.1	83.2	81	73.4	74.3	65.1	58.2	80.2	84.8	85.3	84.7	106.9	87.1	141.9	161.2	176.2	159.6
Csa1G031900	A0A0A0LSK4	Eukaryotic translation initiation factor 2c OS	137.491	24	20	1058	117.3	9.23	2	6.34463e-05	133.4	144.1	139.7	81.2	79.9	46.9	73.8	64.1	87.4	80.8	71.7	64.6	89.3	78.9	101.9	95.5	95.7	100.7	117.1	113.8	110.1
Csa1G657460	A0A0A0LXT5	4-hydroxy-4-methyl-2-oxoglutarate aldolase OS	47.791	41	6	166	17.9	6	2	6.42624e-05	58.9	98.9	107.4	67.7	43.3	48.4	100.6	102.3	134.7	67.6	75.3	72.6	79.4	83	99.9	99.5	88.9	122.6	102.1	108.2	112.4
Csa6G089220	A0A0A0K9F1	LRRcap domain-containing protein OS	71.691	55	8	220	24.9	5.74	2	6.88492e-05	137.9	127.5	124	74.8	81.5	62.9	99.8	101.8	81.3	107	114.6	102.8	103.1	112.4	104.7	105.8	97.4	98.5	95	92.2	86.4
Csa4G598000	A0A0A0KZL7	Uncharacterized protein OS	236.205	88	23	254	27.3	5.73	2	7.33432e-05	114.4	91.3	89.1	78.2	80.4	78.3	99.5	92.3	87.6	91	86.8	92.5	89.1	92	103.7	107.2	107.8	126.3	101	96.1	107.6
Csa4G126990	A0A0A0KVX3	K-box domain-containing protein OS	11.907	15	2	184	21.1	7.14	2	8.79012e-05	159.3	115.5	162.1	82.3	62.6	NaN	NaN	NaN	NaN	82.2	71.6	86	135	108.3	85.2	129.2	125.3	75.7	123.4	173.8	113.1
Csa6G008820	A0A0A0KD90	Serine/threonine-protein phosphatase OS	63.512	33	10	306	34.7	5.24	2	9.92636e-05	181.3	163.7	122.1	73.7	71.1	51.2	96.6	88.6	96.9	102.5	73	74.8	87.8	74.7	76	84	101	104.4	96.5	105.5	105.2
Csa7G432540	A0A0A0KA58	MBD domain-containing protein OS	14.274	18	3	363	40.6	4.75	2	0.000101367	191.6	101.5	79.2	NaN	NaN	NaN	55.3	77.2	NaN	51.5	66.1	82.1	175.8	223.8	122.7	50.6	64.4	80.3	154.3	204.4	186.8
Csa7G351910	A0A0A0K8E0	PKS_ER domain-containing protein OS	168.759	73	14	329	34.8	9.11	2	0.000103333	68.8	68.3	83.4	31.3	56.4	14.8	66.8	70	73.9	50.7	88.2	103.8	146.1	154.2	192.6	73.8	66.5	90	172.2	171.8	150.5
Csa4G056670	A0A0A0KYN2	Uncharacterized protein OS	167.576	56	16	398	44.9	7.12	2	0.000104834	137.5	112.2	109.9	78.1	108.5	99.5	73.9	79.9	73.2	92.4	95.9	92.9	89.4	93.2	77.8	91.8	92.4	63.9	154.2	158.2	153.5
Csa1G212840	A0A0A0LTJ8	Uncharacterized protein OS	241.629	30	21	768	80.6	5.48	2	0.000105728	121.7	114.1	121.4	84.1	73.5	101	88.6	87	96.7	75.5	74.9	79.1	91.9	91.9	95.9	94	99.1	114.3	116.9	111.5	122.7
Csa6G505900	A0A0A0KKP1	Uncharacterized protein OS	179.446	11	33	3889	438	7.08	2	0.000106443	83.3	116	116.5	77.7	54.3	91	71.4	67.8	76.9	79.9	83	84.7	75.6	74.7	89	115	120.9	113.3	216.1	208.8	188.5
Csa4G628350	A0A0A0L3B8	Uncharacterized protein OS	124.73	26	14	589	64.3	5.15	2	0.000113767	95.6	83.6	94.1	75.7	69.6	110.9	90.8	92.1	74.9	91.4	87.1	90.4	76.7	72.3	76	118.6	112.7	127.5	136.6	127.7	147.9
Csa2G382700	A0A0A0LQG0	Phytocyanin-like arabinogalactan-protein OS	67.769	44	7	178	19.2	5.63	2	0.000115759	331.8	225.2	373.8	5.3	24.8	NaN	88.1	86.3	88.1	80.8	94.8	75.4	44.5	21.1	23.9	124.3	141.5	75.9	66	90.7	62.1
Csa3G778350	A0A0A0LE42	UBIQUITIN_CONJUGAT_2 domain-containing protein OS	169.286	77	13	146	16.6	6.68	2	0.000127648	97.6	94.6	89.2	84.1	87.3	69.1	99.4	102.8	89.1	80.3	96.7	85.3	88.8	83.6	77.5	130.9	133.2	104.4	103	90.6	106.8
Csa3G038720	A0A0A0L1V2	RHOMBOID-like protein OS	9.486	7	2	322	35.7	8.87	2	0.000130531	116.7	125.2	112.9	NaN	NaN	NaN	108.2	106.1	143.3	NaN	56.4	49.1	98.1	122.1	144.5	111.7	119.8	196.8	144.3	205	209.4
Csa1G031890	A0A0A0LQA9	Sucrose synthase OS	41.965	11	8	866	97.5	8.1	2	0.000131145	152.9	57.9	42.2	2.5	6.3	11.9	33.2	28.6	4.5	46	28.3	40.1	46.8	12	14.3	93.5	44.2	22.3	67.8	64.6	65.1
Csa3G815460	A0A0A0LFB0	NADH dehydrogenase [ubiquinone] flavoprotein 1, mitochondrial OS	233.422	58	24	486	53.4	8.12	2	0.00013963	94.9	97.3	103.7	77.4	81.4	56.7	102.7	94	106	100.7	102.9	102.7	95.6	95.5	92.6	105.3	104.1	113.7	103.9	96.7	107
Csa2G007420	A0A0A0LG07	Uncharacterized protein OS	165.607	31	24	1054	115.8	7.33	2	0.000147022	102.8	80.6	87.8	53.3	71.7	42.8	87.3	86.4	68.8	93.9	90.8	95.5	119.9	130.5	92.5	102.7	113.4	99.6	169.3	181.7	179.3
Csa1G533550	A0A0A0LVM7	Uncharacterized protein OS	42.038	27	4	226	25.4	5.1	2	0.000150471	58.3	43.8	56.3	47.6	44.6	18	78	78.9	46.5	79	69.4	62.2	146.9	119.4	48.3	80.4	69.7	84.9	165.3	140.7	177.5
Csa5G615220	A0A0A0KTF7	Copper chaperone OS	121.369	87	9	95	9.9	5.15	2	0.000154899	45.7	28.6	45.7	51.4	18.8	73.7	168.3	139.9	193.2	27.4	26.8	20.8	33.8	40.3	88.4	122.7	106.2	287.7	128	121.1	124.7
Csa3G142980	A0A0A0LA05	Uncharacterized protein OS	149.044	57	18	474	51	6.25	2	0.000160657	74.1	86.5	77.7	90.6	77.1	76.3	80.1	81.5	99.6	81.9	88.5	84.5	97.1	100	107.9	107.2	101.5	140.3	115.4	117.2	121.3
Csa5G352600	A0A0A0KMS5	Uncharacterized protein OS	48.854	45	8	160	17.6	8.1	2	0.000172614	105.3	91.6	107.6	65.2	76.7	62.8	91.1	93.9	88.2	82.8	105.4	88	101.4	115.3	122.9	107.7	99.1	117.7	97.9	97	102.9
Csa4G608100	A0A0A0L1K9	Protein VACUOLELESS1 OS	83.734	25	15	844	94.8	6.51	2	0.000177564	87.1	79.1	100	50.8	76.5	48.8	121.9	109.9	122	95.1	65.8	90.4	106.8	113.4	105.5	101.2	102.9	109.8	147.6	135.1	126.2
Csa1G007870	A0A0A0LP98	Uncharacterized protein OS	103.425	23	15	960	107.3	5.67	2	0.000178123	106.5	93.1	119.4	72	37.2	53.9	86.8	91.9	108.6	83.5	97.6	97.1	117	115.1	115	113.2	101.8	103.7	100.6	115.3	98
Csa7G448800	A0A0A0K9E9	Uncharacterized protein OS	27.355	15	6	422	45.9	7.78	2	0.00021951	76.6	79.2	77.2	45.9	53.2	41.8	79.5	77.6	29.3	59	66.6	63.1	159.9	40	175	50.5	41.7	33.2	314.1	287.5	422.7
Csa4G062360	A0A0A0KVB4	60S ribosomal protein L27 OS	41.163	33	6	135	15.7	10.55	2	0.000256089	101.1	95.3	93.7	77.7	84.3	51.1	102.8	97	81.1	93	75.9	92.8	100.1	78.9	80.8	114.3	119.1	101.5	170.4	159.4	150.1
Csa7G428250	A0A0A0K9T1	Sm-like protein LSM2 OS	31.972	66	5	93	10.7	7.44	2	0.00025673	90.4	119.7	107.1	77.4	60	60.6	104.9	96.7	100	68.1	87.7	84.8	100.7	112.4	159.7	100.8	105.7	95.8	146.7	138.2	146.8
Csa1G046170	A0A0A0LQX6	Uncharacterized protein OS	30.827	16	5	412	43.2	7.66	2	0.000267779	110.3	40.9	102	5.2	23.1	NaN	105.2	102	93.4	123.6	82.5	86.2	112.3	98.9	108.9	117.9	132.4	131.9	249.4	115.1	190.2
Csa5G647290	A0A0A0KXS2	Uncharacterized protein OS	45.933	36	6	241	26.7	9.52	2	0.000276722	158.5	130.8	127.7	38.2	52.2	58.3	106.3	50.4	58.8	75.7	74.7	97.6	94.4	105.5	64.9	104.1	71.5	77.2	111.6	95.1	136.5
Csa5G485690	A0A0A0KNH4	Cystatin OS	41.866	47	4	74	8.2	6.51	2	0.000284129	27.1	121.4	92.8	5.3	31.3	48.2	38.2	23.1	16.9	21	16.7	19	122.2	140.3	187.9	35.6	53	105.9	220.4	226.5	257.2
Csa5G612890	A0A0A0KRA7	S5A_REDUCTASE domain-containing protein OS	9.041	7	2	274	30.8	9.61	2	0.000313684	69	23.1	35.8	NaN	25.1	NaN	126.8	134.6	53.5	112.9	99.8	129.6	195.7	158.9	112.4	37.5	56.8	32.3	101.1	64.2	117.9
Csa7G048000	A0A0A0K720	DUF1421 domain-containing protein OS	62.876	26	8	515	56.3	6.65	2	0.000329394	108.7	76.2	89.9	92.6	74.7	68.6	86.6	39.1	45.6	56.6	80.5	58.7	104	62.4	70.7	82.4	67.4	84.7	170.8	154.1	171.2
Csa2G351810	A0A0A0LKF7	PITH domain-containing protein OS	9.536	14	2	204	22.6	5.17	2	0.000343845	118.8	81.6	71.2	87.1	97.1	84.3	71.6	73.7	65.5	76.5	67.7	69.4	136.4	89.9	101.3	69	79.8	87.6	142.2	139.3	160.8
Csa1G600980	A0A0A0LXA9	Ribosomal_L7Ae domain-containing protein OS	85.873	58	6	111	12.2	9.54	2	0.000364343	124.8	111.7	134	79.5	81.3	67.7	95.1	87.9	89.5	94.7	122.9	113	90.7	94.7	83.6	110.3	105.1	101.6	93.6	99.1	109.7
Csa4G135200	A0A0A0L0Z5	Uncharacterized protein OS	32.044	53	4	97	10.2	6.33	2	0.000386768	3	4.5	4.9	1	NaN	1.3	1.2	NaN	NaN	NaN	NaN	NaN	1.9	4.7	NaN	15.8	11	NaN	864.3	641.5	835.3
Csa7G012410	A0A0A0K4P1	HMA domain-containing protein OS	17.578	36	4	154	17.2	9.22	2	0.000413352	90.2	69.9	69.7	37.8	46	9.2	67.5	69.2	44.4	125.6	122.8	113.2	173.9	169.7	95.9	54.8	71.8	51.1	106.7	86.3	147.2
Csa6G290280	A0A0A0KHN9	Uncharacterized protein OS	20.767	16	4	285	32.1	8.25	2	0.000439355	58.3	45.1	46.8	21.2	33	3.1	43.1	99.7	26.7	120.7	93.3	88.2	130.2	115.2	106.6	70.4	77.9	59.3	111.4	124.7	124.6
Csa1G588520	A0A0A0LWU1	WD_REPEATS_REGION domain-containing protein OS	144.178	36	12	534	59.5	6.65	2	0.000454618	107.4	66.9	89.8	71.1	61.8	59	78.3	79.9	82.5	88.9	59.4	84.4	123.6	115.9	201.1	104.7	107.2	136	159.8	148.4	146.8
Csa3G597310	A0A0A0LC04	Uncharacterized protein OS	69.27	40	9	263	28.5	9.22	2	0.000475287	74.8	110.1	109.2	67	70.3	54.3	92.6	74.7	77.7	107.4	81.6	95.8	106.2	96.7	121.1	83.6	81.5	87.7	105.6	153.1	95.1
Csa1G462020	A0A0A0LXN1	Uncharacterized protein OS	87.283	49	7	133	15.6	10.39	2	0.000490408	118.8	118.4	99.6	87.4	92.7	83.3	83.8	87.8	68.1	120.2	90.2	114.6	107.5	99	90.9	111.3	117.1	127.8	110.5	132.5	110.3
Csa1G042930	A0A0A0LTT5	Protein kinase domain-containing protein OS	129.258	37	15	663	71.2	7.12	2	0.000497488	108.7	142.1	160.8	85.1	54.8	69.9	69.3	77	59.6	71.4	62.5	74.6	91	94.9	115.9	119.3	110.4	153.1	154.6	155.4	151
Csa1G680100	A0A0A0LYA2	CRM1_C domain-containing protein OS	15.53	17	3	284	31.7	6.73	2	0.000512085	104.2	87.5	71.4	30.1	60.8	30.1	87.7	84.6	71.8	198.9	157.4	128.8	121.3	90.7	115.3	79	88.3	105.4	95.5	160.1	127.1
Csa2G234510	A0A0A0LKY5	Abhydrolase_3 domain-containing protein OS	28.902	21	6	318	35.3	5.11	2	0.000512372	69.6	32.9	60.9	48.2	NaN	9.8	16.6	NaN	6.2	23.3	4.6	7.9	215.3	215	145.8	59.4	40	55.2	406.8	428.1	443.4
Csa4G016420	A0A0A0KU93	Protein kinase domain-containing protein OS	103.429	30	11	480	53.5	9.5	2	0.000521078	94.8	77.8	84.5	44.1	68.3	29.1	79.4	80.9	46.9	57.3	104.3	66.1	94.4	100.7	50.7	103.8	106.2	102	140.8	135.6	163.7
Csa7G032290	A0A0A0K357	Nucleoporin_N domain-containing protein OS	46.618	11	10	1325	149.4	6.16	2	0.000539948	116.4	114.5	96.4	59.7	55.3	41.9	97.5	90.4	71.8	118.9	94.6	113.9	80.8	113.6	79.8	124	91.5	102.6	141.8	93.8	144.2
Csa1G503400	A0A0A0LVA7	UBIQUITIN_CONJUGAT_2 domain-containing protein OS	24.59	22	2	167	18.7	5.19	2	0.000544531	78.7	91.4	116	64.5	79	33.6	99.6	105.9	109	60.4	45.6	66.8	103.7	101	95	153.9	142.9	129.4	152.3	148.5	105.1
Csa6G523980	A0A0A0KIM3	Uncharacterized protein OS	123.431	35	17	625	67	6.4	2	0.000605018	125.8	112.8	119.3	81.5	66.9	44.8	110.7	113.7	97.9	104	96.4	92.8	104.7	90.9	109.2	104	102.6	122.7	115.6	116.3	125.2
Csa4G055310	A0A0A0KZY1	TPR_REGION domain-containing protein OS	83.222	28	13	593	65	5.73	2	0.000680571	156.8	108.1	150.4	36.7	54.8	45.8	109.7	90.6	48.5	95.9	90.8	94.9	88.4	81.6	43.9	125.4	128.4	115.1	102.6	112.3	107.2
Csa4G293340	A0A0A0KZH4	eRF1_1 domain-containing protein OS	119.622	42	17	436	48.9	5.72	2	0.000681603	129.4	112.3	112.7	101.8	131.1	93.9	82.7	84.1	62.6	78.8	83.9	101.9	86.4	86.8	67.9	92.7	93.3	80.5	130.7	129.7	139.8
Csa2G366200	A0A0A0LNR5	Uncharacterized protein OS	134.751	39	18	849	93.7	5.26	2	0.000736983	182	99.9	140.2	94	7.2	27.5	35.9	19.6	12.4	25.5	27.7	22.5	47.1	53.4	98	92.5	82.1	161	299.4	277.3	347.6
Csa3G130890	A0A0A0L6R7	Uncharacterized protein OS	11.789	13	2	227	26	5.72	2	0.00073891	129.9	148.3	198.1	18.9	62.6	NaN	9.8	NaN	NaN	37.5	14.8	31.4	122.2	162.6	30.5	35.8	28.7	71.3	84.1	83.6	96
Csa3G642730	A0A0A0LCL2	Uncharacterized protein OS	55.451	24	9	483	51.7	9.67	2	0.000769188	144.3	127	237.4	22.6	53.7	11.3	79.2	103.6	88.7	96.4	87.7	126.6	81.4	67	78.3	170.1	116.1	92	82.5	113.2	122.2
Csa4G341560	A0A0A0L336	Ef-hand calcium binding protein OS	13.652	9	2	290	31	6.68	2	0.000769302	NaN	129	128.1	NaN	NaN	NaN	82.9	99.2	78.8	73	75.1	87.6	106.6	174.8	193.4	152.5	99.4	268.6	151.7	139.1	118.7
Csa5G458290	A0A0A0KQH6	Alpha-mannosidase OS	197.742	32	26	1020	115.4	6.55	2	0.000873828	57.6	51.9	54.9	84.3	50.3	32.9	73.4	62.4	59.9	98.5	96.3	89.6	112.8	103.3	174.7	76.8	79.6	134.7	159.2	156.4	173.1
Csa4G296190	A0A0A0KX88	TOG domain-containing protein OS	65.228	25	7	397	43.4	5.15	2	0.000894849	93.2	99.5	95.7	86.2	93.1	71.4	96.2	90.7	66.9	84.3	75.9	90.1	122.2	123.5	120.6	68.6	95.1	95.3	140.1	153.1	124.7
Csa6G522110	A0A0A0KNR5	Uncharacterized protein OS	86.613	19	9	905	96.8	5.64	2	0.000973623	204.6	125	129.9	56.7	100.9	58.2	87.6	85.8	148.8	74.7	77.6	53.7	78.3	77.3	68.2	93.7	87.2	76	178.9	157.9	199.6
Csa6G430700	A0A0A0KH08	Peptidyl-prolyl cis-trans isomerase OS	34.205	33	5	261	29.4	6.61	2	0.00104699	41.1	109.1	87	127.1	30.2	93.9	22.6	31.4	75.4	33.3	40.2	21.7	23.1	35.2	54	83.3	92.6	40.7	366.1	399.4	418.2
Csa6G507330	A0A0A0KGS9	Phospholipase D OS	116.842	29	19	857	97.5	6.8	2	0.001096	92	78.8	83	72.2	87.1	37.4	66.5	67.4	58.2	98.7	95.3	101	134.4	123.5	93.3	93.6	108.3	82.6	159.1	165.5	172.2
Csa7G029970	A0A0A0K1P7	AP complex subunit sigma OS	26.05	17	3	161	18.7	7.81	2	0.0013139	90.7	61.3	72.9	62.7	49.2	56.1	121.6	121.3	63.2	68.5	59.9	69.8	48.7	48.7	97.1	142	150.4	95.9	145	130.7	173.8
Csa2G010230	A0A0A0LJ91	Uncharacterized protein OS	122.753	34	16	509	54.7	5.39	2	0.00134105	118.7	117.1	112.3	86	92	50.5	100.5	97	75.4	96.7	93.8	81.8	115.3	112.5	99.2	99.5	115.1	101.5	133	139.5	140.2
Csa3G739020	A0A0A0LFS1	V-type proton ATPase subunit G OS	93.489	65	8	109	12.1	7.5	2	0.00139959	62.4	86.2	79.1	59	58.2	80.4	98.5	106.8	138.9	64.7	71.9	64.3	86.3	91.1	119.5	102.7	106.4	156.6	117.3	121	128.1
Csa2G351690	A0A0A0LKS6	Uncharacterized protein OS	31.558	9	2	417	44.5	6.58	2	0.00148765	25	283.5	458.8	2	NaN	8.3	91.1	82.8	61.9	56.3	69.6	71.8	76.8	73.9	89.4	70.1	74	385.3	108.4	122.4	107.1
Csa6G003410	A0A0A0K9X6	PPC domain-containing protein OS	26.8	20	4	334	34.2	9.85	2	0.00148911	115.1	133.5	161.1	73.6	41.2	95.9	37.2	58.3	49.9	93.4	87.5	90.9	110.3	116.1	123.1	93.3	94.1	130.1	145.7	169.8	166.1
Csa3G238140	A0A0A0L796	RRM domain-containing protein OS	30.209	22	5	232	25.4	9.2	2	0.00160519	117.2	138.6	64.2	64.2	64.8	41	113.9	100.8	99.7	85.4	92.5	87.3	122	107.3	74	107.3	124.1	116.1	154.1	180.5	137
Csa5G189900	A0A0A0KLR8	Thioredoxin OS	18.247	37	3	113	12.8	8.85	2	0.00182069	171.6	186.8	239.5	NaN	63.1	NaN	35.9	42.3	27	29.3	24.2	36.4	90.2	116.7	82.6	95	96.1	49.8	62.6	71.3	57.1
Csa4G310720	A0A0A0L2N5	A_deaminase domain-containing protein OS	79.31	20	13	845	96.1	6.51	2	0.00186715	133.6	70.8	77.3	61.4	63.2	22.5	84.4	74.8	28.4	86.3	80.3	72.5	45.1	36.4	39.5	136.4	131.2	59	168.9	177.5	181.2
Csa6G118280	A0A0A0KAW1	MFS domain-containing protein OS	43.668	15	6	733	78.2	5.25	2	0.0019696	49.9	78.3	86.8	70.6	49.2	22.1	72.7	23.7	32.3	88.5	85.6	152.1	177.3	156.9	154.2	68.1	97.3	122.8	100.8	113.7	149.5
Csa1G045620	A0A0A0LTC0	Uncharacterized protein OS	38.374	16	6	546	62.1	6.46	2	0.00203371	165.2	99.4	58.6	73.6	72.3	48.4	73.6	63.9	45.8	67.7	75.1	59	116.8	88.1	61.1	126.5	120.2	81.7	211.4	230.7	202.8
Csa1G062370	A0A0A0LX25	X8 domain-containing protein OS	47.663	22	7	523	57.5	6.09	2	0.00207263	61.5	74.9	73.3	6.5	23.1	56.6	38.6	31.8	48.6	19.8	54.2	60.8	158.6	140.8	73.1	117.1	125.5	70.6	299.2	331.6	371.6
Csa5G647380	A0A0A0KSP4	WD_REPEATS_REGION domain-containing protein OS	20.225	12	5	505	56.3	6.86	2	0.00207308	58.4	38.3	62.6	27.4	68.4	1.3	17.4	38.6	7.9	52.6	60.4	58	9.5	14.3	8.7	41.2	41.2	18.1	525.8	553.8	625.1
Csa5G528410	A0A0A0KR84	Uncharacterized protein OS	102.623	37	17	547	62.9	6.8	2	0.00210613	108.5	116.3	112.2	85.8	95.5	95.3	89.6	79.6	77	97.9	83	101.6	108.1	108.9	104.1	79.8	73.2	93.2	123.6	122.5	215.1
Csa1G527930	A0A0A0LY63	Neutral ceramidase OS	49.894	13	7	779	85.6	7.93	2	0.00211359	150.5	67.7	65.8	14.3	11	37.5	119.2	86	59.3	157.8	116.4	129.3	124.7	77	45.6	121.9	121.5	51	131.4	108.1	126.6
Csa3G645950	A0A0A0LCP1	Uncharacterized protein OS	26.816	15	6	422	46	7.99	2	0.00223222	177.7	132.8	144	78.9	73.1	35.8	106.4	93.5	85.6	105.6	121.5	111.2	86	75.9	77.7	128.1	129.5	99.3	96.5	95.7	95.8
Csa6G363000	A0A0A0KDK0	PHD-type domain-containing protein OS	5.775	11	2	254	28.9	5.2	2	0.00228215	106.9	182.7	193.7	86.2	39.2	38.3	52.9	80.9	50.1	97.8	120.7	147.9	109.5	134.7	128.8	69.5	76.7	58.8	100.5	96.1	112.2
Csa3G130310	A0A0A0L428	Methyltransf_11 domain-containing protein OS	14.609	5	3	657	73.4	6.7	2	0.00230581	244.8	90.4	220.7	NaN	NaN	NaN	125.4	46.1	14.9	92.4	NaN	NaN	131	23	29.3	255.4	200.2	66	108.1	63.7	NaN
Csa2G060400	A0A0A0LJB2	Uncharacterized protein OS	30.795	34	2	121	12	4.31	2	0.00236304	119.3	97.9	129.9	84	67	68.1	102.9	81	95.5	67.6	97.4	71	100.3	87.2	81.4	141.5	112.6	119.4	126.7	128.3	103.9
Csa2G437070	A0A0A0LRG1	RRM domain-containing protein OS	25.262	20	4	253	27	6.11	2	0.00245098	86.2	121.4	69.4	136.7	55.5	129.8	31.2	47	84.1	22.2	31.1	45.7	94.6	100	195.5	71.3	86.4	137.8	152.3	143.9	191.7
Csa2G224290	A0A0A0LKV0	PRA1 family protein OS	8.569	18	2	191	21.7	6.79	2	0.00249629	42.3	71.1	68.6	NaN	NaN	NaN	81.6	53.3	66	156.1	122.2	109.2	66	95.4	91.2	137.5	137.1	121.5	136.5	168.2	61.4
Csa5G150980	A0A0A0KQS5	PMR5N domain-containing protein OS	41.7	20	6	450	51.9	7.01	2	0.0025122	239	148	214.1	40	32.3	33.4	96.2	97.7	122.1	87.7	39.8	74.8	96	51.8	127.7	120.5	122.5	152.9	79.7	85.4	88.3
Csa4G361850	A0A0A0L366	Peptidase A1 domain-containing protein OS	30.076	15	4	410	43.9	7.71	2	0.00262003	100.6	102.5	121.5	71.5	87.1	13.2	NaN	NaN	29.7	65.7	61.1	94	80	230.4	91.9	NaN	58.1	22.7	313.3	393.2	311
Csa5G118190	A0A0A0KPX3	Uncharacterized protein OS	49.357	18	5	565	64.2	8.5	2	0.00265259	NaN	51.9	43	NaN	NaN	NaN	21.8	NaN	101.5	73.7	178.1	28.5	320.8	160.5	322.7	67.2	106	182.5	127.4	271.8	63.8
Csa7G432440	A0A0A0KA48	MPN domain-containing protein OS	347.76	29	55	2347	274.1	8.73	2	0.00273839	122.9	116	132.6	76.6	95.3	61.5	85.2	88.2	89.4	106.5	92.1	103.5	109.2	112.9	97.9	106.6	106.2	94.3	98.7	95.2	100.2
Csa6G508020	A0A0A0KGV0	Uncharacterized protein OS	30.568	21	3	360	38.7	6.09	2	0.00278181	6.5	31.8	21.4	45.7	NaN	NaN	NaN	14.7	19.7	6.2	20.4	NaN	NaN	NaN	39.5	NaN	34.3	30.9	689	759.4	580.4
Csa4G653440	A0A0A0L194	Ubiquitin-like domain-containing protein OS	131.736	36	18	928	97.3	5.64	2	0.00285283	112.4	123	119.3	82.6	77.7	41.6	118.9	118.2	96.6	71.2	80.7	70.1	103.7	108.1	91.4	113.2	107.3	102.3	115	105.8	109.9
Csa5G141070	A0A0A0KK26	Uncharacterized protein OS	4.905	7	2	246	27.4	9.11	2	0.00289145	24.2	91.2	55.1	17.9	72.6	8.8	104.8	31.5	52	33.8	14.1	20.1	224	217.3	165.5	42.3	8.3	80.1	286.3	210.3	305
Csa3G659030	A0A0A0LCY0	Protein kinase domain-containing protein OS	60.775	36	8	362	39	6.84	2	0.00316438	86.6	86.3	88.1	98.6	112	89	76	91.9	29.1	86.8	102.7	81.9	75.9	81.9	46.7	104.2	112.4	78.4	193.6	197.2	233.1
Csa3G634360	A0A0A0LBR1	X8 domain-containing protein OS	43.824	23	9	466	52	9.47	2	0.00317632	184.8	127	129.9	48.5	78	45.6	86.8	68.8	34.8	98.3	80.3	97.5	97.3	145.9	71.9	74.9	72.5	56.6	114.8	132.3	142.6
Csa5G497060	A0A0A0KS36	Leuk-A4-hydro_C domain-containing protein OS	87.288	31	15	613	69.7	5.53	2	0.00323826	103.5	128.5	138.1	73.7	68.6	27.7	78.7	95.5	76.1	77.3	96.7	82.2	98.2	110.3	119.2	98.7	79	96.5	78.2	93.2	88.3
Csa3G111220	A0A0A0L832	Uncharacterized protein OS	14.29	4	2	789	86.4	8.15	2	0.00325349	7.5	57.3	70.2	23	6.4	NaN	76.1	69	143.3	75.2	73.8	118.8	106.8	59.7	231.3	67.1	124.7	173.9	198.5	195.8	148.4
Csa3G889080	A0A0A0LDX3	Beta-adaptin-like protein OS	137.232	30	18	848	93.6	5.39	2	0.00327447	95.6	92	122.6	90.1	66.1	79.5	91.4	83.6	83.5	100.5	81.1	96.9	81.3	94.2	101.1	121.6	112.2	147.7	99.3	88.1	105.7
Csa1G527870	A0A0A0LV15	SHSP domain-containing protein OS	62.689	43	8	160	18.2	6.57	2	0.00344624	14.9	46.9	101.4	2.8	24.7	212.2	18	29.4	19.5	16.1	15.2	14.3	130.9	132.5	66.5	7.4	13.4	26.5	483.1	417.8	567.3
Csa6G501870	A0A0A0KGW7	Protein kinase domain-containing protein OS	42.034	10	7	1039	114	6.48	2	0.00348127	120.6	90.5	46.6	11	28.6	NaN	79.1	94.7	36.8	54.3	72.4	96.2	106.8	116.7	36.8	102.5	93.5	44.7	148.5	140.7	144.7
Csa6G513480	A0A0A0KJU8	Pyridoxal phosphate homeostasis protein OS	47.797	35	7	246	26.9	5.71	2	0.00398574	77.8	68.2	53.2	37.6	83.6	42.7	102	117.9	69	80.2	97.6	87.8	110.5	125.8	78.6	128.6	142.2	81.4	133	126.4	112.9
Csa1G573610	A0A0A0LZ60	Sodium/hydrogen exchanger OS	10.859	7	2	532	58.4	7.83	2	0.00410349	113.4	159.6	272.1	NaN	NaN	NaN	86.5	NaN	18.6	NaN	17.4	49	77.2	93.3	14.9	81.5	NaN	NaN	133.4	136.3	117.7
Csa3G902920	A0A0A0LK66	M20_dimer domain-containing protein OS	99.904	39	13	433	48	5.2	2	0.00422314	191.6	163	165.5	1.8	20.5	7.8	51.9	36.5	0.9	35.2	44.5	41.5	53.5	44.2	36.7	8.3	52.1	16.7	96.5	43	94.4
Csa6G494970	A0A0A0KJN6	Protein kinase domain-containing protein OS	78.946	43	13	397	46.1	8.31	2	0.00443555	129.4	111.5	110.1	75.5	85.2	55.7	99.6	98.2	81.4	90.2	80.6	78.7	118.9	121	90.6	127.6	122.4	95.2	121	118.5	109.2
Csa3G697950	A0A0A0LD28	Sm domain-containing protein OS	22.301	48	3	99	10.7	4.84	2	0.00454047	67.8	75.2	63.8	34.7	49.7	3.8	88.3	78.3	75.1	77.2	77.5	91.7	133.4	147.1	115.3	125.8	113.8	108.5	226.5	182.1	240.4
Csa3G891630	A0A0A0LEP7	J domain-containing protein OS	22.316	27	6	335	37.6	8.07	2	0.00467819	29.2	192.6	175.6	7.8	5.5	2	57.1	45.1	60.4	70	55.5	20.1	185.4	152	9.3	51.5	119.8	156.2	257.1	270.9	209.1
Csa6G051490	A0A0A0KCH3	SUN domain-containing protein OS	80.356	37	12	471	51.8	9.16	2	0.0047707	115	118.5	129.9	88.4	92.4	71.2	81.4	79.4	46.3	99.8	106.5	103.1	107.2	110.7	105.6	96.3	99.1	69.3	118.3	106.2	119.4
Csa1G474480	A0A0A0M097	ALOG domain-containing protein OS	37.263	33	4	186	20.9	9.55	2	0.00481753	65.1	46.4	68.9	43.3	25.7	NaN	33.3	39.5	54.2	29.4	44.7	42.5	172.8	155.2	136.8	102.1	82.1	73.5	204.6	193.6	210.9
Csa3G777640	A0A0A0LGP9	Peptidyl-prolyl cis-trans isomerase OS	21.197	42	4	164	18.1	8.28	2	0.0053874	128.9	109.9	122.4	85.5	63.4	33.9	107.8	97	99.6	94.9	87	92.4	115	85.4	89	110	127.3	106.4	145.1	125.8	132.4
Csa6G408810	A0A0A0KE99	Glutathione peroxidase OS	74.941	66	10	170	19	8.5	2	0.00544309	162.7	110.1	127.1	71.9	87.3	67.3	85.2	85.6	92.8	95.8	73.7	81.1	78.4	75.9	61.7	165.6	158.2	94.1	108.8	119.3	107.9
Csa3G611330	A0A0A0L8Y6	Exostosin domain-containing protein OS	14.094	7	4	586	67.2	7.96	2	0.00547944	86.4	295.4	305.3	89.1	55.1	26.5	54.3	57.6	58.2	38.1	48	48.4	106.3	121	28.8	68	61.7	67.3	191.9	197.4	210.7
PIP2-3	V5RDW7	Plasma intrinsic protein 2-3 OS	33.274	22	4	284	30	7.77	2	0.00575029	160.4	130.5	123.4	28.5	44.6	3	57.5	35.5	58.4	2.9	42.1	37.3	68.8	79.7	70.7	76	81.2	55.3	107.7	93.8	93.3
Csa4G629450	A0A0A0L242	Uncharacterized protein OS	42.195	42	4	154	17	8.13	2	0.00577041	80.5	90.9	80.4	63.1	69.4	25.8	87.7	87.5	102.7	81.4	90	96.5	108.8	104	145.9	107.4	107.8	176.6	120.1	120.7	143.2
Csa6G116140	A0A0A0KA89	Histone deacetylase OS	33.414	15	6	567	64.2	5.85	2	0.0057935	167.4	132.1	136.3	72.7	54.2	50.5	105.3	71.9	56.8	105.3	95.5	146.7	136.2	87	98	113.9	112.4	73.3	147.7	120	157.8
Csa5G605760	A0A0A0KQP2	Expansin OS	21.119	21	3	248	26.3	8.79	2	0.00603639	109	96.8	127.5	40.1	28.1	NaN	136.4	121.4	114.9	109.5	113.4	61.9	92.4	74.6	82.4	128	135.2	161.9	194.3	227.8	166.3
Csa4G007710	A0A0A0KYP3	Cytochrome P450 OS	58.293	28	12	487	55	8.19	2	0.00605768	103.2	171.6	123.7	36.2	45	42.3	85.9	88.8	55	81.7	81.1	34.6	110	108.1	41.6	104.8	104.4	57.1	223	201.5	218.7
Csa3G681150	A0A0A0LER7	Carboxypeptidase OS	83.375	28	14	484	54.7	6.52	2	0.00606117	74.8	109.9	74.6	89.1	39.4	19.6	97.8	101.4	78.4	96.8	95	90.9	86.6	88.6	91.7	144	155.2	101.7	165.6	161.7	158.7
Csa4G314460	A0A0A0L023	Patellin-6 OS	41.956	23	6	413	46.6	8.78	2	0.00638328	295.2	185	143	53.4	33.4	9.6	50.6	58.3	38.8	99.8	112.4	75	117	108.2	40.1	87	90.4	50.6	103.6	118.7	140.8
Csa3G889710	A0A0A0LGU9	14_3_3 domain-containing protein OS	46.189	20	8	422	48	6.89	2	0.00638395	64.4	61.3	61.3	70.2	60.2	11.5	64.1	48.6	17.9	36.9	69.9	107	86.5	101.9	90.8	126.8	152.6	156.8	93.8	146.2	127.2
Csa6G076730	A0A0A0KBJ1	Uncharacterized protein OS	13.138	4	2	750	84.1	6.86	2	0.00664298	235.5	173.4	166.9	NaN	NaN	NaN	78.9	NaN	137.8	226.3	156.4	131.1	50.3	NaN	NaN	105.2	154.1	76.3	149.7	98	122.4
Csa5G426430	A0A0A0KTP1	Eukaryotic translation initiation factor 3 subunit J OS	111.949	63	12	219	25	5.06	2	0.00671182	107	117.6	129.2	94.4	86	61.3	90.7	92.7	114.7	67.3	82.2	70.6	80	90.2	100.2	118.8	106	150.4	97.7	89.2	99.3
Csa6G083530	A0A0A0KA07	Agglutinin domain-containing protein OS	102.341	27	14	463	53.3	7.56	2	0.00684946	22.1	30.5	46.4	18.1	NaN	37.8	27.9	NaN	NaN	15.8	2	30.7	75.6	85.1	114.5	79.4	76	77.7	86.3	74.6	99.5
Csa4G017110	A0A0A0KUA5	Glyco_hydro_19_cat domain-containing protein OS	49.679	25	5	318	35.4	6.7	2	0.00711106	114.6	73.4	112.6	32.5	65.6	20.4	61.6	69.1	51.1	103.6	83.4	116.8	41.8	150.2	30.8	208.2	232.6	53.4	217	200.4	248
PIP2-7	V5RE88	Plasma intrinsic protein 2-7 OS	37.274	17	3	287	30.5	8.98	2	0.00713976	56.5	6	93.6	NaN	5.5	12.3	NaN	32.4	NaN	6.3	6.5	6.4	40.5	40.6	15.8	44.5	31.3	20.6	63.5	70.2	34
Csa7G390170	A0A0A0K5R5	Uncharacterized protein OS	27.345	16	5	438	47.2	8.7	2	0.00737425	100.6	145	127.4	40.9	58.8	13.1	89.2	127.8	97.8	96.3	150.1	122.8	93.3	108.7	190.3	132.9	99.4	74.7	98	105.2	97
Csa4G628900	A0A0A0L041	Uncharacterized protein OS	48.421	49	10	217	24.3	5.73	2	0.00737978	111.9	95.7	90	94.1	42.7	40	124.3	104.6	127.7	101.9	102.1	88.2	95	83.6	106.3	105.9	104	113.7	96.3	82.3	90
Csa6G052630	A0A0A0K9G1	Uncharacterized protein OS	83.218	25	16	770	88	5.06	2	0.00789262	125.5	117.4	116.8	88.1	100.3	56.4	67.4	101.6	84	107.4	97.6	90.9	78.4	78.6	72.3	106.6	99.5	97.4	102.9	105.9	136.1
Csa2G010310	A0A0A0LFH2	Prefoldin subunit 4 OS	75.88	67	7	126	14.7	4.49	2	0.00831898	92.4	97.5	84.7	86.2	88.4	91.3	82.5	75.6	69.3	97.5	109.9	99.2	113.3	122.3	132.7	88.1	108.7	152.7	114.7	97.9	123
Csa6G118330	A0A0A0KAW5	Uncharacterized protein OS	20.89	13	3	350	38	7.55	2	0.00837161	62.3	181.4	132.4	31	29.6	NaN	162.8	121.6	139.7	160.1	171.5	151.5	151.5	145.3	167.4	74.3	64.7	83.4	76.6	98.2	81.6
Csa3G114460	A0A0A0L865	Uncharacterized protein OS	9.924	5	3	653	74	4.97	2	0.00879449	185.1	242.6	250.7	26.8	23.1	NaN	72.7	79.7	80.6	38.8	22	NaN	152.2	105.4	227.4	94.7	73.9	185.6	41.7	34.7	21.5
Csa4G622850	A0A0A0L4I7	Uncharacterized protein OS	32.004	21	5	313	34.4	6.54	2	0.0089682	140.7	123.4	144.8	49	78	12.8	95.9	95.8	83.5	61.8	77.4	64.4	87.1	127.2	115.4	93.1	89.7	119.4	142.1	151	200
Csa4G285800	A0A0A0KZ68	Peroxidase OS	14.84	13	3	333	36.1	7.84	2	0.00906133	233.4	113.3	94.4	NaN	69.8	NaN	43.7	36.3	30.2	39	104.8	NaN	106.5	96	79.8	135.9	119.4	85.3	105.9	240.1	222.7
Csa3G851190	A0A0A0LGD1	Ubiquitinyl hydrolase 1 OS	41.761	19	7	361	40.4	4.98	2	0.00913684	128.8	117	63.6	52.7	57.4	23.1	125.6	123.8	65.5	104.3	98	122.4	94	96	102.7	101.6	121.5	98.6	116.9	116.6	140.3
Csa5G628660	A0A0A0KX22	X8 domain-containing protein OS	34.852	26	6	500	53.6	5.26	2	0.0091696	103	165.7	136.4	56.2	14	75.9	43.3	45.2	102.5	59.5	25.8	65.7	111.4	124.8	186.6	31.4	67.8	84.1	111.5	115	96.2
Csa5G606550	A0A0A0KQS9	Uncharacterized protein OS	74.026	70	9	143	15	5.39	2	0.00929098	87.1	71.6	110.2	125.5	95.7	48.1	67.7	72.6	87	80.7	107.4	85.8	168.9	190.8	186.7	105	89.5	98.4	84.1	87.6	97.2
Csa2G008060	A0A0A0LI51	Uncharacterized protein OS	79.796	32	13	567	63.8	6.01	2	0.00953456	120.9	103	103.1	47.5	89.7	16.9	75.5	80.8	68.3	92.2	99.8	117.9	121.5	131.3	131.8	91.6	100.6	119.4	77.6	88.6	64.4
Csa1G013210	A0A0A0LSF3	X8 domain-containing protein OS	20.263	25	3	205	20.7	6.48	2	0.00987083	175.7	815.1	79.9	NaN	NaN	NaN	34.9	NaN	NaN	183.9	92.2	91.6	37.9	NaN	86.7	43.3	67.7	44.9	29.9	39.7	92.9
Csa3G733970	A0A0A0LAG7	Uncharacterized protein OS	14.202	12	2	259	27.8	6.32	2	0.0100715	NaN	NaN	173.2	NaN	NaN	NaN	NaN	NaN	NaN	NaN	NaN	NaN	NaN	NaN	243	NaN	NaN	NaN	244	209.4	378
Csa6G079760	A0A0A0KD13	UMP-CMP kinase OS	32.969	28	5	209	23.1	5.01	2	0.0104134	80.8	80.1	93	121.6	66	120	87.5	63.1	36.7	65.1	104.2	64.2	85.6	116.4	115.2	76.3	63.8	103.1	203.8	153.9	168.4
Csa5G174630	A0A0A0KPX0	Multicopper oxidase OS	33.398	12	5	593	66.6	6.67	2	0.0105508	226.6	48.8	161.1	NaN	8.3	36.5	18.9	49.2	NaN	72.3	69.6	75.3	177	171.2	123.2	116.8	105.9	57.3	130.5	140.7	96.8
Csa6G509710	A0A0A0KL04	Uncharacterized protein OS	13.53	6	3	574	64.3	6.27	2	0.0106801	161.2	108.9	98.7	45.1	114	16.2	50.2	52.5	54.5	88.7	121.8	121	136.7	153.1	111.1	62.3	70.9	33.7	85.3	100.1	96.9
Csa5G038312	A0A0A0KJB3	Bet_v_1 domain-containing protein OS	19.899	25	4	163	18.6	6.96	2	0.010735	62.6	138.7	153.3	26.8	14.5	2.5	NaN	NaN	NaN	8.8	NaN	8.5	9.5	25.5	259.3	62.2	53.1	1091	42.9	68.8	83.3
Csa6G518180	A0A0A0KI62	GB1/RHD3-type G domain-containing protein OS	204.159	37	26	1009	114	7.33	2	0.0110816	90.4	82.3	75.3	62.7	59	46.2	80.3	77.1	82.6	75.2	92.5	71.5	103.9	109.5	332.5	94.9	95.4	83.8	131.8	129.1	125.2
Csa2G368930	A0A0A0LPH5	Uncharacterized protein OS	29.925	57	5	122	14.1	5.49	2	0.0112359	120.9	87.7	103.2	70.3	83.6	55.4	87.1	84.9	64.4	67.6	77.8	75.5	114.7	113.6	50	133.5	129.2	67.4	176.2	172.7	196.9
Csa4G496260	A0A0A0KYM6	Uncharacterized protein OS	41.797	14	9	987	109.7	6.34	2	0.0116333	70.6	133.8	87.6	146.9	60.5	126.3	76.7	95.4	113.5	36.4	48	46.3	71.8	96.1	88	112.3	105.3	124.2	178.1	127.5	192.2
Csa7G046700	A0A0A0K5N6	Pep3_Vps18 domain-containing protein OS	72.348	14	11	989	112.1	5.3	2	0.0120731	102.7	45.8	73.2	56.6	51	18.7	122.1	90.8	57.3	101.2	99.8	70.5	127.1	128.2	123.1	146.4	100.2	188.8	121.7	116.4	150.3
Rab7b	Q6UNT4	Putative GTP-binding protein OS	105.473	74	12	206	23	5.19	2	0.0122075	103.7	97.6	109.4	72.9	67.6	121.9	82.9	81.2	94.2	87.4	80.3	82.2	115.5	110.5	104.6	96.9	92	86.4	125.8	118.9	125.9
Csa5G148750	A0A0A0KME1	Uncharacterized protein OS	8.553	3	3	1273	139.9	5.07	2	0.0123751	130.9	92.6	113.3	68	61.5	7.3	77.2	77.4	89	58.1	57.4	81.8	79.1	70.2	84.4	241.8	211.9	202.5	125.8	119.6	132.6
Csa5G594450	A0A0A0KQ37	Uncharacterized protein OS	22.862	15	5	310	35.4	8.29	2	0.01239	44.2	50.3	44	37.3	47.1	NaN	35.7	34.9	37.8	115.8	144.1	129	102.3	81.4	66.2	134.4	162.9	125.8	81.2	96.9	74.3
Csa5G158570	A0A0A0KR49	Amine oxidase OS	13.579	10	4	653	73.9	5.85	2	0.0124161	NaN	NaN	20.6	NaN	NaN	NaN	NaN	NaN	179.4	NaN	86.2	NaN	227.9	325.2	145.7	68.6	NaN	134.7	157.2	145.7	90.8
Csa4G054300	A0A0A0KV58	PCI domain-containing protein OS	166.502	63	12	278	32	4.96	2	0.0124979	106.3	89.7	98.7	62.1	96.2	66.7	121.7	129.4	100.2	76.5	78.5	103.5	100.5	103.4	91.5	128.5	119.3	95.5	96.4	98.1	81.4
Csa1G039130	A0A0A0LTH2	Helicase C-terminal domain-containing protein OS	28.02	16	6	497	57.1	5.99	2	0.0125168	89.6	110.5	63.8	82.1	75	41	102.5	125.5	39.7	66.2	72.4	70	81.7	79.7	98.3	170.3	117.9	81.5	185.8	199.6	226.3
Csa3G845450	A0A0A0LDA2	L51_S25_CI-B8 domain-containing protein OS	15.63	40	4	95	10.7	9.41	2	0.012791	78	73.1	59	26	69.7	48.7	124.4	122.2	58.8	127.3	118.4	116.9	110.6	113.1	55.5	110.9	118.5	66.1	115.6	109.4	145.4
Csa1G602030	A0A0A0LX07	AAI domain-containing protein OS	13.695	18	2	187	20	6.65	2	0.0129551	207.7	150.3	184.6	30.3	29	45.3	40.7	33.7	NaN	119.7	84	115	82.5	75.8	105.6	63.3	64.8	109.3	129.3	115.4	160.3
Csa3G166240	A0A0A0L816	DNA-directed RNA polymerase subunit OS	18.268	28	2	114	13.1	6.64	2	0.0132772	147.5	147.5	141.4	NaN	57	13.1	93.7	93.9	88.4	73.5	105.3	94.6	82.5	134.9	92.6	131.5	99.6	99.4	134.4	112.8	162.2
Csa5G638300	A0A0A0KXI1	DUF3598 domain-containing protein OS	6.187	6	2	399	44.9	5.62	2	0.0137853	448.5	66.8	65.5	67.8	NaN	NaN	NaN	NaN	NaN	323.9	NaN	NaN	NaN	NaN	NaN	NaN	NaN	NaN	240.6	289.4	267.7
Csa3G731060	A0A0A0LCR8	Uncharacterized protein OS	67.679	33	13	440	48.2	8.62	2	0.0140042	95	79.4	73.3	40.4	46	13.2	119.9	109.3	76.3	23	53.4	54.5	109.3	108.1	206.7	60.3	92	152.5	162.9	162.1	136.8
Csa6G425040	A0A0A0KED4	Phytocyanin domain-containing protein OS	19.128	17	2	185	19.5	7.96	2	0.0143731	103.6	83.3	121.9	77.2	8.2	NaN	47.4	53.2	68.5	78	NaN	33	187.3	195.2	180.7	82.5	72.7	87	85.2	72.4	69.9
Csa3G132530	A0A0A0L9G5	F-box domain-containing protein OS	52.79	42	8	267	30.1	5.29	2	0.0155784	116.8	82.5	85.8	60.3	94.9	44.5	95.8	87.6	88.6	96	101.4	91.9	83.9	95.5	124.2	107.9	143	128.4	101.5	104.8	103
Csa7G072840	A0A0A0K6H1	LRRNT_2 domain-containing protein OS	30.518	16	4	390	42	8.7	2	0.0156597	68.3	50.7	46	7.8	87.1	NaN	28	39.9	7.2	37.5	106.1	45	162.4	182.5	132.5	138.1	206.3	71.9	260.5	356.7	181.3
Csa3G002660	A0A0A0L666	Vacuolar protein sorting-associated protein 35 OS	151.812	30	18	776	87.6	5.35	2	0.0156613	119	100.6	108.1	75.3	91.4	66.1	99.9	95.6	78.5	98.8	99	90.3	99.7	110.5	92.1	108.7	123.8	90.6	118.8	117.4	113.5
Csa7G041880	A0A0A0K3H3	Uncharacterized protein OS	9.876	12	2	216	24.8	8.29	2	0.0158493	124.5	81.1	112.4	118.9	44.2	113.1	NaN	NaN	84.2	121.6	33.6	124.9	87	90.8	149.4	204.6	217.3	180.6	92.1	105.1	121.1
Csa4G647440	A0A0A0L5E6	Mechanosensitive ion channel protein OS	8.108	3	2	721	82.1	9.23	2	0.0164629	NaN	551.5	107	NaN	NaN	NaN	NaN	NaN	NaN	NaN	NaN	NaN	195.1	NaN	180.8	NaN	228.3	NaN	416.5	472.5	248.2
Csa3G881790	A0A0A0LJF9	Uncharacterized protein OS	38.015	15	6	566	61.4	5.66	2	0.0167532	192	81.9	98.2	26.8	64.6	53.4	67.1	58.3	11.6	102.9	104.9	66	107.1	44.8	61.1	130.3	112.4	70	170.2	168.5	183
Csa7G024160	A0A0A0K4X4	Uncharacterized protein OS	119.187	24	22	1138	122.9	5.44	2	0.0168174	137.1	86.6	95.5	52.8	72.2	46.9	119.4	98.9	64.6	94.8	97.3	106.6	128	104.3	80.2	115.4	123.7	80.4	98	85.1	94.4
Csa2G357860	A0A0A0LNG3	Uncharacterized protein OS	70.272	64	5	110	12.2	6.18	2	0.0173276	85.3	52.8	70	6.5	120.2	33.6	NaN	57.2	14.4	64.9	61.5	13.3	242.1	234.8	133.1	65.1	77.8	51.4	130.3	109.9	176.8
Csa4G638320	A0A0A0L069	DUF3700 domain-containing protein OS	30.971	27	5	254	27.8	6.05	2	0.0174925	72.3	28.9	50.2	47.3	99.1	20	103.4	102.5	46.2	47.5	79.8	54.4	66.4	95.4	26.4	126.5	125.4	55	202.8	151.7	234.3
Csa5G610450	A0A0A0KWH3	PB1 domain-containing protein OS	59.691	19	8	708	76.9	6.24	2	0.0176829	81.7	42.5	249.2	70.1	81.1	56.4	92.1	88.1	51.1	53.3	33.4	40.7	75.1	59.4	44.2	93.4	126.7	210.8	96.1	126.3	116.1
Csa4G639200	A0A0A0L4U5	Epimerase domain-containing protein OS	10.249	12	2	289	31.4	7.85	2	0.0180081	148.9	129.2	150.4	20.6	53.3	NaN	54.5	85.7	83.1	48.9	68.6	45.9	72.5	92.5	81.4	117.8	129.6	65.6	156.5	171.4	99.8
Csa7G291190	A0A0A0K4Q3	Inhibitor I9 domain-containing protein OS	16.565	36	3	97	10.7	6.93	2	0.0184929	100	102.7	133.6	42.3	35.3	NaN	96.6	83.4	112	44.9	30.9	42.9	100.9	90.8	53.9	144.4	99.1	141.4	194	184.5	208.9
Csa5G148810	A0A0A0KK24	Uncharacterized protein OS	11.626	13	2	210	22.9	5.44	2	0.018497	129.5	193.6	173	53.2	146.6	65.1	97.5	117.5	22.9	54.9	38.7	70.9	69.8	128.8	33.2	23.9	36.4	20.7	153.9	118.4	268.1
Csa3G236570	A0A0A0L6P2	PKS_ER domain-containing protein OS	47.382	34	8	365	39.5	7.52	2	0.0187337	110.9	90.5	161	45.1	53.8	31.3	86.7	100.1	85.2	64.1	53.4	109.8	129.1	139.6	96.6	144.2	135.5	82.9	110	115	120.1
Csa7G026240	A0A0A0K2W9	Uncharacterized protein OS	72.445	22	10	566	63.3	5.92	2	0.0193163	116	37.1	40.3	24.1	58.6	49.6	59.3	57.1	51.8	61	69.9	57.3	120.6	154.2	43.9	84.4	80.6	65.6	192.2	156.2	247.3
Csa5G181480	A0A0A0KS71	X8 domain-containing protein OS	31.909	19	6	441	48.8	9.54	2	0.0199812	72.6	55.9	53.3	5.9	36.2	2.6	63.9	98.7	24	63.4	66	79.5	98.7	83.7	30.7	101.3	88.7	35.8	73.1	81.6	96
Csa7G073390	A0A0A0K333	Uncharacterized protein OS	57.177	22	10	612	66.9	6.39	2	0.0207111	106.6	83.2	103.4	90.1	103.4	29.4	85.1	72.6	58.2	72.9	90.4	62.3	172.8	164.2	165.8	78.3	85.8	70.8	113.3	113.3	143.4
Csa3G848820	A0A0A0LFT6	Uncharacterized protein OS	75.408	36	15	505	56	9	2	0.020725	132.9	90.8	98	54.9	83.5	37.9	82.7	63.1	113	142.3	119.4	117.2	118.6	136.2	96.9	103.4	89.8	81	122.3	111.7	117.2
Csa1G181310	A0A0A0LTD2	PsbP domain-containing protein OS	35.155	35	6	202	23.2	5.07	2	0.0210856	84.2	71.5	93.8	52.7	90.3	70.7	64.7	73.1	52.3	115.2	107.9	118.6	29.6	50.9	38.6	140.5	186.3	40.7	117.6	313.7	105.2
Csa3G816060	A0A0A0LC57	Cytoplasmic tRNA 2-thiolation protein 2 OS	14.979	7	2	469	51.3	7.44	2	0.0219437	551.4	340.9	839.7	NaN	NaN	NaN	NaN	NaN	NaN	129.9	NaN	NaN	NaN	NaN	NaN	NaN	NaN	NaN	193.6	NaN	182.6
Csa6G008770	A0A0A0KD84	Uncharacterized protein OS	140.281	51	9	253	28.5	4.87	2	0.0221137	95.4	254.9	80	68.2	57.8	71.1	63.5	64.4	66.1	41.6	52.2	78.7	114.2	97.3	92.8	115.7	114.7	318.9	117.1	109.2	101.6
Csa4G011010	A0A0A0KX99	Rab-GAP TBC domain-containing protein OS	7.878	7	2	332	38.9	5.85	2	0.0226286	155.2	82.7	80.2	76.5	69.2	107.8	116.8	83	35.6	77.9	38.6	78.4	75.3	38.5	42.8	125.7	83.2	66.6	176.5	127.1	211.1
Csa6G008050	A0A0A0KBF0	PCI domain-containing protein OS	70.751	24	10	486	55.2	8.18	2	0.0233369	115.2	109.7	94.3	82	104.5	79.5	96.9	88.4	74.2	85.1	91.4	86.2	91.8	91.3	103.2	96.3	99.9	116.5	118.9	113.6	124.9
Csa7G029930	A0A0A0K2Z8	Protein kinase domain-containing protein OS	15.511	8	3	691	78.1	6.58	2	0.0234895	153.5	NaN	NaN	NaN	NaN	NaN	47	NaN	NaN	NaN	NaN	233.2	NaN	NaN	NaN	47.8	NaN	NaN	522.4	487.8	339.5
Csa2G418860	A0A0A0LMV7	NEDD8-activating enzyme E1 regulatory subunit OS	103.899	42	13	523	58	5.41	2	0.0236122	85.6	101.5	113	83.4	73.8	27.6	98	103.3	112.1	66.5	99.4	97.2	90.7	90.9	77.9	114.4	109.4	100.7	158.9	134.3	142.5
Csa1G528480	A0A0A0LVG8	MFS domain-containing protein OS	6.967	4	2	530	57.2	9.6	2	0.0236127	69.6	166.1	182.2	NaN	72.9	NaN	59.4	50	80.8	78.3	84.6	54.5	105	144.5	280.8	34.2	54.9	275.8	72.4	71	88.7
Csa3G389830	A0A0A0L7Z2	ADF-H domain-containing protein OS	16.755	25	2	146	17.1	7.97	2	0.0246179	168.4	55.5	81.2	103.2	81.7	NaN	38.7	NaN	NaN	48.5	NaN	NaN	129	126.3	100.7	49.9	128.4	91	65.1	106.9	91.3
Csa4G252910	A0A0A0KWY0	AP-4 complex subunit epsilon OS	195.603	39	27	975	107.4	5.9	2	0.0246354	103.8	107.2	101.2	89.9	93.6	66.5	90.9	80.2	54.9	99.1	84.7	84.5	87.8	96.5	80.8	109.5	102.3	104.9	122.1	109.3	116.7
Csa7G267950	A0A0A0K7N9	Coatomer subunit gamma OS	359.287	53	39	887	98.4	5.21	2	0.0256723	127.1	101.3	101.8	73.4	108.2	68.9	95.5	96.4	69.5	113	114.6	109.5	90.9	87.6	63.3	94.4	102.9	76.3	107.5	121.6	99.2
Csa5G184820	A0A0A0KQB9	Serine/threonine-protein phosphatase OS	51.158	30	9	317	35.8	5.26	2	0.0258469	151.6	59.1	119	NaN	NaN	NaN	127.6	142.5	103.2	62.2	48.1	27.4	98.2	NaN	NaN	211.7	213.5	2.8	316.6	201.4	242
Csa3G363190	A0A0A0LCU0	Phos_pyr_kin domain-containing protein OS	30.414	16	3	308	34	5.48	2	0.0268252	95.5	110.5	92.2	83.1	126.7	38.5	92.6	91.9	106.5	52.2	75	74.1	107.8	142	122.2	68	52.7	94.5	92.9	121.4	104.6
Csa2G351790	A0A0A0LKT6	Uncharacterized protein OS	108.458	29	11	694	71.4	6.02	2	0.0268708	106.5	117.7	118	88.2	83.8	73.6	74.3	74.4	98.9	92.6	90.2	82.9	108.4	115.3	110.2	92.6	99	143.1	101.4	97.3	113.4
Csa1G499310	A0A0A0LUS1	Uncharacterized protein OS	61.748	21	6	298	33.3	5.64	2	0.0274449	113.8	131.6	137	30.8	42	NaN	88.1	89.4	65.9	106.8	76.5	70.3	162.8	91.1	72	95.4	104.4	111.1	120.8	126.8	135.5
Csa1G600810	A0A0A0M2H0	NTP_transferase domain-containing protein OS	15.343	8	3	461	49.5	8.24	2	0.0284489	151.3	58.3	94.4	23.6	53.5	55.8	119.4	116.1	43.4	94.9	106	67.8	68.7	125.6	101.2	75.6	71.5	63.9	92.9	137.9	195
Csa7G267960	A0A0A0K4B7	WD_REPEATS_REGION domain-containing protein OS	10.888	12	3	377	40.8	7.81	2	0.0286408	70.7	74.1	63.9	32.8	20	24.6	101.8	70.6	8.4	96.8	47.5	136.4	65.8	172.5	60.7	212.3	204.2	112.9	196.5	85.5	147.9
Csa6G020110	A0A0A0KBZ0	Uncharacterized protein OS	37.081	14	7	586	65	5.25	2	0.0293379	107.7	67.3	65.4	105	68.8	35.7	99.1	98.7	57.3	77.6	80	69.3	107.4	103.3	88	115.2	105.7	100.8	115.7	130.1	143.2
Csa1G690300	A0A0A0LYC6	Serine/threonine-protein phosphatase OS	123.826	59	15	327	37	5.73	2	0.0293547	103.8	121.5	112.8	92.7	59.6	48.9	110.3	90.7	124.9	95	76.1	98.7	106.8	100.2	95.7	117.2	128.7	69.9	121.7	129.7	129.1
Csa3G809410	A0A0A0LEH0	Uncharacterized protein OS	20.294	14	3	335	36.1	7.88	2	0.0301153	75.9	308.6	245.7	57.8	30.8	30.5	41.6	22.7	NaN	50.6	36.9	72	98.2	55	98.9	32.2	84.4	156.8	166.3	136.2	452.7
Csa6G308410	A0A0A0KHY4	SMK-1 domain-containing protein OS	10.924	3	2	855	97.2	5.16	2	0.0319549	86.3	98	69	28.9	58.2	NaN	103.3	104	141.4	54.9	56.1	75.2	134.5	135.5	157.4	106.5	147.9	143.8	145.3	221.2	153.5
Csa5G643940	A0A0A0KXP5	DNA double-strand break repair rad50 ATPase OS	77.915	14	15	1213	138.3	5.24	2	0.032534	130.6	144.8	75.6	90.2	79.6	101.6	72.4	77.8	46.3	116.1	89.7	89.1	105.6	109.5	97.6	81.6	98.3	100.1	131.4	141	137.2
Csa6G538780	A0A0A0KL50	DNA helicase OS	64.417	17	12	911	101.7	6.06	2	0.0327651	142.8	117.7	125.1	40.5	75.9	38.1	149.5	152.7	54	110.3	88.5	100.9	88.6	95.2	63.7	137.5	125.6	67.7	129.8	136.7	134.1
Csa5G550190	A0A0A0KPA6	Uncharacterized protein OS	43.146	6	10	1887	213.4	7.71	2	0.0328968	125.7	86.5	135.2	72	111.3	60.8	90.1	74.1	72.1	121.7	140.4	116.4	97.8	138.8	125.4	98.8	115.5	94.4	94.3	77	119.1
Csa1G495290	A0A0A0M0D2	Kinesin motor domain-containing protein OS	32.144	7	6	1051	118	5.87	2	0.0329462	299.6	174.2	177.4	NaN	39.8	26.8	NaN	89.4	92.3	57.9	50.9	NaN	79.3	192.4	61.8	108.3	81.8	88.5	245.6	160.4	312.6
Csa6G452700	A0A0A0KHH9	Small nuclear ribonucleoprotein G OS	40.186	65	5	80	9	9.25	2	0.0330927	115.2	95.9	137.3	68.3	59.7	121.8	91.9	69.7	62.2	89.6	121.9	114.4	101.2	83.3	97.7	113.9	112.7	97.8	123.7	141.2	134.2
Csa6G507050	A0A0A0KGP9	VWFA domain-containing protein OS	69.426	36	9	403	42.6	4.64	2	0.0338406	92.9	102.8	101.1	80.9	83.2	74.2	108.1	120.3	74.8	93.6	92.5	106.6	94.2	93	102.2	123.1	117.7	122.4	91.8	99.4	109.1
Csa3G126780	A0A0A0L6G2	Methionine aminopeptidase OS	17.753	12	3	402	44.4	6.89	2	0.034652	109.7	98.8	80.8	95.9	80.5	122.7	97.1	90	93.8	94.9	80.9	93.1	82.7	97.2	85.3	106.8	97.4	107.4	122.3	123	136.4
Csa3G073850	A0A0A0L2X6	Uncharacterized protein OS	20.903	21	4	153	18	4.75	2	0.0351033	108.7	243.2	202.6	44.7	87.7	31.8	94.7	59.2	35.7	116.6	96.7	119.2	75.3	107.9	37.7	84.5	107.4	195.8	88.5	118.7	89.3
Csa2G386130	A0A0A0LSR8	Uncharacterized protein OS	4.915	17	2	101	12	11.33	2	0.0352588	153.5	78.3	76.3	69.8	178.3	53.2	97.1	71.9	70.4	107.4	94.2	103.8	74	69.3	49.6	53.1	63.9	56.4	221.3	155.8	185.5
Csa7G407800	B8LG99	Stachyose synthase OS	18.983	6	4	864	96	6.54	2	0.0354092	210.5	16.2	190.2	42.3	NaN	NaN	NaN	75.2	25	98.3	NaN	NaN	254.2	283.9	270.2	119.3	71.6	69.8	260.9	142.7	191.9
Csa3G760500	A0A0A0LAS6	AAI domain-containing protein OS	27.876	42	2	103	10.9	7.25	2	0.0366203	171	144.2	198.8	278.5	11.3	10.1	13.6	11.3	18	33.3	41.7	42.3	25	27	21.2	144.1	108.8	119.6	156.7	127.9	144.3
Csa3G044540	A0A0A0L4N6	Uncharacterized protein OS	20.141	22	4	223	25.6	4.87	2	0.036795	135.3	63.6	71.3	7.8	86.4	19.8	93.4	99.4	58.2	152.4	161.6	92.7	139.7	164.4	82	117.8	106	67.9	99.4	77.7	117.2
Csa1G703060	A0A0A0M183	Uncharacterized protein OS	20.146	19	5	233	25.9	7.68	2	0.0368047	90.5	126.9	90.4	9.8	36.8	125.8	47	29.5	NaN	35.8	4.4	37.4	64	64.6	124	81.5	81.3	121.9	133.7	155.1	145.2
Csa2G404860	A0A0A0LMI9	Uncharacterized protein OS	117.735	26	14	809	89.5	5.12	2	0.0369408	143.9	128.2	102.8	82.6	105.8	93.4	84.7	84	57.1	117.7	119.6	103.1	108.5	104.5	71.4	101.1	109.7	83.6	112.5	98.3	133.3
Csa6G017000	A0A0A0KAL8	Uncharacterized protein OS	40.841	15	6	459	51.1	7.9	2	0.0385696	114.6	118.4	58.7	129.1	99.5	149	77.1	85.5	45.4	91.8	86.9	92.8	74.8	71.4	90.4	52.9	113.8	101.1	153.7	151.1	183.8
Csa1G705090	A0A0A0LYD7	Uncharacterized protein OS	71.342	48	6	199	22.2	8.75	2	0.0394429	118	132.4	115.4	84.9	68.4	24.5	99.3	102.6	119.8	87.1	79.3	95.3	84.4	97.4	129.1	115.2	104.4	139.3	90.3	95.9	91.6
Csa4G015810	A0A0A0KZ11	Receptor protein kinase OS	19.67	5	3	1007	110	6.62	2	0.0415692	170.1	121.7	151	62.2	97.8	15.3	79.2	72.5	59.3	105.8	108.4	116.7	95.3	96.8	55.8	88.3	95.6	68	83.3	87.9	92.9
Csa1G011570	A0A0A0LP82	Uncharacterized protein OS	25.385	11	4	540	59.9	6.98	2	0.0428401	155.6	85.2	115.6	61.4	81	17.8	78.5	70.7	19.5	110	140.5	131.9	129.3	137.2	77.9	126.3	154.6	93	144.4	133.9	140.8
Csa2G401460	A0A0A0LSU8	DUF2062 domain-containing protein OS	15.308	11	3	184	19.9	9.45	2	0.0432087	108.2	122.3	126.2	70.3	117.1	33.8	99.5	111.4	111.7	76.7	87.5	82.4	99.6	117	124.5	76.5	77.1	98.6	138.8	151.6	132.2
Csa7G390050	A0A0A0K506	Peptidase A1 domain-containing protein OS	23.458	14	5	451	49.7	8.87	2	0.0435832	179.7	55.7	32.4	134.5	146.9	124.3	68.9	14.4	48.8	58	76.7	41.3	104.8	123.1	53	183.4	189.6	145.6	95.4	113.5	98.7
Csa5G645130	A0A0A0KSP6	Uncharacterized protein OS	68.889	28	10	377	42.1	9.95	2	0.0437835	120.7	103.1	81.6	80.8	83.2	35.7	96.5	98.4	68.9	102.9	85.7	118.5	123.6	125.1	108.9	113	108.5	89.9	89.9	77.7	100.8
Csa5G165180	A0A0A0KKX3	Uncharacterized protein OS	10.994	10	2	281	30.5	6.01	2	0.0438755	95.1	121.6	77.4	NaN	187.5	NaN	73.7	88.1	89.4	63.7	35.7	83.5	70.1	57.9	73.1	71.3	64	72.9	302.2	320.8	323.2
Csa4G004280	A0A0A0KYD4	Uncharacterized protein OS	37.239	36	5	179	19.2	5.39	2	0.0445404	90	100	70.7	51.9	59.6	4.6	81	133.6	116.2	101.3	116.9	96.4	135.6	122.1	107	132.9	141.4	124.7	83.1	109.6	91.5
Csa4G106860	A0A0A0KVU5	MFS domain-containing protein OS	25.833	10	4	502	53.5	6.25	2	0.0459462	53.3	31.2	44.3	50.6	49	NaN	69.2	63.7	67.3	114	99.3	138.7	160.7	160.8	144.2	135.8	92.1	73.9	186	180.8	152
Csa7G051420	A0A0A0K5U1	CBFD_NFYB_HMF domain-containing protein OS	32.158	24	4	266	29.9	6.44	2	0.0459839	47.2	32.1	36.6	NaN	54.6	58.3	5	52.6	43.6	113.4	67.5	80.9	109.9	197.8	102.4	51.6	51.2	41.1	163.5	160.9	306.5
Csa5G606660	A0A0A0KQT6	X8 domain-containing protein OS	18.763	22	2	189	19.2	6.93	2	0.0479516	151.5	86.7	47.2	NaN	41.7	NaN	85.9	84.9	38.4	72.5	54.1	92.8	141.5	167.9	72.7	91.5	63	36.2	259.1	308.6	274.6
Csa7G452950	A0A0A0KCU3	WD_REPEATS_REGION domain-containing protein OS	22.424	19	3	301	32.6	6.05	2	0.0484237	133.7	79.1	87	34.4	82.5	87.2	116.6	32.9	19.2	21.3	72.7	62.4	113.6	73.8	140.3	145.9	213.4	117.4	166	217.3	171.8
Csa5G172900	A0A0A0KRS2	Uncharacterized protein OS	25.19	14	4	347	40.9	8.94	2	0.0490094	109.4	117.1	120.2	108.6	79.7	117.3	43.6	48.4	73.4	68.5	95.5	87.9	75.1	89.1	233.5	111.2	104.1	100.9	134.1	115.4	146.2
Csa1G042680	A0A0A0LQG2	Uncharacterized protein OS	25.901	19	4	256	29.7	6.19	2	0.0499942	108.4	106.5	115.2	71.2	83.7	35.5	95.6	97.6	65.1	94.3	90.2	95.9	138.4	113.7	234	106.9	116.3	80.7	99.7	97.7	100.5
Csa7G430240	A0A0A0K8H9	Uncharacterized protein OS	86.348	28	11	542	59.1	6.95	3	0.00174679	63.6	20.6	77.2	189	274.9	369.8	153	236.5	66.3	23.5	89.1	20.4	29.5	9.1	43.1	168.1	162	118.8	59.3	57.2	44.2
Csa3G150000	A0A0A0L515	Xyloglucan-specific endoglucanase inhibitor protein OS	169.928	37	14	435	46.2	8.66	3	6.02277e-17	22.2	18.9	19.3	173.4	198.8	203.7	68.8	69.7	68.3	196.6	190.6	218.1	105.6	114.4	109.3	119.9	113.9	119.2	72.6	70.9	74.5
Csa6G356990	A0A0A0KDG3	Catalase OS	400.605	71	28	492	57	7.3	3	9.26824e-15	72.3	70.5	70.9	178.8	184.6	198.9	84.3	86.1	81.7	97.3	93.3	99.2	123.3	120	122.4	84.9	87.3	83.2	59.6	58.1	62.1
Csa2G014580	A0A0A0LFN0	SQHop_cyclase_N domain-containing protein OS	32.544	10	4	474	55.8	7.15	3	5.5271e-14	75.1	81	52.7	561.1	425.2	414.6	135.8	126.4	139.4	91	86.4	76.6	18.4	18.6	20.2	12.4	13.4	11.9	8	10.5	9.6
Csa3G736660	A0A0A0LAR2	Glutathione-s-transferase omega OS	227.768	62	14	233	26.5	5.38	3	6.68953e-14	17.5	12	16.1	112.9	113.7	114.1	247	256.7	248	187.3	174.6	193.4	82.3	76.4	80.2	110.3	105.9	88.1	33.1	39	34.8
Csa1G574870	A0A0A0LW91	Malic enzyme OS	688.26	84	38	591	65.1	6.01	3	4.9565e-13	75	76.5	78.6	143.5	138.4	156.7	96.6	97.7	100.1	145	141.9	147.8	119.1	120	135.6	98.9	95.5	108.4	62.5	60.8	61.3
Csa7G061710	A0A0A0K3Z5	Peroxidase OS	113.999	49	11	304	32.9	8.18	3	1.03172e-12	13	7.7	7.1	163.8	167.7	121.1	137.2	131	150	370.9	336	356.5	39	36.1	33.9	61.7	69.1	65.3	37.2	41.3	33.9
Csa4G064650	A0A0A0KVH1	Glutathione S-transferase OS	236.28	64	18	220	25.4	6.24	3	1.09247e-12	11.8	8.9	7.3	173.8	173.7	213.9	193.8	204.4	251.3	157.8	160.3	163	88.1	92.9	92	80.4	79.9	73.5	49.7	49.7	49.8
Csa4G064630	A0A0A0L098	Glutathione S-transferase OS	197.545	41	15	218	25.1	5.21	3	2.87452e-12	12.6	16.5	21.5	150	140.3	148.4	156.2	165.9	169	196.9	191.3	214.6	161.3	164.1	140.1	56.2	52.9	43.8	60.9	58	61.5
Csa5G647470	A0A0A0KSQ4	Uncharacterized protein OS	376.261	67	33	562	63.7	5.14	3	3.96522e-12	44.4	50.7	45.1	149.2	159	145.2	129.3	134.6	134.3	119.6	113	118	89.2	91.2	82.1	127.2	120.4	115.6	63.9	70.6	63.5
Csa1G033190	A0A0A0LSR0	AB hydrolase-1 domain-containing protein OS	146.604	56	15	374	41.6	7.06	3	6.28206e-12	84.8	75.1	90.8	295.1	280.5	346	103.1	81.7	98.1	111.1	117.1	116.8	56.6	47.7	55.8	80.4	83.6	84.3	24.6	22.8	17.3
Csa5G139730	A0A0A0KJJ3	Glyco_hydro_18 domain-containing protein OS	160.558	62	13	295	31.1	9.47	3	6.80438e-12	15.8	21	27.8	127	123	139.1	147.1	146.6	149	248.1	270.2	256.9	59.7	63.9	60.5	64.4	76.5	69.8	95.8	91.3	110
Csa5G317890	A0A0A0KT33	AMP dependent ligase OS	160.698	32	16	576	63	7.02	3	7.77786e-12	27.3	18.1	20.5	99	109	94.9	291.5	292.4	293.4	129.9	134.6	143.3	55.3	61.6	66.6	101.2	113.2	107.3	55	42.9	59.1
Csa4G354130	A0A0A0L1T6	Methyltransf_11 domain-containing protein OS	47.925	54	8	263	29.8	5.49	3	1.29637e-11	5.7	5.9	7.1	351.9	327.1	312.7	160.5	161.3	199.1	168.2	192.9	176.7	21	19.4	14.2	79.8	79.7	73.4	9.1	6.6	13.1
Csa7G419590	A0A0A0K6G2	Uncharacterized protein OS	393.495	67	35	642	70.9	6.04	3	1.44418e-11	14.1	7.2	7.1	286.8	267.2	329.3	142.7	141.9	149.5	195.1	192.8	195.2	47.5	50.7	36.4	68	71.6	55.1	16.5	15.4	19.1
Csa6G338110	A0A0A0KF98	Uncharacterized protein OS	111.569	62	14	234	26.7	5.96	3	1.88349e-11	18.5	21.4	16.4	348.6	383.1	402.9	155.4	149.1	148.9	170.6	159.8	158.4	27.8	13.6	24.4	39.1	50.5	31.9	11.5	20	16.2
Csa1G050340	A0A0A0LR54	ADK_lid domain-containing protein OS	188.623	65	16	247	26.9	7.81	3	3.19807e-11	86	87	93.6	87	80.6	80.8	144.3	145.7	142.2	119.5	134.6	125.1	88.2	91.1	90.8	136.2	124.6	120.8	61.2	62.1	62.9
Csa3G135720	A0A0A0L4G1	Fe2OG dioxygenase domain-containing protein OS	121.387	49	13	374	42.3	6.01	3	5.27253e-11	20.3	13.7	13	373.9	393.1	397.7	100.2	87.6	81.2	176.8	169.8	200	30.6	25.5	28.3	29.4	34.7	38.7	26.4	20.2	26.8
Csa2G248130	A0A0A0LJ01	NmrA domain-containing protein OS	121.408	54	14	306	34.2	7.9	3	5.41424e-11	25.2	32.2	18.7	181.8	186.6	203.1	182.7	190	190.6	163.6	157.7	140.9	70.6	74.7	70.4	81.9	75.4	90.7	55.2	51.3	59.7
Csa3G133380	A0A0A0L835	Glutathione S-transferase OS	148.692	79	15	224	26	5.72	3	1.08533e-10	20.8	24.9	29	279.6	229.2	309	113.4	122.1	139	135.2	163.7	146.1	72.8	78.7	91.7	93.8	90.2	97.7	27.2	28.6	26.4
Csa6G523470	A0A0A0KNX6	FMN hydroxy acid dehydrogenase domain-containing protein OS	209.573	63	19	369	40.6	9.5	3	1.13341e-10	59.9	70.2	70.8	209.8	201.5	221.4	89.4	91.6	77.6	72.7	72.8	72	155.6	158.8	166.1	75.4	76.9	84.3	68	67.8	74.6
Csa2G350440	A0A0A0LQU1	Uncharacterized protein OS	283.738	58	17	329	34.3	9.16	3	1.30522e-10	88.7	88.8	86.4	144.4	145.7	169.1	142.3	139.5	144.3	79.6	78.1	82.9	82.1	86	87	105.4	100.5	117.5	71.2	68.1	77.3
Csa1G701990	A0A0A0M0U0	GST C-terminal domain-containing protein OS	111.508	58	13	325	37.4	6.46	3	1.37884e-10	37	43.5	49.5	201.9	196	159.6	125.4	117.3	153	190.3	203	198.6	74.1	72	91.3	74.4	76.3	90.2	53.4	56.4	50
Csa7G049140	A0A0A0K5R8	Peroxidase OS	154.409	57	12	314	34	8.29	3	1.56721e-10	9.5	15.8	22.8	164.5	180.4	159.1	109.7	97.6	115.8	419.8	399.8	462	23.2	22.1	36.8	28.6	35.4	35.6	9	5	6.7
Csa4G618520	A0A0A0L321	Glycosyltransferase OS	119.699	31	14	489	54.8	5.72	3	2.4035e-10	20.2	27.7	26.4	339	334.1	338.5	152.4	161.5	149.6	174.5	177.5	174.8	41.8	41.5	47.4	35.9	41.6	34.3	7.8	14.6	6.9
Csa2G395815	A0A0A0LMD3	Oxidored_FMN domain-containing protein OS	307.731	80	24	376	42.1	6.62	3	4.6738e-10	34.4	62	69.8	260.8	239.8	279.2	120.5	121.8	146.5	132.2	153.4	139	59.7	67.7	55.4	100.5	103.3	85.1	37	34.7	35.2
Csa4G303160	A0A0A0L149	Uncharacterized protein OS	170.481	54	14	224	26	5.53	3	5.18955e-10	62.3	47.1	52.8	232.4	282.3	193.3	89.2	118.3	94.2	146.2	167.9	152.3	88.1	84.7	77.1	93.2	97.1	80.7	41	38.7	37.6
Csa4G304250	A0A0A0KXS7	Uncharacterized protein OS	43.536	21	5	219	25.1	5.81	3	7.76357e-10	NaN	NaN	NaN	317.4	323.1	250.3	256.3	334.9	360.5	95.3	86.9	80.2	38.2	39.2	44.7	56.4	43.6	54.5	7.1	11.4	NaN
Csa5G165210	A0A0A0KRC5	Acyl-coenzyme A oxidase OS	182.896	47	23	652	73.5	7.71	3	1.04859e-09	81.4	101.9	106.7	163.7	162.8	178.9	150.2	159.9	159.8	86.1	79.8	75.8	86.2	93.5	91.3	93.1	94.9	111.5	66.5	73.5	76.6
Csa7G071700	A0A0A0K7T9	PKS_ER domain-containing protein OS	104.623	53	15	356	39.3	6.3	3	1.12488e-09	32	27.8	17.6	179.9	236.1	265.1	155.3	154.9	190.6	131.1	148.4	127.8	50.2	69.9	52	63.8	69.3	59.4	103	89.2	89
Csa4G133700	A0A0A0KW04	Uncharacterized protein OS	328.079	64	31	570	61	6.48	3	1.28936e-09	59.6	57.7	69	210.3	234.6	330.5	110.2	114.9	104.1	110.7	125.4	105	64.6	73.1	68.5	71	76.5	83.7	56.2	62.1	56.9
Csa4G286380	A0A0A0KX59	Uncharacterized protein OS	283.775	71	18	391	41.4	8.44	3	1.31187e-09	89.3	93.8	97.6	136.4	130.9	157.3	142.9	167.2	169.8	103.1	92.2	83.9	104.4	95	100.1	81.3	84.8	79.9	52.9	54.7	48
Csa4G001710	A0A0A0KV62	Uncharacterized protein OS	215.696	25	31	1507	168.2	8.1	3	1.45067e-09	46.7	52.7	58.8	158.1	212.5	341.5	112.8	114.5	113.3	99.2	89.1	91.1	76.6	76.7	75.3	114	129.3	97.3	96.2	98	104.5
Csa2G013830	A0A0A0LG93	Terpene cyclase/mutase family member OS	26.713	7	4	682	78.8	7.05	3	1.81488e-09	49.6	58.1	54.7	484.4	398.7	452.8	118.3	111.6	95.9	135.2	99.9	112.9	40.5	33.2	32.9	11.6	14.1	11.5	20.6	19.8	20
Csa7G012940	A0A0A0K5Z2	Uncharacterized protein OS	214.848	66	20	382	41.7	6.29	3	3.80252e-09	64.7	79.3	73.7	180.5	168.6	163.4	98.6	99.1	108.4	55.9	52.7	55.3	154.2	158.1	155.6	106.7	106	135.2	81.7	72.5	84.8
Csa5G409710	A0A0A0KQA5	Microsomal glutathione s-transferase OS	55.827	18	5	145	16.5	9.61	3	4.82459e-09	20.4	17.2	17.4	105.3	136.9	92.2	166	260.9	184.9	174.7	254.7	142.9	94.2	120.5	89.5	111.5	128.1	128.9	26.1	56.9	28.1
Csa6G495790	A0A0A0KFZ8	RuvB-like helicase OS	121.142	46	18	465	51.4	5.47	3	8.05226e-09	55.9	58.5	53.2	84.9	74.1	94.7	271.2	286.1	283.5	82.3	145.3	77.4	71.9	78.4	83.5	84.8	99.6	101.6	68.4	70.4	76.9
Csa4G307910	A0A0A0KZV5	CoA carboxyltransferase C-terminal domain-containing protein OS	384.313	50	30	761	84.6	9.1	3	8.22409e-09	108.9	107.5	109	123.4	143.6	115.3	137.2	137.8	132.2	96.7	100.5	92.2	84.4	85.5	76.8	115.5	118	114.6	74.6	76	78.2
Csa6G077460	A0A0A0KBL8	TRANSKETOLASE_1 domain-containing protein OS	331.293	57	31	745	80.5	7.11	3	1.70991e-08	78	89.1	79.3	89	97.1	94.3	144.4	147.1	122.4	107.9	109.9	108.4	76	79.7	77.2	123	120	125.6	93.2	90.7	86.6
Csa7G238970	A0A0A0K5Q8	Uncharacterized protein OS	85.645	52	10	256	27.4	9.36	3	1.72783e-08	77.8	75.2	81	115.1	117	121.5	142.9	133.2	151.2	113.3	100.4	106.2	112.8	103.3	94.3	111.7	105.4	91.1	99.4	89.7	93.2
Csa1G422480	A0A0A0LWT1	Xyloglucan endotransglucosylase/hydrolase OS	33.252	24	6	287	32.4	6.9	3	1.93558e-08	27.8	20.9	23.5	213.2	241.6	205.3	72.6	48.7	32.9	134.9	104.7	107.3	221.1	202.4	149.1	132.7	108.4	95.4	32.7	37.6	26.4
Csa7G072860	A0A0A0K4M7	Uncharacterized protein OS	85.872	39	10	271	30.1	6.02	3	2.26243e-08	59.9	63.4	53.4	92.6	97.5	100.9	127.5	125.2	127.7	110	119.4	113.6	131.9	145.3	162.8	83	80.6	97.5	81.8	82.7	81.4
Csa4G097120	A0A0A0KXT1	Uncharacterized protein OS	16.22	6	4	748	83.7	9.48	3	3.27e-08	86.5	79.6	84.6	124.9	142.2	144.5	151.6	159	140.1	101.5	96.4	96.1	103.7	109.7	103.9	56.5	68.4	72.7	83.7	113.3	101.3
Csa4G621220	A0A0A0KZE8	Uncharacterized protein OS	48.185	39	5	181	21	10.07	3	3.90362e-08	74.5	89.4	105.4	140.7	185.7	173.2	159	153.6	155.9	139.9	148.4	123.7	20.5	33.4	38.7	126.3	104.2	181.9	47	36.4	35.9
Csa1G025020	A0A0A0LPP8	Uncharacterized protein OS	203.543	64	12	188	20.6	4.53	3	5.80571e-08	105.8	87.1	104.5	180.3	180.1	176.2	92.9	104.5	107.4	113.5	133.5	118	102.3	110.9	101.4	91.6	81.1	76.1	72.2	56.1	74.7
Csa4G008780	A0A0A0KTN3	Phenylalanine ammonia-lyase OS	264.111	48	23	646	70.3	6.65	3	7.69253e-08	NaN	NaN	11.1	492.6	291.4	701.8	73.4	109.7	177.3	41.5	48.6	46.1	42.7	42.9	62.9	59.3	68	31.2	30	34.6	35.1
Csa3G778290	A0A0A0LBH8	Uncharacterized protein OS	59.748	38	7	273	29	6.52	3	8.702e-08	66	76.5	104.7	335.6	325.9	386.7	123.4	126.1	179.6	60.8	42.6	40.1	37.9	37	52.6	22.4	18	42.9	52.1	41.2	53.1
Csa3G047780	A0A0A0L628	Uncharacterized protein OS	51.72	29	9	445	50	5.36	3	1.13812e-07	64.1	47.7	40.5	100.6	83.2	67.4	100.1	132.1	114.5	170.4	238.3	186.6	172	188.1	184.9	39.8	63.7	52.3	40.2	46.2	38.1
Csa4G622230	A0A0A0KZZ2	Uncharacterized protein OS	59.521	39	6	190	22.5	9.94	3	1.76545e-07	9.5	17.5	12.5	243.8	440.3	409.3	167.3	185	93.1	92.9	90.6	92.1	105.5	113.9	55.4	72	65.7	42.2	15.4	36.1	20
Csa4G427270	A0A0A0L3H5	Uncharacterized protein OS	75.051	57	14	286	30.8	7.72	3	1.87258e-07	51.8	57.7	48.2	218.1	184.7	130.6	154.9	160.7	173.8	96.6	101.7	87.9	82.7	76.7	90.9	94	84.1	100.6	120.3	95.4	107.2
Csa4G056830	A0A0A0KVA1	Uncharacterized protein OS	213.684	61	23	507	55.8	7.55	3	1.92774e-07	46.7	49.3	57.8	145	117.5	100.1	125.3	127.2	136.8	116	136.3	117.9	80.3	97.8	89.3	116.2	114.5	118.2	93.3	90.3	86.6
Csa2G129150	A0A0A0LNB2	Uncharacterized protein OS	355.369	62	20	461	48.5	7.97	3	2.20339e-07	76.1	72.3	80.5	110.6	109.2	109.9	120.8	114.5	122	114.5	111.7	118.2	83.7	91.3	86	104.2	93.6	106.2	98.8	95	92.4
Csa3G124940	A0A0A0L912	Cytochrome P450 OS	12.523	8	3	503	57.9	8.32	3	2.34998e-07	14.3	205	249.9	60	151.5	44.5	81.7	135.6	70.6	347.7	169.8	194.2	125.3	61.9	52.1	115.3	217.6	102.9	NaN	NaN	NaN
Csa6G439420	A0A0A0KEL5	Cinnamoyl-CoA reductase OS	65.682	24	9	612	67.3	5.33	3	2.39374e-07	6.7	22.3	13.9	338.1	374.8	420.5	98.5	97.9	112.5	136.2	189.9	101.4	72.7	75.6	59	38.5	38	20.2	21.7	48.5	40.1
Csa3G823640	A0A0A0LHN3	Carboxypeptidase OS	54.924	27	9	479	53.1	7.12	3	3.27001e-07	32.1	20.2	38	81.8	104.6	103	91.2	90.2	74	193.9	163.1	215.8	201.6	219.5	215	66	59.8	66.2	90.7	76.3	77.2
PFK	A0A0A0L0K2	ATP-dependent 6-phosphofructokinase OS	135.314	42	16	532	58.4	7.55	3	6.97952e-07	42.2	42	58.2	126.7	132.2	100	155.4	139.5	114.7	169.2	176.9	171.6	84.3	85.3	75.3	75	120.1	98.9	70	66.9	75.4
Csa1G008530	A0A0A0LS88	Uncharacterized protein OS	13.084	6	3	560	61.8	9.16	3	7.12761e-07	30.2	18	18.3	248.9	360.3	261.8	41.9	82.5	73.7	99.3	85.3	90.9	126.9	137.5	170	121.1	123.8	129.8	51.7	59.6	54.1
Csa7G395260	A0A0A0K5Z5	Potassium transporter OS	11.816	5	4	758	85.1	8.76	3	1.02017e-06	NaN	NaN	NaN	127.8	132.3	263.3	67.2	49.1	75.6	59.3	101.3	61.8	448	462.2	281	83.5	93.7	30	16.4	16.4	10.3
Csa4G015100	A0A0A0KW37	Aldo_ket_red domain-containing protein OS	211.17	67	17	341	37.2	5.68	3	1.02453e-06	25.2	16.6	17.2	337.7	380	464	161.3	174.8	202.9	110.3	120.9	102.1	29.5	13.2	51.4	27.3	33.1	22.5	6.7	23.7	16.4
Csa5G598730	A0A0A0KQ42	Aminotran_1_2 domain-containing protein OS	230.624	58	22	481	53.4	7.33	3	1.08605e-06	71.3	72.7	75.2	206.8	168	152.7	114.3	100	91.5	96.6	98.9	92	130.2	126.9	124	88.3	77	81.1	71.3	73.8	78.7
Csa1G033120	A0A0A0LTC3	Uncharacterized protein OS	133.108	51	15	234	26.9	6.42	3	1.198e-06	24.7	74.5	46.2	302.7	225.4	265	155.8	170.1	167.9	117.7	133.8	112.7	65.4	62.3	96.4	62.2	59.5	100.5	27.7	30.1	23.5
Csa3G149320	A0A0A0LAE2	Uncharacterized protein OS	123.545	25	13	695	76.2	7.02	3	1.42056e-06	96.5	93.5	83.8	120.4	128.1	88.6	150.7	142.1	121	108.4	97.8	104.5	91.9	81.2	90.4	116.2	116.7	117.3	97	98.8	87
Csa3G002680	A0A0A0L1L7	DHQ_synthase domain-containing protein OS	271.729	51	21	452	49	6.87	3	1.50149e-06	78.1	63.1	80.4	139.5	147.7	127.1	120.9	112.1	135.2	115.4	118.9	107.6	84.3	85.7	80.9	116.1	105.8	96.6	83.6	90.8	87.4
Csa5G348050	A0A0A0KPY1	Glutamate decarboxylase OS	423.848	69	33	499	56.6	5.72	3	1.98854e-06	77	57.8	55.4	124.9	138.4	134.9	92.5	87	79.2	108.7	111.7	108.9	113.6	117.8	111.5	98.3	96.8	89.9	108.8	95.1	112
Csa4G639060	A0A0A0L3I1	Peptidase_S9 domain-containing protein OS	138.891	41	19	734	81.8	5.62	3	3.09623e-06	84.6	73	62.8	68.9	75	42.7	151.7	154.6	183.3	160.1	165.4	159.9	96.4	87.9	87.5	100.6	104.2	112.8	58.1	71.5	63.9
Csa6G290910	A0A0A0KC60	Proteasome subunit beta OS	155.758	56	10	245	27.6	7.03	3	3.92904e-06	93	90.9	96.7	98.1	99.8	93.9	119.2	111.6	119.3	98.7	101.8	91.5	106.5	108.8	111.9	110.8	103.7	103.8	85.1	86	79.2
Csa5G613510	A0A0A0KRD9	Uricase OS	117.828	43	13	351	39.8	8.51	3	3.95034e-06	71	61.6	65.3	174	178.7	140.3	108	116.3	170.9	124.6	133.1	115.3	66	73.5	72.3	99.5	96.2	97.9	75.8	74.3	62.3
Csa1G538220	A0A0A0LY16	Uncharacterized protein OS	46.135	24	6	314	34.6	5.17	3	4.16182e-06	91.9	109.2	121.5	147.1	209.1	277.9	110.1	100.9	94.1	113.7	108.9	118.8	89.7	92.4	70.6	67.5	64.6	44.1	58.7	65.2	70.4
Csa5G615210	A0A0A0KRF9	Diphosphomevalonate decarboxylase OS	103.609	48	15	424	47.1	6.46	3	5.98728e-06	87.6	118.1	100.8	92.7	101.3	85.1	184.9	158	164.7	92.9	89.4	99.3	93.6	92	111.5	99.8	97.5	100.3	72.2	71.7	83
Csa6G007970	A0A0A0KA45	AMP-binding domain-containing protein OS	81.793	20	11	731	81.8	7.01	3	7.52477e-06	94.6	70.2	102.5	146.3	137.7	117.7	199.7	163.4	151.8	97.7	85	93.9	85.5	98	67.2	128.4	114.9	92.7	82.1	60.2	76.2
Csa1G597100	A0A0A0LZL4	Methylthioribose-1-phosphate isomerase OS	159.376	51	14	381	40	5.87	3	1.00059e-05	59.3	48.4	61.1	113.1	140.9	110.7	109.7	128.4	103.1	121.8	137.9	123.6	103.9	97.8	88.3	110.7	111.5	87.7	79.9	83.9	85.9
Csa1G168880	A0A0A0LVV9	TASSELSEED2-like protein OS	162.015	56	13	271	28.9	8	3	1.87221e-05	48.2	1.1	5.2	471.7	485	565	98.1	89.8	111	2.1	5.7	1.6	125.2	163.4	154.9	3.8	2.6	35.3	1.5	2.1	2.7
Csa4G001990	A0A0A0KWM0	Uncharacterized protein OS	211.796	56	18	495	53.6	8.31	3	2.20773e-05	90.8	73.6	72.7	91.8	93.7	83.1	123.1	130.9	122.7	131.9	133.2	119.3	102.6	99	91.8	100.2	109.5	103	82.6	81.5	99.5
Csa3G076020	A0A0A0L2D4	Uncharacterized protein OS	65.588	30	8	309	35.1	9.69	3	2.29212e-05	26.2	1.4	NaN	151.9	144	126.8	281.7	317.3	324.2	189.2	192	178.4	54.9	62.7	40.7	43.5	57.2	43.7	50.1	47.3	39.7
Csa3G000060	A0A0A0L4S0	PMEI domain-containing protein OS	22.091	10	6	576	63.5	6.92	3	2.37168e-05	148	169.1	174.9	164.1	216.3	195.6	145.5	134.9	139.3	137.3	146.5	127.1	63.2	58.4	79.7	46.8	35.4	39.6	35.4	24.2	35.7
Csa4G622740	A0A0A0KZF1	Uncharacterized protein OS	34.147	18	7	364	42.7	9.92	3	2.6121e-05	51.3	47.5	37.1	298.7	307.5	199.4	155.7	140.8	79.6	129.5	104.6	125	83.1	82.5	72	85	80.3	39.2	39	114.7	46
Csa6G135470	A0A0A0KGA1	Succinate-semialdehyde dehydrogenase OS	358.064	62	30	541	58	8.41	3	2.90231e-05	86.2	68	87.7	110	92	103.6	112.5	125.6	112	139.9	142.3	139.8	108.8	98.7	97.6	110	110.7	85.4	94.2	74.3	86.7
Csa5G177110	A0A0A0KS31	Uncharacterized protein OS	30.205	13	7	371	42.3	10.42	3	3.23299e-05	104.5	106.9	103.7	124.7	123.6	84.6	134.1	142.2	280.8	115	137	132.1	85.9	82.4	73.8	92.3	77.1	62.2	42.8	47.4	35.3
Csa6G500470	A0A0A0KG97	Uncharacterized protein OS	10.559	8	3	446	49.8	9.83	3	3.27766e-05	313.8	69.6	56	153.1	314.1	383.7	98.6	112.9	30.9	89	81.9	89.1	80.9	75.7	33.8	110.8	100.8	41.6	53	47.8	55.6
Csa7G064010	A0A0A0K422	Uncharacterized protein OS	59.061	36	10	390	42.1	6.9	3	3.31519e-05	33.3	33.8	37	135.1	155.1	383.1	104.2	118.2	136.2	120.2	119.4	99.4	55.5	47.5	89	77.8	80.3	127.6	25.3	27.5	46.9
Csa6G446290	A0A0A0KIE0	Phenylalanine ammonia-lyase OS	328.451	68	36	705	77.1	6.38	3	3.48709e-05	20.9	15	14.6	167.1	229.9	154.4	206	196.6	150.1	202.8	216.7	197.3	54.7	54.9	37.2	91.2	95.3	50.7	56.6	51.5	51.2
Csa3G646530	A0A0A0LEG2	Lipase_GDSL domain-containing protein OS	35.369	21	6	286	32	9.01	3	3.71993e-05	41.1	26.8	27.6	88.2	135.6	1044	107.6	108.4	47.2	101.6	107.5	87.7	85.2	90.6	37.6	31.4	24.8	24.1	56.7	44.5	69
Csa7G198310	A0A0A0K8L0	Uncharacterized protein OS	68.623	30	11	510	57.9	9.11	3	3.97359e-05	81.5	75.1	66.1	217.9	236.7	217.9	107.4	110.6	73.3	123.1	120.9	120.2	110.5	80.8	76.3	84.2	112.2	49.7	80.7	91.9	65.5
Csa2G292840	A0A0A0LM15	Patatin OS	18.283	15	3	351	38.5	7.62	3	4.28265e-05	NaN	NaN	NaN	251.5	326.9	110.5	64.3	50.6	49.1	216.4	253.5	196.3	147.2	142.1	119.2	NaN	111.4	45.9	54.5	117.9	96.2
Csa5G150390	A0A0A0KQR9	AMP-binding domain-containing protein OS	60.957	22	11	650	72.6	6.49	3	4.32977e-05	80.4	46.8	59.1	108.1	215.6	158.9	210.4	239.1	168.7	192.3	149.1	173.3	84.8	76	56.4	93	89.3	37.5	45	28.8	53.4
Csa2G363020	A0A0A0LRK5	Purple acid phosphatase OS	120.832	46	15	477	54.5	6.74	3	4.33865e-05	14.9	47.6	43.9	106.9	34.6	28.6	342.4	317.5	299.8	153.3	177.4	165.1	45.1	71.2	40.2	43.7	45.5	32.2	20.5	47.2	29.8
Csa1G569300	A0A0A0LWD4	AAA domain-containing protein OS	351.673	65	29	423	47.6	5.07	3	4.50057e-05	104	105.7	101.1	96.6	89.8	106.6	145.7	131.9	160.1	89.6	102.4	85.6	105.5	90.8	118.4	84.2	91.2	100.5	77.4	86	84.4
Csa4G007670	A0A0A0KX30	Uncharacterized protein OS	348.392	71	25	441	48	5.86	3	4.54038e-05	43.4	65.7	68.1	129	98.7	125.3	132.5	143	156.1	120.6	115.4	106.4	87.1	85.8	99	113.1	114.1	124.5	79.2	83	75.1
Csa3G874320	A0A0A0LGJ5	PKS_ER domain-containing protein OS	49.167	34	8	362	39.7	7.46	3	5.65824e-05	44.7	63.3	75.3	130.5	115.4	135.3	160.9	199.6	135.3	128.4	152.5	135.1	44.1	51.6	80.7	23	20.1	54.9	169.6	210.8	174
Csa1G372010	A0A0A0LU77	Aldedh domain-containing protein OS	44.224	23	7	507	54.9	7.59	3	5.7878e-05	68.3	34	23	219.7	326.2	555.5	148.2	113.9	72.5	88.6	93.6	82.2	81.8	87.3	38.3	62.7	33.9	24.2	57	54.7	43.5
Csa2G406760	A0A0A0LMZ3	Ribulose-phosphate 3-epimerase OS	84.26	51	7	226	24.3	5.07	3	6.01765e-05	48.8	30.7	21.4	143.7	171.6	182.4	133	124.5	212.4	99.2	170.7	142.3	79.2	106.7	71.7	76.2	70	142.9	56.8	62	43.3
Csa3G234000	A0A0A0L6N5	Uncharacterized protein OS	50.842	38	9	296	32.3	8.5	3	6.10951e-05	61.9	38	44.8	100	106.9	105.3	133.1	152.5	129.7	117.5	128.7	110.9	123.6	107.8	82.7	103	114.3	69.7	100	115.1	103.6
Csa3G825080	A0A0A0LCS4	Cytochrome P450 monooxygenase CYP72A59 OS	28.874	35	3	132	15.1	5.64	3	6.39321e-05	9.3	13.9	16.3	273.6	390	254.6	64.6	89.2	97.5	48	80.5	48	94.3	71.2	46.1	112.7	149.7	156.1	76.2	76.1	49.5
Csa3G127830	A0A0A0L7T0	Malic enzyme OS	231.765	48	23	626	69.6	6	3	6.6934e-05	82.3	80.3	73.3	93	96.2	92.7	111.4	106.1	103	124.5	129.9	115.4	122.1	124	113.1	102.4	112.3	81.1	80.3	89.1	84.6
Csa2G00990	A0A0A0LIR8	SKIP_SNW domain-containing protein OS	33.125	12	7	605	68.2	9.03	3	6.74687e-05	105.3	100.2	84.9	110.6	89.1	123.5	147.9	110.5	783.9	115.6	77.4	113.3	60.3	58	61.1	34.7	49.9	60.3	38.9	35.8	25.3
Csa3G912340	A0A0A0LEJ4	Aconitase domain-containing protein OS	196.65	45	17	510	55.6	6.9	3	7.33373e-05	89.5	110.5	109.1	127.2	94.4	147.6	121.7	121.6	166.7	125.2	133.7	139.2	61.3	67.9	114	91.5	100.3	147.9	49.3	45.6	44.2
Csa1G423150	A0A0A0LXA1	NADPH--cytochrome P450 reductase OS	128.412	28	16	708	78.7	5.67	3	7.48595e-05	143.2	82.6	75.2	173.7	229.5	199.6	149.4	130.4	94.1	85.9	78.1	45.6	85.3	83	67.5	115.6	105.9	149.7	83	80.1	85.1
Csa5G159600	A0A0A0KR55	Uncharacterized protein OS	36.458	15	6	513	57.9	7.11	3	7.55737e-05	77	99.6	111.1	145.8	121.4	290.1	64	52.1	55.7	54	92.3	52.7	171.7	187.1	222.3	78.1	62	98.6	60.1	59.6	66.5
Csa3G127100	A0A0A0L7Q8	Uncharacterized protein OS	115.602	54	18	384	42.9	7.37	3	7.96568e-05	88.7	93.2	73.2	125.5	110.7	96	156	157.4	277.3	108.3	85	69.7	109.3	111.4	128	84.5	82.8	69.7	53	69	55.7
Csa5G471600	A0A0A0KRX9	Uncharacterized protein OS	78.017	19	12	800	92.1	9.26	3	8.58936e-05	70.6	79	65	218.1	282.6	209.2	132.6	107.7	67.5	130.7	137.4	116.8	81.3	79.1	49.5	102.6	114.5	63.9	60.6	68.7	51.9
Csa4G303690	A0A0A0L2G1	Uncharacterized protein OS	66.169	28	9	219	25.2	5.36	3	8.72449e-05	21	24.8	25.2	287.8	256.7	256.8	237.2	262.8	225.4	119.9	110.6	113.6	50.3	53.4	67.8	66.1	46.4	65.6	19.8	22.9	17.9
Csa3G047790	A0A0A0L2T2	DEK_C domain-containing protein OS	30.194	25	5	261	29.5	8.78	3	0.000108468	35.6	70.1	68.3	56	207.8	70.9	87.3	99.9	107.4	209	207.2	219.2	210.4	154.5	154.5	35.9	32.8	55.1	31.3	42.2	41.1
Csa2G247600	A0A0A0LL61	Usp domain-containing protein OS	33.632	42	6	177	19.7	5.99	3	0.000119755	42.1	31.3	43.5	101.3	123.6	224.9	68.8	80.9	67.2	136.1	160.9	127.7	100.6	90.8	93.6	95.8	99.9	109.4	98.9	108.7	98.7
Csa7G048010	A0A0A0K5Q7	Uncharacterized protein OS	98.508	16	9	738	85.5	5.31	3	0.000120608	87.8	78.6	91.3	138.4	145.3	119.2	82.9	81.8	68.4	147	116.8	135.6	170.4	126.6	104.9	128.2	128.1	55.9	96.1	98	83.1
Csa5G612910	A0A0A0KRD0	Protein kinase domain-containing protein OS	45.369	16	6	389	43	6.47	3	0.000129061	76.2	73.1	54.5	159.8	93.1	102.7	160.8	167.3	197.3	78.6	116.9	80.5	105	113.1	87.7	97.5	117.4	104.9	73.4	79.9	82.1
Csa1G256760	A0A0A0LWF8	Uncharacterized protein OS	74.376	45	7	187	20.5	8.37	3	0.000131399	85.4	82.5	52.4	109.8	96.6	67	185.5	183.6	207.2	98	108.5	96.3	97.9	90.2	92.2	97.6	93.7	107.1	94.3	93.4	76.6
Csa1G614130	A0A0A0M060	Uncharacterized protein OS	234.33	50	26	694	77.9	9.03	3	0.000147234	95.3	92.3	89.7	120.9	122.7	101.9	117	122.1	108.2	108.7	113.3	110.9	87.6	84.1	80	100	98.8	85.6	89	87.4	98.4
Csa5G495950	A0A0A0KNN9	Elongation factor 1-alpha OS	120.6	36	18	402	44.4	9.41	3	0.000165361	NaN	NaN	NaN	119.6	134.7	NaN	280	312.7	127.6	406.8	470.2	441.6	NaN	NaN	NaN	75	31.6	NaN	NaN	NaN	NaN
Csa3G145760	A0A0A0L7D3	DUF3700 domain-containing protein OS	81.868	42	10	250	27.2	5.91	3	0.000198101	99	91.5	85.8	109.9	103.5	107.9	119.8	112.8	104.8	96.1	85.4	99.2	83.1	68.6	62.4	114.1	130.7	110.1	113.2	105.7	104.4
Csa2G351700	A0A0A0LN17	Glycine cleavage system P protein OS	528.954	54	39	1046	113.3	7.08	3	0.000202272	88.7	80.6	88.2	102.1	108.7	120.1	112	113.6	112.1	101.8	96.4	95.3	92.5	102.3	93.9	122.5	126.4	106.4	94.6	90.6	94.4
Csa3G207920	A0A0A0L733	PKS_ER domain-containing protein OS	96.744	35	13	495	53.7	8.91	3	0.00022985	93.7	64.7	53	102.6	148.4	120.3	151	141.3	133.7	121.3	102.2	113.3	87.5	103.4	82.6	99.7	96.3	80.1	71	69	63.7
Csa6G382910	A0A0A0KDS4	Proteasome subunit beta OS	165.196	55	10	204	22.9	5.47	3	0.000245892	91.6	89.9	96.1	83.3	88.8	106.9	117	115.2	123.3	93.5	102.3	97.5	110.1	117.5	127.7	109.7	111.2	107.2	71.6	77.4	67.6
Csa7G448880	A0A0A0KAT0	Proteasome subunit alpha type OS	127.395	70	15	246	27.3	6.07	3	0.000249562	92	92.5	96.8	105.2	96.4	88.6	113.5	113.6	121.1	91.3	100.6	87	108.1	110	111.9	107.2	103.8	103.4	90.5	93.4	87.1
Csa7G127380	A0A0A0K3H7	Uncharacterized protein OS	106.428	28	15	730	82.8	7.93	3	0.000253563	59.9	23.8	25.2	101.9	176.1	138.9	136.7	129.2	85.2	170.1	160.5	176.6	98.6	94.4	75.6	108.4	110.7	88.7	93.6	96.2	90.8
Csa4G179110	A0A0A0KW74	Proline iminopeptidase OS	108.478	39	16	395	44.4	6.16	3	0.00029985	76.4	87.8	90.5	114.4	106.2	119.3	100.4	110.4	125.5	90	92	103.2	101.9	106.8	117.3	95.2	89.7	104.3	82.2	76.1	80.9
Csa1G033160	A0A0A0LVI6	Glutathione s-transferase OS	116.951	53	11	234	27	5.55	3	0.000351699	11.9	11.9	4.1	267.5	325.7	329.9	175.5	170.9	154.8	146.3	171.6	135.6	65.9	86.9	64.1	54.3	57.1	39.2	31	31.2	7.7
Csa4G303680	A0A0A0KXE0	Uncharacterized protein OS	106.452	36	10	222	25.6	6.61	3	0.00037045	26.7	24.7	35.8	324.6	274.2	343	183.3	163.5	163.1	120	125.7	109.6	68	76.4	67.1	43.8	50.9	51.8	29	22.6	39
Csa6G490090	A0A0A0KI88	AB hydrolase-1 domain-containing protein OS	52.941	21	3	263	29.5	7.33	3	0.000373129	7.9	27.6	21	183.4	217.7	127.8	268.6	319.8	297.5	204.3	231.1	222.6	24.9	42.8	29.4	26.2	38.8	15.2	22.4	NaN	29.6
Csa3G782680	A0A0A0LGT9	t-SNARE coiled-coil homology domain-containing protein OS	24.621	21	5	307	34.8	7.65	3	0.000411735	65.1	84.1	84.5	272.2	137.3	342.8	133.9	125.2	95.9	125.8	110.7	86.7	70.9	48.1	53	42.7	64.5	75.5	64.9	52.8	86.1
Csa5G487690	A0A0A0KRZ8	Cystatin domain-containing protein OS	42.684	44	3	108	12	4.92	3	0.000411818	15.5	13.4	26.7	42	11.5	NaN	293.2	540.2	1320.6	7.7	15.2	NaN	NaN	NaN	30.2	20.8	NaN	14.2	NaN	NaN	NaN
Csa7G390060	A0A0A0K8X4	Uncharacterized protein OS	94.561	40	8	305	33.7	5.14	3	0.000427409	56	10	16.7	204.8	257.3	186.7	227.6	202.7	180.1	171.2	180.6	220.6	53.1	43.1	13.4	99.1	109.1	48.4	15.2	17.2	21.1
Csa3G002700	A0A0A0L115	Proteasome subunit alpha type OS	154.1	44	11	251	27.3	7.43	3	0.000441944	80.1	94.3	103.9	110.6	86.6	98	118.4	122.3	128.7	91.4	95.7	98.3	108.6	106.4	112.2	110.8	112.7	104.5	82	82.5	75.7
Csa2G264000	A0A0A0LJ27	Uncharacterized protein OS	29.93	18	5	317	34.2	9.17	3	0.000467609	80.2	48.5	50.1	101.6	144.2	93.4	265.3	254.8	213.8	145.8	137.9	152.4	138.6	138.9	128.2	27.4	44.6	23.1	56.5	49.9	51.5
Csa5G650460	A0A0A0KXX5	Rieske domain-containing protein OS	23.168	17	3	277	30.2	6.79	3	0.000500449	113.5	140.1	129.8	207.4	209.4	256.8	61.6	81.3	48.6	105.8	115.4	101.4	118.1	125.3	91.5	64.6	86.9	28.5	65.8	49.6	95.6
Csa1G024860	A0A0A0LS69	Uncharacterized protein OS	77.425	36	9	224	25.6	5.27	3	0.000539393	42.8	7.4	2.4	276.3	359.5	371.1	118	120.1	115.6	170.7	163.4	187.2	60	58.6	20.3	50.3	56.2	30.2	31.1	31	41.5
Csa7G452200	A0A0A0K792	Protein kinase domain-containing protein OS	45.344	11	7	894	98.6	5.97	3	0.000622553	27.9	26.8	102	244.6	283.7	259.8	32.5	37	49.6	117.8	177.7	113.1	58.9	76.3	56.6	72.8	131.1	69.4	99.1	54.1	115.2
Csa1G267230	A0A0A0LWL0	Glyco_18 domain-containing protein OS	52.503	37	10	378	42.5	7.96	3	0.000652166	22.4	8.4	4	72.7	233	183.5	219.7	210.9	99.5	245.4	270.3	266.9	86.4	78.2	36.8	58.7	62.9	6.6	45.8	37.5	45.7
Csa4G146250	A0A0A0KW85	AAI domain-containing protein OS	24.31	35	4	96	10	8.85	3	0.000767084	70.2	78.4	66.8	275.6	226.3	247.6	407.3	400.9	272.9	28	24.5	29.7	29.8	35.8	27.4	7.7	19	16.9	31.4	58	16.4
Csa6G190300	A0A0A0KE79	GRAS domain-containing protein OS	11.784	5	3	721	82	5.52	3	0.000792232	NaN	NaN	NaN	498.6	429.3	1000.8	36.1	23.4	NaN	58.4	78.3	108.6	NaN	NaN	NaN	40.7	30	NaN	NaN	NaN	NaN
Csa7G072780	A0A0A0K7U8	NtPRp27-like protein OS	16.633	16	4	260	29.1	8.87	3	0.000825624	42.4	18.1	NaN	218.9	192.5	306.1	200.3	180.3	240.9	179.3	116.9	167.2	NaN	5.3	NaN	15.9	118.3	16.6	14.2	NaN	NaN
Csa4G297510	A0A0A0L2D7	Proteasome subunit alpha type OS	158.483	55	10	249	27.2	6.23	3	0.00084319	85.5	75.5	76.7	76.2	99.7	115	135.6	133.2	109.7	97.5	115.9	108.2	109.9	107.9	95.7	128.2	122.5	105.8	75.8	74.1	75.5
Csa2G068700	A0A0A0LJE2	Uncharacterized protein OS	20.873	8	4	492	54.9	7.55	3	0.00103704	9.9	39.8	NaN	394.4	441.6	221.1	119.5	117.9	53.6	49.2	39.9	28.3	45.7	47.6	41.2	27.6	51.1	63.8	170.5	153	202.9
Csa6G517180	A0A0A0KHK9	AB hydrolase-1 domain-containing protein OS	72.728	47	13	314	35.7	5.19	3	0.00124458	32.5	92.6	104.2	345.6	162.6	170.5	108.3	118.8	125.5	118.4	120.6	101.5	103.9	88.7	119.3	49.1	51.4	50.5	28.7	30.9	35.1
Csa6G486810	A0A0A0KFV4	Uncharacterized protein OS	154.114	51	18	529	57.9	5.63	3	0.00130902	85.3	62.1	73.7	108.7	111.9	51.3	147.5	148.9	145.2	136.4	152.6	140.3	77	86.3	86.9	103.2	97.6	143.7	74.8	71.1	87.4
Csa3G166210	A0A0A0L5C5	Uncharacterized protein OS	74.549	26	9	567	62.1	8.32	3	0.00135112	90.1	22.4	33.2	125	220.2	137.2	161.8	169.6	152.8	136.3	158.6	144.7	76.4	83.4	55.8	105.4	72.1	33.6	99.1	92.8	113.5
Csa7G031640	A0A0A0K1R9	Uncharacterized protein OS	262.547	78	21	360	37.2	7.75	3	0.0014997	102.4	82.2	85.5	109.8	135.7	117.8	120.9	116.9	103.2	89.3	89.5	85.5	93	89.7	78.3	97.3	94.1	79.1	99.6	99	95
Csa6G003400	A0A0A0K839	Uncharacterized protein OS	60.36	15	11	1018	116.3	8.82	3	0.00155135	93.6	66.2	91.2	110	196.5	209.6	72.8	72.8	51.5	87	110.7	118.9	136.7	167	90.4	54.3	64.2	61	115.8	103.7	94.1
Csa6G504460	A0A0A0KGJ8	AAA domain-containing protein OS	27.037	12	5	511	58.9	5.74	3	0.00167623	NaN	201.2	NaN	384.4	440.5	650.1	111.2	126.7	187.8	38.3	90.6	58.2	NaN	NaN	NaN	8.7	8.9	NaN	NaN	NaN	NaN
Csa2G300950	A0A0A0LQ63	PKS_ER domain-containing protein OS	34.014	20	5	358	38.6	7.49	3	0.001691	101.9	27.3	49.3	97.3	55.2	109.4	290.2	256.4	160.3	246.7	265.1	243.2	161.7	120.7	13	6	11.1	NaN	27	55.8	37.9
Csa5G169050	A0A0A0KN86	Gluconokinase OS	9.135	14	2	184	20.4	7.09	3	0.00202872	NaN	68.6	NaN	199.1	221.5	174.8	111.8	138	157.8	136.1	138.4	178.9	78.9	77.2	89.7	170	164.2	74.1	NaN	NaN	NaN
Csa1G046870	A0A0A0LRB2	Uncharacterized protein OS	20.299	5	3	789	86.3	5.71	3	0.00207278	30.5	82.9	67	77.3	134.5	49.8	310.9	278.1	275.5	102	121.1	82.2	79.4	104.3	47.3	52.7	111.4	87.9	41.4	24	77.5
Csa4G075210	A0A0A0KVD6	Uncharacterized protein OS	150.12	59	10	220	24.3	4.75	3	0.0020773	109.4	88.4	91.2	119	148.9	91	128	129.7	123.3	84.1	93.6	99.1	114.9	115.8	119	80.6	80.1	61.8	99.5	112.8	82.9
Csa5G622530	A0A0A0KWQ1	Nodulin-like domain-containing protein OS	22.334	5	2	442	49	8.97	3	0.00215823	NaN	NaN	NaN	637.2	72.3	1041	21.8	56.2	NaN	127.6	154.3	76.5	NaN	18.6	NaN	23.2	29.3	116.2	6.1	19.7	NaN
Csa6G319770	A0A0A0KI31	Uncharacterized protein OS	197.81	44	25	725	79.1	9.09	3	0.00252495	80.7	85.7	89.3	99	92.3	108.3	116.1	116.5	123.5	111	100.1	103.6	84.7	102	101.4	99.8	95.5	118.8	87.2	84.4	91.5
Csa6G011650	A0A0A0KAC7	Phosphoinositide phospholipase C OS	119.813	39	16	586	66	6.35	3	0.00293039	42.9	64	82.2	227.4	83.9	69.3	160	151.1	170.6	110.9	113.1	106.1	72.6	70.7	132.7	114	125.6	188	39.4	46.8	44.6
Csa3G128960	A0A0A0L4J8	Protein kinase domain-containing protein OS	7.696	6	3	426	48.4	9.17	3	0.00443845	NaN	NaN	57.4	409.7	449	NaN	96	81	130.5	149.5	166.8	171.2	191.6	150.4	78.3	83.5	116.4	68.8	NaN	NaN	NaN
Csa6G507320	A0A0A0KJH9	Fe2OG dioxygenase domain-containing protein OS	98.993	49	8	287	32.3	7.91	3	0.00445955	83.4	76.6	95.4	89.1	105.8	98.7	139	155.5	170.1	56.6	78.9	88.3	107.9	104.9	107.1	162.5	162.7	81.6	71	92.2	69.2
Csa3G710190	A0A0A0L9L1	ACT domain-containing protein OS	42.178	31	6	292	32	5.86	3	0.004652	87.5	105.7	152.8	129	130.3	292.2	97	96.6	357.3	67.8	75.4	61.9	82.4	90.7	75.3	59.1	56.4	61.5	52	47.4	51.6
Csa5G196570	A0A0A0KP13	Glycosyltransferase OS	46.882	23	10	485	55	6.21	3	0.00470539	NaN	101.4	80.1	398.2	94.2	286.7	76.2	117.6	352.3	67.8	56.1	89.3	55.4	46.9	211.3	23.9	26.4	274.4	NaN	NaN	NaN
Csa3G778280	A0A0A0LEP1	Uncharacterized protein OS	69.307	39	6	272	28.7	6.43	3	0.00480659	43.8	NaN	3.9	38.6	152.9	134.7	182.3	162.9	53.7	263	236.1	255.2	61.7	56.3	26.4	146	151.8	141	51.8	40.2	52.2
Csa4G026280	A0A0A0KU85	7,8-dihydroneopterin aldolase OS	15.76	28	2	151	16.9	6.21	3	0.00535195	74	72.7	93.2	57.4	71.4	72.2	131.7	110	167.6	118.1	125	122	190	174.4	167.5	85.2	108.5	87.1	59.5	76.8	18.3
Csa7G039240	A0A0A0K6P7	C2H2-type domain-containing protein OS	4.727	6	2	425	47.4	8.82	3	0.00556307	NaN	NaN	NaN	1213.9	127	495.6	NaN	NaN	NaN	292.6	NaN	270.9	NaN	NaN	NaN	NaN	NaN	NaN	NaN	NaN	NaN
Csa6G338130	A0A0A0KI85	Uncharacterized protein OS	48.762	21	9	568	64.7	6.77	3	0.00584869	120.5	102.2	111.6	100	83.3	153.8	110	107.6	167.3	108.8	101.4	102.6	97.7	74.7	167.2	101.6	107.4	119.5	51.3	67.1	48.8
Csa6G405290	A0A0A0KDM6	Chorismate synthase OS	210.013	55	16	439	46.9	8.53	3	0.00624764	96.2	117.7	96.2	118.9	116.2	65.9	138.3	128.7	120.2	116.2	104.6	118.1	79.5	83	88.7	105.4	110.2	146.1	80.6	80	59.1
Csa6G499090	A0A0A0KIS8	Mitochondrial dicarboxylate carrier protein OS	16.303	14	3	324	34.2	10.02	3	0.00646404	NaN	NaN	NaN	542.4	531.2	1043.8	NaN	NaN	NaN	NaN	NaN	NaN	NaN	NaN	NaN	NaN	NaN	NaN	NaN	NaN	NaN
Csa7G014520	A0A0A0K604	FAD_binding_3 domain-containing protein OS	53.686	30	10	409	44.6	8.46	3	0.00671443	66.1	46.5	56.1	187.7	199.2	202.3	81	82	43.6	75	79.6	70.1	93	113.1	118.2	99.7	93.5	109	75	104.6	96.9
Csa7G448000	A0A0A0K7K8	Aminotran_1_2 domain-containing protein OS	233.168	46	20	488	53.5	6.38	3	0.00690028	35.2	86.5	58.6	132	122.9	191.1	138.5	136.1	138.6	100.2	98.6	98.6	76.6	67.3	117.3	112.8	110.9	107.1	79	76.5	71.6
Csa3G882970	A0A0A0LJH3	Gamma-glutamylcyclotransferase OS	4.749	9	2	224	25.4	4.83	3	0.00709035	NaN	13.1	15.9	612.2	618.5	NaN	123.8	167.5	17.9	190.5	175.2	165.4	32.1	54.6	23.5	86.6	90.2	13.1	NaN	NaN	NaN
Csa1G164680	A0A0A0LVF2	Sec23_helical domain-containing protein OS	5.953	5	2	311	34.8	6.44	3	0.00743485	73.2	122.4	73.9	179.9	118	136.6	155.9	214.3	115	248.9	188.9	209	100.7	61.7	65	23.7	29.1	NaN	51.4	34	67.2
Csa4G640970	A0A0A0L4X3	Uncharacterized protein OS	16.075	7	3	468	52.4	7.17	3	0.00744567	26.8	17	78.4	283.7	211.3	307.6	129.5	94.1	215.8	140	117.3	115.3	39.1	64.5	128.7	65.3	55	181.7	NaN	12.3	43.5
Csa6G513670	A0A0A0KHT4	Thioredoxin domain-containing protein OS	16.758	8	3	463	51.4	5.8	3	0.00783631	47	88.1	49.3	292.9	244.9	704.4	61.1	68.6	217.4	107	69.5	57.3	36	31.4	NaN	52.5	73.2	20.7	52.4	48.5	29.4
Csa1G386590	A0A0A0LTX4	AB hydrolase-1 domain-containing protein OS	12.064	14	3	276	30.7	5.83	3	0.00796037	NaN	287.5	NaN	1195.1	391.6	525.8	NaN	NaN	NaN	NaN	NaN	NaN	NaN	NaN	NaN	NaN	NaN	NaN	NaN	NaN	NaN
Csa3G119730	A0A0A0L3X8	Glycosyltransferase OS	32.674	15	5	473	52.3	5.92	3	0.00974111	102	61.8	100.8	118.7	146.6	147	133	88	207.1	94.5	86.4	118.1	75.7	98.1	93.8	88.5	88.7	161	54.8	46.7	53
Csa3G888570	A0A0A0LEK0	BURP domain-containing protein OS	43.401	22	5	370	40	8.98	3	0.00998887	14.4	172.3	33.4	399.4	127.5	772.4	191.8	178.2	136.6	64	23.7	52.4	13.3	8.1	20.5	13.9	5.4	63.8	4	24.8	4.3
Csa7G201920	A0A0A0K390	Tr-type G domain-containing protein OS	40.746	10	7	988	108.5	6.68	3	0.010252	97.2	159.8	74.6	88.5	127.3	103.9	111.8	149.6	139.7	145.9	127.1	139	52.2	91	46.3	93.2	98.5	76.4	84.1	79.2	92.9
Csa1G033140	A0A0A0LSP6	Uncharacterized protein OS	138.314	45	14	234	27.1	6.02	3	0.0107039	92.7	8.9	NaN	256	291.5	181	146	138.4	111.5	168.2	188.9	147.1	68.9	81	94.4	38.3	50	159.6	20.7	15.7	25.5
Csa2G011530	A0A0A0LFJ4	Uncharacterized protein OS	104.182	54	10	283	30.5	5.71	3	0.0107135	61.4	78.6	82.7	134.9	88.5	98.5	119.5	114.6	164.7	111.1	114.1	114.5	104.5	92.7	112	93.1	103	111.8	78.7	75.3	76.8
Csa4G495230	A0A0A0L3R8	Pyr_redox_2 domain-containing protein OS	39.364	20	6	542	59.2	7.69	3	0.0109381	81.1	200.8	95.6	254.4	110	124.7	95.9	92.5	246.2	95.3	114.3	90	93.5	98.6	99.5	41.9	51.4	68.7	61	54.4	55.9
Csa3G359120	A0A0A0L7B7	Uncharacterized protein OS	9.128	2	3	1479	164.4	7.8	3	0.0110267	54.1	NaN	NaN	463.3	315.3	734.4	54.9	65.4	73.3	123.5	98.5	137.3	NaN	73.4	NaN	91	75.4	NaN	NaN	NaN	NaN
Csa4G008760	A0A0A0KTW0	Uncharacterized protein OS	152.295	48	17	438	47.7	6.01	3	0.0111089	8.7	13	4.3	463.3	433.2	317	140.2	115.6	41.2	65.6	50.5	58.8	49.8	40.6	40	81.4	104.1	107.5	41.4	42.3	12.9
Csa1G524690	A0A0A0LY36	MFS domain-containing protein OS	22.043	6	3	585	62.5	8.41	3	0.011297	74.2	NaN	17	102.7	701.2	120.5	26.3	57.9	104.9	247.1	128.1	222.6	135.8	44.9	80.9	7	16.6	15.2	39.3	53.5	59.1
Csa7G450770	A0A0A0K761	Cell wall invertase 5 OS	87.333	30	12	578	65.1	9.23	3	0.0124781	75.6	29.5	20.7	82	235	73.4	127.1	98.7	71.1	210	172.6	216.1	121	107.5	65.1	82.9	75.9	54	113.2	111.3	122.5
Csa3G769610	A0A0A0LAT7	Uncharacterized protein OS	37.683	6	7	1504	167.5	6.44	3	0.0137804	55.8	95.7	9.1	353.3	426.3	451.3	116.2	82.4	67.2	53.4	61.8	59.9	37.6	48.4	57.6	55.2	46.2	34.5	29.5	47	42.9
Csa4G621720	A0A0A0L4H7	Cytochrome P450 monooxygenase CYP72A59 OS	39.105	56	3	75	8.8	10.29	3	0.0138323	40.8	NaN	10.6	434	402.2	819.2	11	5.9	91.2	148.7	117.9	112.6	7.3	33.8	24.4	63.3	21.5	NaN	5	9.1	7.4
Csa5G623380	A0A0A0KTL7	Hydrolase_4 domain-containing protein OS	14.393	19	3	333	37.1	6.4	3	0.0141471	279.6	9.4	92.9	280.5	355.6	323.1	53.3	49.2	75.2	89.5	66.5	87.4	95.8	NaN	NaN	82.9	34	114.5	93.5	102.7	89.8
Csa1G651650	A0A0A0M340	Thioredoxin domain-containing protein OS	38.418	37	6	180	19.4	8.92	3	0.0148809	57.5	70.5	65.5	78.3	138.4	104.8	121.4	236.5	103.7	180.3	185.5	115.8	83.7	101.2	49.3	141.9	161.3	55.9	46.8	65.7	28.9
Csa6G058200	A0A0A0K8S7	Uncharacterized protein OS	8.737	47	2	385	43.6	9.82	3	0.0154986	NaN	NaN	75.3	627.3	169.7	239.5	65.6	19.4	245	113.7	85.2	44.8	102.7	30	77.7	51.5	118.1	117.9	52.3	50.4	75.5
Csa5G161930	A0A0A0KMW7	Ldh_1_C domain-containing protein OS	44.5	42	4	151	16.4	8.4	3	0.0163624	44.8	94.7	101.9	123.7	136.1	52.4	180.5	170.8	140.3	145.3	158.1	153.1	102	93.4	138.8	136.3	104.3	43.8	71.3	74.7	29.2
Csa3G824780	A0A0A0LCQ5	U-box domain-containing protein OS	162.226	25	22	1043	117.9	5.57	3	0.0168742	92.4	95	99.2	102	129.2	131.5	108.8	106	112.8	104.2	112.3	102.5	88.9	116.3	105	91.6	95.9	88.5	91.4	79.5	87.5
Csa1G571280	A0A0A0LW32	Glutathione synthetase OS	72.743	28	13	547	61.3	7.4	3	0.0169066	93.2	64.1	66.8	166.6	201.6	165.1	100.8	94.4	75.6	116.1	121.6	93.4	92.6	94.7	43.7	98.9	110.5	65.9	101.4	66.1	58.1
Csa5G139460	A0A0A0KJV1	Uncharacterized protein OS	9.149	4	3	1336	155.5	6.16	3	0.0169075	164.8	86.9	58.6	54.9	112.2	145.7	154.6	118.2	503.4	161.3	108.6	168	61.9	75.7	36.4	54.1	79.3	101.9	21.5	41.3	NaN
Csa3G150740	A0A0A0L532	Uncharacterized protein OS	23.84	7	4	857	93.2	5.02	3	0.0174479	147.4	NaN	NaN	164.9	149.7	595.9	78.8	68.6	30.8	110.2	37.7	89.3	109.1	143.7	204.9	13.1	89.5	80.1	NaN	19	NaN
Csa4G017150	A0A0A0KXI5	Glycosyltransferase OS	59.228	20	9	497	56	6.28	3	0.0185302	82.1	80.5	85.1	159.7	207.8	260.2	147.4	142.4	27.4	71.5	77.8	83.5	368.1	274.2	30.6	56.1	54.3	23.6	19.6	48.3	24.4
Csa4G091920	A0A0A0L0H2	NAC domain-containing protein OS	15.481	8	4	606	66.6	5.33	3	0.0193936	NaN	NaN	NaN	391.8	52.7	1004.7	52.9	NaN	157.9	75.1	NaN	NaN	NaN	NaN	NaN	NaN	NaN	478.1	NaN	NaN	NaN
Csa2G422020	A0A0A0LTA7	Uncharacterized protein OS	14.496	11	4	415	46.9	7.08	3	0.0213375	132.7	75.9	91.9	96.1	85.7	49.1	138	125.3	136.5	152.7	129.8	136.4	75.8	60.4	60.4	106.1	100.2	60.1	99.3	102.7	98.1
Csa1G002740	A0A0A0LNR7	DUF4110 domain-containing protein OS	5.64	3	2	668	76.5	5.58	3	0.0217867	157.3	117.6	NaN	73.8	126.4	NaN	188.7	188.7	128.2	211.4	186.3	176.1	173.1	138.5	123.9	57.6	NaN	299.2	NaN	NaN	53.1
Csa6G148290	A0A0A0KEQ1	Superoxide dismutase [Cu-Zn] OS	123.026	60	6	223	22.6	6.35	3	0.0222484	48.2	115.8	108.6	114.2	58.4	65.4	111.8	111.4	197.6	89.9	113.8	109.3	133.5	122.8	184.6	106.7	82.2	143.1	60	54.1	38.6
Csa1G153530	A0A0A0LSZ3	Uncharacterized protein OS	61.572	23	10	624	70.2	7.14	3	0.0243849	105.8	89.5	77.7	90.8	107	109.8	103.1	105.4	177.9	137.8	134	126.3	102.5	110.5	66.6	75.8	90.5	77.5	89.2	92.2	90.2
Csa1G009760	A0A0A0LSB1	Uncharacterized protein OS	166.775	56	12	350	36.8	6.99	3	0.0259135	70.1	91.8	98	111.7	96.8	134.1	150.8	111.3	153.6	89.9	98.6	138.5	77.3	84.4	100.3	146.7	126.7	148.7	65.5	68.8	22.3
Csa4G082370	A0A0A0KVE7	Bulb-type lectin domain-containing protein OS	119.368	38	15	440	49.7	8.68	3	0.026117	62.1	88.2	67.6	177.6	190	124.8	69.9	58.4	73.4	154.7	239	155.7	114.7	110.7	129.6	64.8	55.7	45.1	122.6	120.1	94.5
Csa2G403150	A0A0A0LQ17	Thioredoxin domain-containing protein OS	133.12	39	14	441	49.6	5.02	3	0.0267937	79.9	104.5	79.9	99.2	112	139.8	82.9	100.8	97.1	108	118.5	101	105.7	102.4	110.4	113	116	102.4	89.1	95	95.9
Csa4G017030	A0A0A0KU11	Uncharacterized protein OS	160.742	51	21	496	53.6	7.78	3	0.028738	97.8	100.3	102.4	125.4	93.4	74	111.9	122.2	143.6	119.4	112	97.2	91.2	89.4	80	76	85	74.9	91.5	102.1	109.6
Csa1G680120	A0A0A0LY20	Beta_elim_lyase domain-containing protein OS	19.945	16	4	331	35.5	6.99	3	0.0288758	NaN	NaN	NaN	428.2	309.3	603.3	NaN	NaN	NaN	NaN	NaN	NaN	172.2	117.8	NaN	158	139	133.2	NaN	108.6	NaN
Csa2G150510	A0A0A0LKG6	Uncharacterized protein OS	54.339	19	9	664	75.2	8.06	3	0.0314972	73.9	126.5	122.7	122.5	87.5	88.8	101.9	98.7	58.8	233	160.6	209.1	47.7	80.4	76.4	44.8	100.4	90.4	121.7	49.2	78
Csa3G001770	A0A0A0L0Y1	Rab proteins geranylgeranyltransferase component OS	18.102	10	4	543	59.9	5.05	3	0.0322827	47.4	105.6	157.8	99.7	95.3	79.5	143.8	123.7	114.7	204.8	140.2	205.8	72.8	59.7	68.9	74.2	63.7	143.6	71.7	82.8	77.4
Csa4G615750	A0A0A0KZ60	Amino_oxidase domain-containing protein OS	30.55	16	7	489	54.1	5.34	3	0.0329726	55.2	110.4	149.4	219.9	103	161.3	97.7	111	179	60.6	56	59.7	68	84.1	145.8	54.5	71.9	123.9	114	102.7	114.4
Csa5G106010	A0A0A0KPU6	Glutamate decarboxylase OS	14.021	7	5	512	57.6	7.42	3	0.0331216	34.5	NaN	NaN	1234.3	974.1	48.5	1	NaN	32.7	28.5	NaN	1.6	0.9	NaN	NaN	NaN	1.3	NaN	NaN	38.6	2.6
Csa4G651820	A0A0A0L0B6	Uncharacterized protein OS	13.606	19	3	180	19.7	7.42	3	0.0332874	98.6	125.5	117.3	124.6	85.6	188	100.8	89.1	126	100.4	117.8	109.7	59.5	102.6	97.4	105.2	113.3	109.4	67.2	57.5	72.1
Csa3G113290	A0A0A0L841	Uncharacterized protein OS	18.516	15	6	507	55.2	9.29	3	0.0336482	75.6	177	76.9	164.8	115.2	37.6	130.2	202.8	208.4	94.9	226.9	69.2	31	57.4	120.7	120.4	97.7	165.2	48.7	60.4	15.2
Csa5G608270	A0A0A0KT43	Uncharacterized protein OS	49.723	19	9	578	65.3	5.25	3	0.0359415	34.7	91.1	76.6	108.2	109.1	119.4	116	110.4	120.2	150.5	148.7	158.9	117.9	115.2	146.4	102.4	100.9	17.8	108.7	100.1	107.6
Csa2G005320	A0A0A0LF30	Uncharacterized protein OS	152.144	51	17	424	46.2	6.38	3	0.0359986	75	58.4	73.1	79.9	85.6	169.6	118.2	108.9	123.9	100.9	107.7	106.1	94.7	98.5	100.6	105.3	108.6	125.5	96.9	103.5	101.1
Csa2G369050	A0A0A0LNV1	Uncharacterized protein OS	9.519	4	3	968	111.2	5.17	3	0.0369491	113.8	50.7	49.1	99.7	171	127.2	168.9	180.6	199.4	119.3	67.5	94.6	75.9	15.5	86	148.4	125	95.1	48.5	48.9	70.3
Csa4G658550	A0A0A0L0P4	Dolichol-phosphate mannosyltransferase subunit 1 OS	15.535	21	4	242	27.1	8.75	3	0.0390855	83.4	57.2	69.3	46.9	150.8	127.7	155.7	139.3	122.7	93.2	172	104.9	143.6	136.2	158.3	44.5	125.9	67	116.2	92.1	50.5
Csa5G585430	A0A0A0KV61	Protein transport protein SEC23 OS	34.319	7	6	869	94.2	6.61	3	0.0412254	120.2	97.2	78.3	95.9	139.8	90.6	109.3	125.4	196.8	102.9	101.9	110.1	78.4	84.5	63.9	111.7	105.7	89.9	88	99.8	87.3
Csa3G008840	A0A0A0L540	PAP_fibrillin domain-containing protein OS	58.329	30	9	363	39.9	4.56	3	0.0419603	86.4	105.4	92.7	161.3	112	62.8	88.1	115.6	138.8	110.9	120.6	98.2	134.9	120.4	184.3	88.6	80.9	54.3	71.1	75.9	91.3
Csa3G640570	A0A0A0L8Y5	PAP_fibrillin domain-containing protein OS	20.805	17	4	278	31	7.01	3	0.0421315	51.8	NaN	33.8	62.7	152.2	89.4	125.6	122.5	78.3	318.8	175.4	195.9	185.8	174	59.1	60	84.3	40.9	97.9	101.6	66.3
Csa2G070270	A0A0A0LJE9	DUF2040 domain-containing protein OS	3.144	6	2	322	37.7	6.93	3	0.0421442	NaN	111.9	52.8	NaN	56.3	40.8	41.1	391.3	68.1	257.7	401.3	18.3	122.2	62.3	119.5	211.8	211.9	89.1	NaN	NaN	NaN
Csa3G002290	A0A0A0L1J4	HMG box domain-containing protein OS	18.455	11	2	131	14.6	8.16	3	0.0431227	5.3	466.2	NaN	428.8	75	593.8	34.4	43.9	48	71.1	75.2	110.5	120.8	64.1	128.2	26.2	18.8	NaN	24.6	23.2	27.1
Csa4G082450	A0A0A0KVJ6	Uncharacterized protein OS	7.944	10	2	252	28.7	5.53	3	0.0439278	1.9	NaN	113	219.1	16.6	423.3	NaN	NaN	1626.1	NaN	NaN	NaN	NaN	NaN	NaN	NaN	NaN	NaN	NaN	NaN	NaN
Csa3G150820	A0A0A0L5Q6	Uncharacterized protein OS	35.006	22	6	339	37.7	6.64	3	0.0440477	128.3	59.1	72	92.7	121.9	142.5	182.1	155.5	81.3	149.1	156.2	156.4	96.8	56.4	30.2	112.7	111.6	70.6	89.8	74.8	80.4
Csa2G094380	A0A0A0LKS0	Interferon-induced GTP-binding protein mx OS	355.558	56	33	680	76.1	6.02	4	3.7811e-17	134.5	137.4	140	115.5	114.6	107.7	17.2	18.9	17.4	26.5	23.2	26	13.9	12.4	10.7	55.2	58.6	63	26.8	24.3	27.3
Csa4G290740	A0A0A0KX90	LRRNT_2 domain-containing protein OS	153.228	60	19	365	39.8	8.15	4	1.40395e-16	151.8	150.4	123.6	70.2	73.6	73	40.8	39.9	43.8	49.8	50.4	50.2	28.7	26.1	31.4	62.8	61	67.1	15.5	14.5	15.4
Csa4G061840	A0A0A0KYS2	Uncharacterized protein OS	1088.77	69	109	1484	166.9	4.78	4	4.05994e-14	129.6	122	121.9	118.5	128.4	104.5	30.7	35.1	37.1	66.6	71.3	60.5	58.5	55.9	62.5	66.2	72.4	76.1	32.5	33.7	31.9
Csa6G039020	A0A0A0K959	Alpha-glucosidase OS	316.362	45	35	930	104.3	6.44	4	9.90691e-14	167.6	181.1	193	86.4	89.7	91.2	52.1	50.7	50.5	69.4	66.7	67.1	90.6	88.7	96.4	41.7	44.5	39.6	56.2	58.5	46.6
Csa3G307690	A0A0A0LCK9	UTP--glucose-1-phosphate uridylyltransferase OS	353.247	68	30	476	52.1	7.17	4	3.86579e-13	99.2	102.6	102.7	84.6	85.5	88.2	73.9	74.4	73.5	86.9	77.9	80.8	87	86.3	82.6	103.1	102.5	107.2	93.3	87.3	91.5
Csa5G647490	A0A0A0KW15	Uncharacterized protein OS	137.921	39	18	462	51.5	5.01	4	1.35106e-11	169	144.9	119.1	59.8	56.3	54.7	46.1	45.8	37	61.6	44.5	52.7	42.5	40.2	35.2	71	78	66.3	43.4	45.9	41.7
Csa1G604040	A0A0A0LXB9	L-ascorbate oxidase OS	372.446	55	24	587	65.8	7.49	4	1.58494e-11	122.4	130.9	132.7	85.8	89.4	96.6	42.1	40.6	48.8	83.2	81.1	85.6	171.7	160	177.1	71.1	75	85.7	78.2	82.3	77.4
Csa2G196900	A0A0A0LKR0	Uncharacterized protein OS	180.111	41	28	688	79.6	6.65	4	1.99307e-11	334	347.7	339.8	50.5	53.2	44.1	14.3	9.4	16.6	16.1	13.8	12.2	20.2	16.8	19.2	21.5	19.1	47.2	8.8	8.9	7.5
Csa4G579870	A0A0A0KYY3	AAA domain-containing protein OS	5.536	5	2	354	40.9	9.22	4	2.28919e-11	178.6	180.3	193.8	97.6	96.4	95.3	27.5	19.5	26.9	110.3	106.8	119.7	82.7	79	77.7	104.4	100.5	105.7	96.3	80.6	103.8
Csa2G337760	A0A0A0LQE8	Beta-galactosidase OS	120.542	28	16	832	93.1	7.58	4	2.39883e-11	164.7	167.1	172.5	92.2	109.4	104.7	56.4	64.9	63.4	84.4	84.1	75.7	77.4	77.1	74.6	65	66.4	62.5	43	56.5	45.9
HPL	U5YTM6	Hydroperoxide lyase OS	211.414	56	25	478	53.9	7.47	4	5.07353e-11	140.8	134.2	147.6	83.4	84.5	92.1	76.1	75.5	83.4	101.4	85.1	96.6	30.7	23.1	34.9	70.9	64.9	83.1	46.4	48.5	39.8
Csa6G485140	A0A0A0KFS6	Uncharacterized protein OS	109.834	58	8	158	17.4	4.42	4	8.61899e-11	184.6	140.8	137.1	75.7	75.7	63.8	24.6	20.9	13.5	28.4	33.4	20.8	26.3	32.8	21.9	28.9	27.2	22.3	20	17.1	20.2
Csa1G045600	A0A0A0LU01	Cation_ATPase_N domain-containing protein OS	234.943	32	22	762	84.4	7.71	4	1.59199e-10	176.2	166.4	183	72.3	71.7	68	61.6	61.2	61.8	67.9	67.2	69.9	56.9	51.2	64.9	85.2	99.2	120.5	64	75	71.1
Csa2G301530	A0A0A0KJ21	Actin OS	457.66	72	24	377	41.7	5.49	4	1.66958e-10	117.9	113.1	123.6	78.1	79.7	90.4	78	73.3	72.1	73.8	77.4	74.3	87	85.9	79.4	105.5	99.2	103	106.7	101.3	111.8
Csa5G153160	A0A0A0KQW7	Tubulin beta chain OS	369.37	85	28	441	49.4	4.89	4	2.072e-10	85.5	106	95.1	57.2	52	39.5	23.3	27.8	27.5	46.1	59.8	45	50.7	48.7	58.4	74.2	71.5	81	43.3	25.2	35.6
Csa3G168910	A0A0A0L5E4	Uncharacterized protein OS	423.773	75	31	499	54.5	6.05	4	3.45567e-10	95.8	83.6	82.3	81.6	97	107.6	73.2	76.7	75	86.5	83.2	86.6	72.3	73.5	71.7	95.8	100.5	105.5	68	63.5	68.8
Csa6G518250	A0A0A0KHS1	PP28 domain-containing protein OS	31.195	21	3	166	19.3	9.01	4	3.97282e-10	133.1	146.3	159.1	129.8	120	120.1	64.5	54.3	47.2	69.6	67.8	69	49	67.6	65.9	71.7	73.2	85.8	47	50.6	51.1
Csa4G307390	A0A0A0L2I9	Tubulin beta chain OS	502.63	83	32	446	50.2	4.86	4	4.43162e-10	173.8	170.9	169.9	79	83.3	71.6	86	87.9	83.4	91.9	93.4	89.7	72.5	75.2	66.6	106.2	104.8	92.4	88.9	84.2	87.5
Csa1G560760	A0A0A0LW81	Uncharacterized protein OS	515.767	70	47	829	92.7	4.32	4	6.84628e-10	94.5	79.6	79	77.9	57	80.2	20.8	12.3	24.6	31.5	24.3	36.5	45.3	43.5	48.6	39.1	37.9	50.8	32.9	25.2	37.1
Csa2G023900	A0A0A0LGD2	Lipoxygenase OS	60.476	59	5	124	13.7	4.86	4	7.63981e-10	86.4	117.1	106.2	22.3	17.7	31.7	24.4	21.2	34.8	14.3	11.3	7.3	72.6	77.8	58	52.6	52.5	56.4	102.5	103.1	118
Csa6G511710	A0A0A0KMX7	Uncharacterized protein OS	349.942	82	16	148	16	3.87	4	8.12582e-10	105.6	100.6	91.4	149.6	93.1	164.9	24.5	19.5	31.4	56.1	68.1	56.5	23.3	20.2	25.5	60	79.8	98.2	32.7	31.5	37.4
Csa3G363180	A0A0A0L7C8	Pyruvate carboxyltransferase domain-containing protein OS	302.419	59	30	633	68.5	6.64	4	1.01852e-09	142.2	143.9	143.8	115.3	94.5	89.5	77.6	83.3	85	91.5	110.5	86.9	66.1	64.1	70.3	77.2	82.1	98.4	44	48.6	48.3
Csa6G052640	A0A0A0KB74	GFO_IDH_MocA domain-containing protein OS	184.688	61	18	359	39.3	6.46	4	1.37353e-09	101.2	98.8	99.9	90.7	97.2	103.2	67.6	63.8	63.7	90.1	81	91.3	98.4	103.5	109.3	94.5	88.4	78.2	82.4	87.5	79.5
Csa5G172280	A0A0A0KPR3	Phosphoglucomutase OS	138.75	42	16	629	68.4	5.49	4	1.53908e-09	158.7	150	171.8	110.5	103.5	68.9	54.3	42.8	50.3	94.9	103.8	101.8	49.7	47.6	51.1	86.8	94.9	98.3	57	49.7	52.3
Csa2G099450	A0A0A0LN13	T-complex protein 1 subunit alpha OS	192.235	50	22	545	59.3	6.13	4	1.60038e-09	161	149.9	154.4	95.7	93.7	84.7	76.2	79	79.5	81.6	90	86.5	80.7	91.6	87.4	89.8	90.1	87.5	80.2	81	92.2
Csa2G362500	A0A0A0LPD3	Thioredoxin OS	76.039	51	6	123	13.6	5.52	4	1.69498e-09	92.2	99	91.5	161.4	146	140.9	71.2	76.8	93.6	65.9	70.7	68.6	68	76	81.4	84.2	79.3	100.9	52.4	52.1	55.5
Csa1G505920	A0A0A0LY00	DAHP_synth_1 domain-containing protein OS	55.59	39	9	289	31.7	7.4	4	1.89862e-09	129.6	128.3	122.6	88.6	103.7	88.3	93.9	98.7	97.2	81.3	95.2	90.6	90.6	93.4	94.6	88.6	86.1	74.7	62.9	62.4	61.8
Csa6G041190	A0A0A0K985	Protein kinase domain-containing protein OS	148.17	45	13	366	40.3	8	4	2.56421e-09	120.3	109.1	116	61.8	73.2	68.1	52.5	50.2	45.6	82.5	79.7	93.6	106.4	93.1	71.4	69.1	73.4	61.8	92.6	92.3	91.5
Csa3G154390	A0A0A0L917	TCTP domain-containing protein OS	212.286	79	11	168	18.6	4.7	4	2.96064e-09	135.8	124.9	112.3	106.5	120.2	106.5	83	84	81.6	93.6	104.3	102.9	66.5	71	73.2	93.3	87.6	103.7	64.6	63.9	64
Csa3G219200	A0A0A0L6K4	Importin N-terminal domain-containing protein OS	93.836	23	18	1046	114.7	4.98	4	3.20287e-09	164.2	161.1	156.1	98.5	109.6	83.4	69.3	61.3	73.8	61.3	72.1	58.1	69.3	62.1	51.5	92.1	111.9	92	50	49.3	57.7
Csa4G268090	A0A0A0KWR8	Tubulin alpha chain OS	329.868	67	24	449	49.6	5.06	4	4.21745e-09	136.2	144.7	136.5	79.2	81.2	78.3	80	80.1	90.5	91.7	94.2	87.1	84.2	76.2	86.4	102.1	99	97.9	85.8	90.7	80.9
M2	Q52UN0	Peptidyl-prolyl cis-trans isomerase OS	321.299	75	12	172	18.1	8.44	4	5.01231e-09	117.2	118.2	106.4	86.4	83.1	91.7	104.2	98.8	110.4	90.2	92.5	90.4	84.9	84.8	84.7	116.4	112.1	105.2	78.9	78.4	79.2
Csa7G189190	A0A0A0K592	Uncharacterized protein OS	365.706	43	40	1192	130.3	5.63	4	6.3944e-09	88.6	96.9	99.6	85.2	75.2	62.8	69.6	70.1	53.7	80.2	81.8	82.1	56.2	65	98	72.5	72.7	76.4	41	42	43.4
Csa2G368830	A0A0A0LPG6	Tubulin beta chain OS	496.254	84	32	449	50.4	4.89	4	6.70778e-09	131.9	125.7	123.3	89.6	82.3	94.2	60.5	57.1	54.7	77.7	87.3	75.6	110.4	104.1	102.4	93.9	111.3	106.1	97.6	107.5	104.9
Csa1G187170	A0A0A0LTG9	Uncharacterized protein OS	220.944	79	14	137	15	3.97	4	9.4925e-09	148.7	124.7	124.7	171.1	131	138.1	15.9	20.9	28.5	49.6	53.6	37.9	63.8	60.7	62.8	54	79.3	80.7	38.5	31.9	47.1
Csa6G500430	A0A0A0KLX1	DUF4057 domain-containing protein OS	96.567	48	10	299	32.1	7.47	4	9.60133e-09	291.8	278.8	257.8	86.4	57.5	79.2	70.8	63.2	65.4	42.1	36.7	28.2	39.2	46.1	62.4	65.5	69.1	84.9	67.4	59.2	63.6
Csa1G046090	A0A0A0LU41	Uncharacterized protein OS	37.824	11	5	809	88.6	8.09	4	1.15806e-08	182.7	174.5	188.4	123.2	78.5	77.2	35	35	35.2	86.2	95.5	89.3	110.4	97.1	90.4	56.2	41.2	57.6	98.5	96.3	111.8
Csa3G840420	A0A0A0LI33	Lipase_GDSL domain-containing protein OS	118.782	38	13	377	41.9	6.84	4	1.21808e-08	98.7	105.2	95.7	91.4	93	84.6	56	60.2	60.3	92.6	86.4	83.1	138.4	138.5	121.8	58.9	63.6	49	55.1	49.8	55.8
Csa2G370510	A0A0A0LPM3	Uncharacterized protein OS	154.213	50	18	487	53.9	5.9	4	2.01116e-08	146.5	103.5	112.8	57	80.2	63.2	53.4	55.2	52.4	83.6	82.1	78.2	83.5	94.4	82.7	65	70.6	52.6	89.3	80.2	91.9
Csa4G154320	A0A0A0KZN2	Polygalacturonase-inhibiting protein OS	151.444	49	16	328	36.9	8.7	4	2.08165e-08	93.5	80.3	87.1	9.9	16.4	7.2	11.6	12.2	6.4	21.4	19.4	23	12.4	14.7	4	16.8	16.6	6.1	12.9	12.1	14.7
Csa3G035330	A0A0A0L4D5	Uncharacterized protein OS	418.464	66	34	577	64.9	6.07	4	2.36556e-08	141.3	127.6	129.9	99.5	99.6	93.4	82.7	75.2	93.6	78.3	73.3	76.5	91.3	88.9	89.1	81	78.5	73.4	113.2	106.2	116.9
Csa3G047730	A0A0A0L625	O-methyltransferase-like protein OS	117.702	53	5	113	12.8	5.83	4	2.50642e-08	144.8	130.1	106.5	77.4	68.1	63.2	44.3	32	40.5	75.5	93.3	110	79.5	84.8	73.3	127.6	132.7	123.8	75.8	68.5	88.2
Csa2G000400	A0A0A0LKM9	Uncharacterized protein OS	175.132	43	15	375	42.8	4.45	4	2.67326e-08	153.8	154.3	160.8	99	91	82.4	87.7	83.5	96.7	69.5	79.5	63.6	65.9	71.1	76.8	98	98.1	119.3	77.1	69.9	72.4
Csa3G730860	A0A0A0LDB8	Protein kinase domain-containing protein OS	47.454	13	9	857	92.9	8.5	4	3.06956e-08	394.4	549.9	296.1	30.2	33.5	25.2	44	40.2	34.2	53.1	55.6	64.5	37.3	52	27.5	80	83.6	71.8	49.7	33	54.4
Csa1G532330	A0A0A0LV78	RanBD1 domain-containing protein OS	162.349	62	11	216	24.1	4.87	4	3.19173e-08	117.8	108.9	131.5	87.8	85.6	76	67.1	66.4	70.6	70.7	73.3	73.4	76.2	79	87.3	84.1	80.9	101.5	87.7	82.3	87.2
Csa5G322500	A0A0A0KMV1	Sucrose synthase OS	255.363	45	26	802	91	6.51	4	3.21326e-08	42.2	24.9	26.1	19.9	20.3	5.2	17.8	14.2	12.9	20.6	24.4	15.9	41.5	37.7	28.8	41.5	39.7	28.5	19.3	20	20.6
Csa6G091290	A0A0A0K9G0	40S ribosomal protein S27 OS	15.55	14	2	145	16	9.04	4	5.03965e-08	145.1	148.7	158.2	99.7	94.3	98.3	75.8	70.9	79	78.8	81.7	81.2	65.4	71.8	84.8	97.7	86.4	111.6	79	75.4	85.6
Csa1G600870	A0A0A0LZU0	T-complex protein 1 subunit eta OS	277.681	71	30	562	60.5	6.67	4	5.93181e-08	138.4	146.4	146.6	99.9	88.6	104	92.9	82.9	79.2	90.8	83.7	88.4	77.6	79.5	83.8	104	95.1	85.4	77.6	74.2	80.8
Csa5G577360	A0A0A0KPK8	Uncharacterized protein OS	402.461	52	49	1061	119.5	6.79	4	6.06485e-08	138.8	143.2	129.5	78.3	91.8	73.2	98	90.6	78.3	77.7	76.5	79.5	97.8	101	90.4	111.6	110.9	101.7	63	71.7	67.9
Csa1G575070	A0A0A0M1T0	X8 domain-containing protein OS	49.501	20	7	501	54.6	6.1	4	6.08432e-08	183.4	231.8	315.5	97.4	76.2	94.8	45.4	30.3	54.1	65.9	59.2	74.4	70.7	63.6	66.9	52.5	57	60.1	59.6	57.9	60.4
Csa5G266830	A0A0A0KMB1	Tr-type G domain-containing protein OS	166.181	45	15	464	50.7	8.65	4	6.09347e-08	141.8	124.6	145.6	101.4	98.6	106.5	85.6	69.9	82.1	89	91.1	97.5	78	82.4	79.5	100.6	100.8	95.9	80.9	79	77.1
Csa1G560750	A0A0A0LYU4	GRIP and coiled-coil domain-containing protein OS	82.616	49	10	370	40.5	4.77	4	6.62057e-08	79.5	84.4	76.1	53	40.2	62.2	34.7	27.5	36.9	52	39.1	39.1	78.7	56.6	47.1	56.7	64.7	103.3	42.9	50.3	35.5
Csa7G044260	A0A0A0K1M6	SUI1 domain-containing protein OS	43.471	42	4	113	12.6	8.79	4	7.15368e-08	122.6	130.2	104.2	90.3	87.4	92.3	90.9	90	86.2	70.4	71.7	70.1	81.7	90.7	89.8	79.3	85.2	96.4	95	94	109.4
Csa3G915190	A0A0A0LKJ4	Uncharacterized protein OS	56.831	44	11	252	29.4	6.04	4	7.36096e-08	120.7	133.3	135.4	94.7	89.2	97	90.8	80.1	83.6	79.1	76.8	86.1	83.1	73.4	81.2	107.3	103.1	114.5	95.1	84.9	82.2
Csa7G427110	A0A0A0KBF6	Uncharacterized protein OS	45.329	24	7	361	39.6	5.08	4	7.79244e-08	202.5	205.6	181.9	151	105.7	36.9	30.3	29.5	24.5	29.9	30.3	28.4	29.4	32.6	30.1	41.8	48.6	48.9	34.4	30.1	27.7
Csa7G075600	A0A0A0K2U8	Fatty acid 9-hydroperoxide lyase OS	87.281	35	14	478	54.3	8.22	4	8.50044e-08	130.6	108.4	123	37.9	44.6	21.8	73.4	91.3	67.4	71.3	74.5	65.3	58.1	73	54.9	68.1	82.2	87.3	68.9	71.4	84.8
Csa1G045470	A0A0A0LTA9	ABC transporter domain-containing protein OS	93.574	14	11	1558	172.6	9	4	8.9952e-08	265.6	311.6	260.1	68.2	52.7	79.5	43.1	38.3	37.5	52.4	59.4	46.4	55.5	57.9	74.3	63.4	85.5	119.6	97.2	78.3	102.7
Csa4G164350	A0A0A0KYB6	HP domain-containing protein OS	266.015	45	30	945	104.1	5.31	4	1.13912e-07	76.9	96.8	117.1	86.6	74.9	91.8	60.3	56.2	56	68	69.7	70.9	110.3	102.5	113.6	84.1	89.3	104.5	92.9	100.4	78.8
Csa6G083560	A0A0A0KEW7	Uncharacterized protein OS	125.745	41	16	464	53.4	7.59	4	1.15436e-07	82.1	83.2	67.5	31.7	22.5	57.1	20.5	28.5	8.6	22.4	21.5	15.2	100	113.6	85.3	84.8	92.4	74.9	50.4	54.9	56
Csa3G730980	A0A0A0LF82	Uncharacterized protein OS	132.161	28	13	605	65.4	6.42	4	1.45849e-07	89	92.3	92.4	118.5	119.9	52.5	71.1	79	72.3	130.2	106.5	125.4	48.2	39.9	40.5	43.4	36.5	50.4	43.9	48.4	35.4
Csa4G617300	A0A0A0L2Z1	Vps53_N domain-containing protein OS	48.486	22	11	605	68.6	7.58	4	1.57595e-07	156.5	151.9	153.3	117.1	118.1	71.3	45.2	55.1	42.6	71.2	85.5	89.9	75.1	102.3	86.1	79.5	91.5	71.5	36.4	27.1	44.6
Csa5G608130	A0A0A0KQZ8	Importin N-terminal domain-containing protein OS	61.867	14	10	1023	113.1	4.87	4	1.57704e-07	160.9	180.5	184.3	91	80.8	94.7	64.1	70.4	74.7	50.4	67.7	36.2	41.1	54.5	70.3	90.9	87.5	95	59.5	63.3	56.1
Csa6G107320	A0A0A0KFN1	Agglutinin domain-containing protein OS	101.956	36	13	502	57.6	8.85	4	1.75993e-07	220.4	188	215.8	9.1	7.2	2.4	3.1	2.3	11.7	3.6	3.3	16.7	28	20.1	28.7	20.2	12.3	15.2	18.5	18.6	17.3
Csa3G133140	Q08375	Acetyl-CoA acyltransferase (3-ketoacyl-coa thiolase) OS	131.396	47	13	462	48.5	8.35	4	1.84935e-07	166.8	123.9	108.3	107.7	146.6	89.3	126.8	121.1	70.2	35.6	35.6	32.6	52.1	43.3	42.5	32.7	29.7	41.5	85.5	94.9	72.2
PIP2-5	V5RF58	Plasma intrinsic protein 2-5 OS	21.31	23	4	280	29.8	9.16	4	2.1823e-07	208.9	163.1	210.3	46.7	29.4	63.3	33.2	32.2	123.6	45.4	34.6	41.8	22.5	17.1	23.7	48.3	42	31.3	13.5	16.9	12.5
Csa2G349660	A0A0A0LNE1	Uncharacterized protein OS	80.867	24	17	703	79.7	5.8	4	2.35081e-07	288	269.8	272.9	26.9	24.3	33.4	29.4	25.7	12.7	32.6	14.2	36.3	58.3	35.3	36.8	63.2	52.7	23.3	31.2	36.8	33.7
Csa2G308360	A0A0A0LMA9	Periplasmic beta-glucosidase OS	176.82	36	21	783	86.3	8.38	4	2.46211e-07	154.9	153.3	124.9	98.6	97.4	46.4	57	57.8	59.6	75.4	73.1	80.3	83.3	82.4	87.1	101.3	101.1	109.4	40.1	34.2	31.1
Csa5G139310	A0A0A0KJT4	Importin N-terminal domain-containing protein OS	418.631	48	30	871	96.5	4.74	4	2.68894e-07	123.5	106.9	113.5	79.4	79.8	75.7	86	88.3	86.4	82	79.1	83.7	93.1	96.3	97.2	89.4	93.4	117.2	93	87.5	94.6
Csa6G125250	A0A0A0KG35	Flavin-containing monooxygenase OS	74.05	28	10	522	59	6.4	4	2.74422e-07	190.9	201.8	198.9	115.3	115.5	75.7	60.5	55.1	32.4	74.9	75.7	76.7	86.9	99.5	85.5	61.5	53.3	41.3	41.7	53.7	35.8
Csa2G193350	A0A0A0LNQ7	Uncharacterized protein OS	162.22	41	26	690	79.7	6.05	4	2.82321e-07	182.1	192	208.7	50.9	14.5	33.3	16.8	15.7	31.5	30.3	43.6	40.4	56.6	58.6	29.4	21.7	21.6	41.3	19	11.7	13.4
Csa3G843780	A0A0A0LFM9	Uncharacterized protein OS	215.411	53	22	545	58.8	5.62	4	2.88444e-07	140.6	136.7	143.9	104.4	89	77.3	83.3	81	78.5	74.7	69.2	75.7	90.1	85.5	94	96.4	96.5	97.4	111.9	108.1	120.6
Csa5G606480	A0A0A0KU59	Eukaryotic translation initiation factor 5A OS	140.766	77	13	159	17.3	5.99	4	3.14174e-07	179.1	177.9	174.7	113.2	94.9	86.6	38.6	20	37.8	68.2	60.4	77	78.8	73.6	94.2	78.6	73.7	133	39.1	46.3	33.4
Csa1G005640	A0A0A0LP75	Uncharacterized protein OS	33.266	8	5	530	57.6	9.36	4	3.35505e-07	168.9	172.6	160.2	62.4	82.3	57.6	33.3	24.8	37.2	138.4	136.6	131.9	166.1	162.6	113.5	31.2	29.6	65.2	63.2	53	66.9
Csa4G279790	A0A0A0KWT3	Uncharacterized protein OS	191.083	81	10	149	16.8	4.27	4	3.36116e-07	127.4	118.5	127.7	109.5	93.8	117.5	76.6	66.4	79.4	73.7	93.6	86.4	95.2	92.6	97.4	83.6	87.3	91.1	71	66.9	74.5
Csa6G106180	A0A0A0K9Z4	HABP4_PAI-RBP1 domain-containing protein OS	183.989	36	14	361	38.7	8.57	4	3.46339e-07	145.1	131.4	135.1	114	87.6	123.4	57.4	60.2	60.4	91.7	112.1	88.1	90.5	85.5	80.9	70.8	86.4	96.4	58.5	53.9	67.8
Csa4G296840	A0A0A0L110	Aldo_ket_red domain-containing protein OS	77.204	55	13	291	32.4	5.17	4	3.95072e-07	173	206.3	159.9	NaN	6.4	15	6.5	12.9	7.9	1.4	5.1	2.4	50.3	60.4	74.7	55.4	54.1	82.2	41.2	36.4	39.3
Csa3G859710	A0A0A0LG55	Glucose-1-phosphate adenylyltransferase OS	98.526	46	15	532	59.2	6.19	4	4.3835e-07	172.7	201.6	197.5	123.1	116.2	65.2	69.9	60.9	48.7	74.5	76.8	74.3	62.1	52	77	65.8	60	70.7	52.3	52.6	39.8
Csa3G829170	A0A0A0LG40	PEROXIDASE_4 domain-containing protein OS	59.74	45	9	192	21.5	9.2	4	4.44273e-07	130.9	118.7	108.4	78.6	106	71.4	73.9	74.1	42.7	113.7	96.7	106.2	107.2	88.9	81.7	58.3	65.6	61.9	49.9	41.8	40.3
Csa7G066210	A0A0A0K2N3	Peptidylprolyl isomerase OS	45.796	43	3	112	11.9	7.97	4	4.46219e-07	118.1	131.2	136.9	96.6	79.8	110.8	84.6	77	102.4	63.5	69.2	60.2	68.2	56.2	70.6	76.9	92.5	95	88.5	85.6	99.5
Csa3G778440	A0A0A0LBI9	Peptidase A1 domain-containing protein OS	88.248	30	10	457	49.7	8.59	4	4.96069e-07	159.6	164.3	145.1	91.5	96.4	145	55.6	55.6	57.2	106.8	104.1	133.6	70.6	80.1	76	49.2	56.5	66.7	59	56.4	77.1
Csa5G174580	A0A0A0KPW4	Uncharacterized protein OS	215.099	33	29	1026	116.8	6.77	4	6.18026e-07	118.3	115.3	110.6	127.1	109.7	96.9	76.5	81.8	75.8	77.2	87.1	87.5	88.8	92.2	95.7	100.1	97.9	103.5	76.7	81.7	80.8
GRX2	U3RGD2	Glutaredoxin OS	33.165	72	7	125	13.5	7.88	4	6.35234e-07	143.4	161.9	126.1	58.1	61.4	86	64.4	66.3	51.5	88.4	79.7	95.1	78	88.6	108.2	55.3	67.5	72.2	61.7	58.3	81.2
Csa5G453160	A0A0A0KNF1	Uncharacterized protein OS	65.645	43	8	280	30.2	6.44	4	6.39002e-07	118.3	78.2	70.9	69.6	105.4	64.9	58.5	56.2	35.2	59.5	61.3	55.3	103.7	103.1	84.8	76.6	94.9	71.7	56.7	60.7	51.9
Csa7G281380	A0A0A0K666	Uncharacterized protein OS	83.655	37	9	356	38.3	6.09	4	6.51702e-07	139	141.4	145.8	62.7	84.9	57.8	72.9	56	37.5	53.8	60.5	77.7	60.8	64.7	34.1	85.2	89.4	89.5	48.8	49.5	51.6
Csa1G505400	A0A0A0LXD1	Osmotin-like protein OS	30.263	24	5	255	27.4	7.87	4	6.87259e-07	264.5	101.6	134.7	20.8	45.8	34.7	55.2	46.7	32	44.2	58	45.8	49.3	55.5	36.5	49	55.6	43.3	39.7	46.2	50.7
Csa5G153080	A0A0A0KKJ0	Uncharacterized protein OS	76.253	29	11	534	59.3	6.61	4	7.14226e-07	233.2	253.3	306.7	96.3	50.2	49.2	41.5	33.3	52.4	67.6	59.6	67.2	34.9	27.8	27.2	72	83.4	87.5	53.5	58.3	22.2
Csa4G653410	A0A0A0L0K6	Uncharacterized protein OS	91.81	36	14	447	50	9.03	4	7.34498e-07	184.5	182.4	157.2	54.6	57.1	35.5	83.7	99.1	83	86.5	89.3	79.5	120.6	133.3	151	63.9	79.8	49.9	75.1	70.3	79.5
Csa6G077400	A0A0A0K9S9	Epimerase domain-containing protein OS	65.691	31	10	328	36.3	6	4	7.47794e-07	102.2	40.1	63.5	73.8	115.1	123.4	45.4	34.6	31.3	81.3	65.5	74.6	51.3	55.9	27.1	47.7	35	36	51.1	46.7	48.9
Csa3G119690	A0A0A0L8L6	Rhodanese domain-containing protein OS	88.809	29	10	442	46.5	5.26	4	7.55111e-07	105.5	107.3	108.4	142.4	153	111.5	56	54.1	60.2	106	112.3	98.7	90.4	97.5	103.3	67.5	60.7	79.3	97.7	104.9	116
Csa5G630720	A0A0A0KTV8	Uncharacterized protein OS	40.811	24	7	467	52.9	5.64	4	7.71859e-07	118.1	108.7	171.7	77.6	86.5	43	73.6	73.8	63.5	71.6	70.5	83.7	69.4	69.4	62.5	66.1	64.7	63.7	57.4	56.9	44.3
Csa6G445170	A0A0A0KF33	Uncharacterized protein OS	84.23	60	8	166	17.8	8.97	4	8.9979e-07	125.3	123.2	116.6	91.6	101.1	108.6	87.6	82	85.8	81.3	81.6	78.6	84.7	91.6	75.6	91.2	93.5	101.2	116	110.1	121.7
Csa3G829270	A0A0A0LG46	Uncharacterized protein OS	115.045	36	19	643	73.4	6.81	4	9.31595e-07	88.4	45.7	39.9	19.6	46	12.9	14.6	9.8	21.8	32.5	25.9	37.2	12.9	36.1	11.8	24.4	33.5	22.8	33	25	26.1
Csa5G199270	A0A0A0KP30	Uncharacterized protein OS	85.05	21	7	292	31.4	7.83	4	9.75352e-07	150.1	121.2	125.8	31.3	45.6	53.1	32.1	33.4	27	83.8	68.9	85.9	123	109	72.7	84.6	77.1	68	41.7	53	19.1
Csa3G812240	A0A0A0LF74	HP domain-containing protein OS	281.072	48	35	986	108.4	5.67	4	1.08591e-06	139.6	157.5	171.9	106	105.1	79.8	67.8	65.9	95.3	64.4	57.9	62	71	70.1	86.3	100.5	93.1	111.3	82.7	76.3	79.4
Csa6G396650	A0A0A0KFV3	Uncharacterized protein OS	91.743	25	6	432	45	5	4	1.09087e-06	183.8	152.4	156.2	59.8	99.8	52.8	30.6	41.2	31.7	69.6	71.4	80.9	114.8	122.1	60.7	64.3	63.7	44.5	56.9	61.9	65.8
Csa1G304710	A0A0A0LWS0	GTP-binding nuclear protein OS	136.808	49	12	221	25.1	6.86	4	1.26091e-06	115.3	147.1	125.4	92.1	92.9	119.5	73.3	73.9	81.7	74.4	71.7	70	79.4	80.4	91.7	91.6	87.7	97.4	84.2	85.9	70.8
Csa6G134340	A0A0A0KG88	Uncharacterized protein OS	51.754	23	6	226	25.1	8.28	4	1.34793e-06	93.5	88.6	101.5	87.5	62.4	42.3	57.8	51.1	67	72.4	91.9	116.2	83.7	80.8	101.2	66.6	68.4	80.3	40.6	47.2	27.4
Csa7G030510	A0A0A0K1Q4	Glucose-1-phosphate adenylyltransferase OS	156.903	53	22	521	56.9	7.71	4	1.3924e-06	162.2	125.4	130.4	106.5	125.2	92.2	72.5	80.5	63.2	114.3	98.8	94.9	73.2	73.6	57.6	61.6	66.8	54.2	74.7	71.1	80.5
Csa5G150430	A0A0A0KK36	Uncharacterized protein OS	56.825	24	7	445	48.6	7.39	4	1.73822e-06	118	101.5	115.9	61.4	83.7	45.1	36.6	56.7	55.4	78	75.2	72	81.3	61.6	75.8	109.1	103.3	91.9	110	107.3	120.7
Csa4G567200	A0A0A0L1D6	Uncharacterized protein OS	83.086	23	16	776	89.3	9.04	4	1.73849e-06	207	127.1	145.9	89.7	111.7	104.9	58.7	55.4	47	95.6	101	106.5	147.5	140.6	92	48	42.6	31	80.1	59.5	68.3
Csa6G401370	A0A0A0KJ05	Uncharacterized protein OS	42.056	10	4	789	84.8	8.24	4	1.85383e-06	185.3	178.4	211.4	51.4	30.9	35.8	23.6	22.7	37.4	35.6	40.5	26.3	14.6	20.6	40	14.1	19.1	73.1	19	19.4	23.2
Csa6G366470	A0A0A0KFN0	Uncharacterized protein OS	148.893	38	16	618	69.3	6.86	4	2.00003e-06	138.3	175.6	185.2	115.9	79.1	75	68	77.4	78.8	101.2	116.7	121.5	67	66.6	71.5	76.9	71.7	101.9	55.5	52.5	56.6
Csa7G329350	A0A0A0K4G2	Peptidase A1 domain-containing protein OS	82.089	28	10	453	49	9.22	4	2.06304e-06	128.9	128.6	145.4	39.8	52.1	29.7	24.2	19.2	44.9	52.3	40.8	31.4	92	73	62.7	35.7	52.9	111.6	43.9	42.3	29.8
Csa3G077600	A0A0A0L2E3	Uncharacterized protein OS	145.642	40	17	519	58.6	6.8	4	2.07389e-06	126	129.4	147.3	121.4	89.5	115.9	59	56.7	74.9	110.5	101.1	108.9	73.6	68.7	81.9	96.9	99.5	106	76.9	67.3	78.8
Csa3G064200	A0A0A0L7I6	Uncharacterized protein OS	120.655	47	12	421	43.9	7.2	4	2.42521e-06	208.4	217.2	228.5	133.6	97.8	62	53.2	53.5	70.4	72.3	84.4	76.4	48.1	68.8	56	55.3	55.2	75.6	57	49.1	54.2
Csa6G518930	A0A0A0KKB8	Pyruvate decarboxylase OS	66.225	18	7	589	63.5	6.15	4	2.52351e-06	88.8	138.8	141.1	151.1	114.5	116	57.2	58.8	94.4	73.6	85.5	74.3	72.1	78.2	99.8	38.1	30.9	56.5	49.1	45.5	53.2
Csa2G008720	A0A0A0LJ25	Uncharacterized protein OS	43.53	17	6	499	56.9	6	4	2.75354e-06	176.2	107.5	108.9	27.2	92.8	147	65.6	46.6	36.5	55.9	40.6	31.2	62.1	50.9	44.9	26.1	33.1	26.9	17.5	13.1	12.8
Csa6G188680	A0A0A0KH85	ATPase_AAA_core domain-containing protein OS	168.914	40	20	610	66.7	4.63	4	2.7678e-06	84.1	91.7	85.8	155.7	210.7	191.1	42.2	45.7	72.4	50.2	65.6	61.2	177.7	158.8	85.9	21.3	31.9	35.7	91.6	94	99.6
Csa7G061200	A0A0A0K5X6	AAI domain-containing protein OS	25.505	13	3	180	17.5	6.38	4	3.01887e-06	273.6	179.3	188.5	90.5	79.6	26.5	49.1	42.5	53.7	61.5	41.1	54.7	42.1	47.9	32.6	38.6	47.5	36.9	52.1	45.4	58.3
Csa7G431420	A0A0A0K674	AAA domain-containing protein OS	290.516	68	31	426	47.7	6.29	4	3.51967e-06	112.9	100.6	110.7	106.2	101	106.6	97.7	93.6	96.8	102.8	97	102	85.9	83.9	79.9	95.7	94.7	96	85.8	77.9	96.5
Csa1G043250	A0A0A0LTW5	BRO1 domain-containing protein OS	22.106	12	4	429	47.7	8.25	4	3.77299e-06	60.5	63.7	79.3	67.2	51	24.9	74.5	52.2	39.1	66.4	50.7	35.7	59.3	84.6	97.7	73.2	66.8	88.2	39.1	38.3	25.8
Csa5G644020	A0A0A0KUL1	Uncharacterized protein OS	52.584	29	6	247	27	8.48	4	4.00215e-06	108	123.6	133.7	74.8	77.2	47.9	70.9	73.2	67.6	86.9	96.5	96.4	92.6	90.9	101.3	76	78.1	85.7	62	61.9	32.6
Csa4G192110	A0A0A0KYN6	Glutamate dehydrogenase OS	122.292	46	15	411	44.5	6.62	4	4.06713e-06	94.2	97.1	98.8	16.7	57.9	26.6	39.9	35.9	63.5	58.5	62.3	61	98.9	94.6	71.3	69.7	71.1	79.9	80.2	91	61.1
Csa4G629460	A0A0A0KZK6	Uncharacterized protein OS	25.379	20	6	348	38	5.19	4	4.24533e-06	45.9	97.3	83.2	57.7	35.7	73.5	15.8	5.9	25.6	22.7	18.4	24.6	19.1	15.7	31.3	22.1	21	58.4	14.4	8.3	10.6
Csa3G681160	A0A0A0LCZ5	Uncharacterized protein OS	13.003	14	3	185	20.7	4.96	4	4.48706e-06	102	131.3	155.7	25.2	49.1	25.7	55.2	68.7	57.5	63.6	72.6	82.9	104.3	110.2	102.9	65.5	91	74.9	40.1	65.9	60.4
Csa4G337870	A0A0A0L300	S-formylglutathione hydrolase OS	71.256	35	9	285	32.3	6.79	4	4.55893e-06	97.6	110.6	97.4	116.7	163	134.9	55.2	54.6	32.7	105.1	106.8	101.5	63.6	65	38	86.6	82.3	67.6	96.9	75.3	90
Csa6G150480	A0A0A0KDI7	AP-2 complex subunit alpha OS	241.031	43	36	1055	118.3	6.71	4	4.64933e-06	115.4	121.3	131.7	87	99.7	87.8	73.8	79.2	77.9	100.7	89	89	94.6	94.6	77.5	95.7	105.7	94.3	92.2	102.1	92.3
Csa3G078280	A0A0A0L7P2	Phytocyanin domain-containing protein OS	25.795	19	3	212	23	7.36	4	4.89081e-06	146.4	185.8	141.8	28.8	24.6	165.7	15.3	11.8	22.3	22.9	12.5	20.1	55.7	44.1	46.4	42.8	44.3	33.8	22.7	22	9.5
Csa7G420420	A0A0A0K6G8	FAD-binding PCMH-type domain-containing protein OS	155.399	36	18	566	66.1	8.6	4	4.92934e-06	213.8	222.5	228.4	98.9	100.2	95.8	65.2	73.5	21.6	74.5	92.5	86.9	58.2	52.3	32.1	49.3	47.6	60.6	35.5	31.4	36.8
Csa2G023920	A0A0A0LFT8	Uncharacterized protein OS	57.622	38	3	91	9.4	7.18	4	5.39789e-06	94.7	129.6	97.9	25.8	4.6	22.7	19.3	27	10.8	12.1	9.3	2.3	45.3	52.9	74.3	34.5	53	65	35.5	40.1	43.6
Csa4G293240	A0A0A0KZG2	Pectate lyase OS	13.562	8	3	376	41.8	8	4	5.4894e-06	59.9	86.3	50.8	149.3	126.5	201.6	72.7	70.6	85.9	50.6	54.8	43	78.1	79.7	104.8	35.4	41	70.4	65.5	72.2	78.7
UBC13	E2CW93	Putative ubiquitin-conjugating enzyme OS	140.632	73	10	153	17.2	7.34	4	5.63225e-06	108.9	102.8	104.6	90.9	98.8	127.7	74.7	76.2	76.1	83.5	87.9	88.3	92.8	98	87.9	111.7	108.7	92.3	84.6	79.2	86.9
Csa3G859690	A0A0A0LGM8	Uncharacterized protein OS	97.098	30	10	378	41.8	8.18	4	6.02223e-06	113.1	86.6	107.7	71.7	87.6	100.6	95.4	91.6	128.3	79.4	93.4	73.1	78.5	77.7	132.9	76	73.4	67.6	50.8	44.6	45.4
Csa5G568310	A0A0A0KSV4	Uncharacterized protein OS	471.401	64	32	582	63.1	6.35	4	6.14665e-06	94.3	106.4	103.6	97.7	84.6	101.3	85.6	81	101.4	80	82	78.8	78	85.3	91	95.4	101.1	124.2	83.8	80.7	82.1
Csa1G256200	A0A0A0LTB3	Eukaryotic translation initiation factor 5A OS	154.143	76	12	160	17.5	5.99	4	6.17749e-06	142.1	134.2	116.2	168.9	70.6	132.6	24.9	29.1	43.4	35.9	46.3	38	60.7	62.7	75.6	39.8	64.3	114.5	53.7	50.2	64.7
Csa1G181470	A0A0A0LT27	NADH-u_ox-rdase domain-containing protein OS	19.396	17	2	145	16	9.57	4	7.68629e-06	118.5	104.3	100	83.6	82.7	76.7	80.1	82.3	88.6	91.8	102.2	91	96.6	109.1	117.1	90.3	92.8	105.3	87.6	76.2	90.7
Csa2G000770	A0A0A0LHU7	Profilin OS	49.823	37	4	131	13.9	4.7	4	7.73508e-06	94.8	100.4	125.9	118.1	106.9	115.4	70.9	69.8	76.2	51.2	82.1	71.7	80.1	99.7	88.9	103.2	90.3	95.3	84.1	70.1	81.1
Csa4G296130	A0A0A0KZL2	NAD(P)-bd_dom domain-containing protein OS	180.696	56	15	326	35.1	8.88	4	8.14181e-06	109.3	120.4	134.1	109.1	102.1	93.7	106.4	89.6	101.5	86.4	84.9	85.6	120.3	100.9	115.2	66.4	66	81.4	82.3	82.4	81.8
Csa2G000830	A0A0A0LKR1	Phosphotransferase OS	106.801	34	13	498	53.9	6.81	4	8.48175e-06	105	97.8	123.4	82	80.3	144.9	79.7	75	92	91	60.8	85.4	74.2	62.6	92.3	67.7	75.5	62.7	61.5	49.4	49.2
Csa5G152950	A0A0A0KK76	Beta-adaptin-like protein OS	272.478	40	30	900	100.2	5.07	4	8.76986e-06	122.6	126.9	138.4	98.7	90.8	85.6	95.3	95.5	77.7	89.2	87.2	87.3	88	90.8	86.3	117.2	109.3	102.3	92.3	85.7	87.1
Csa1G532320	A0A0A0LXN6	RanBD1 domain-containing protein OS	169.633	58	11	219	24.5	4.92	4	9.98046e-06	100.6	110.8	115.7	86.1	76.2	92.8	76.8	65.1	84.3	87.6	95.2	91.4	91.6	85.6	91.5	89	85.4	100.6	102.3	78.8	106.6
Csa4G420150	A0A0A0L0U4	Uncharacterized protein OS	229.163	40	29	1007	115.8	6.21	4	1.00862e-05	139.6	93.2	102	118.6	129.1	94.6	63.6	69	68.3	84.4	77.5	64.2	143.4	139	132.9	73.5	78.3	81.3	89.7	91.3	84.3
Csa7G051370	A0A0A0K5T7	Ketol-acid reductoisomerase OS	286.362	36	20	588	63.5	6.67	4	1.13225e-05	160	153.5	146.6	112.9	115.4	74.7	81.4	70.6	64.5	99.9	105.3	101.9	85.3	81.6	63.3	82.5	83.1	74.9	74.8	74.7	68.6
Csa4G326550	A0A0A0L2T8	Uncharacterized protein OS	113.126	42	13	477	52	8.15	4	1.14324e-05	164.6	137.1	169.3	27.6	13	80	134.9	113.5	80.3	36.1	27.4	39.4	34.2	41.5	32.6	83	67.6	67.8	44.5	41.3	34.7
Csa2G074290	A0A0A0LHK1	Nudix hydrolase domain-containing protein OS	76.776	43	10	286	32.4	6.24	4	1.21272e-05	152.6	144.6	155.4	142	121.6	86.2	78.9	84.6	57.3	92.1	94.2	81.1	67.2	64.9	80.1	59.4	64.2	76	60.9	81.9	72.2
Csa1G255160	A0A0A0LW04	T-complex protein 1 subunit gamma OS	288.708	62	33	546	59.6	6.27	4	1.23692e-05	106.2	106.2	125.9	80.4	74.7	72.6	68.3	67.2	99.6	99.6	85.2	95.1	82.4	81.8	107.7	97.1	95	106.7	72.5	73	82
Csa3G134660	A0A0A0L867	Uncharacterized protein OS	28.413	22	4	263	28.1	7.01	4	1.2375e-05	148.1	150.3	167.5	90.2	101.5	71.5	64.7	67.6	69.5	74.9	103.4	96.1	116.7	151.8	154.6	55.8	51.1	50.8	53.7	66.2	104.4
Csa5G579580	A0A0A0KT39	Serine/threonine-protein phosphatase OS	110.916	48	12	303	34.8	5.01	4	1.31188e-05	112.9	115.2	132.5	93.1	88.5	109.7	87.1	72.5	88.9	68.1	85.4	73.6	84.3	83.2	70.6	108.9	105.8	90.9	90.9	97.1	103.5
Csa3G133180	A0A0A0L814	Pectate lyase OS	90.529	28	8	447	49	7.06	4	1.40643e-05	134	107	129.4	14.2	41.9	20.5	91.9	58.9	50.5	30	59.6	35.4	52.6	53	23	85.3	90.2	40.8	52.2	53.6	57
Csa2G263900	A0A0A0LJ13	Uncharacterized protein OS	234.143	70	22	306	32.7	7.43	4	1.46299e-05	102.4	100.9	99	119.5	122.6	112.8	97.7	84.3	68.5	87.5	88.1	87.8	90.1	100.9	118.4	93.6	90.9	101.1	65.5	69.9	73
Csa3G122490	A0A0A0L3M0	Uncharacterized protein OS	56.152	30	9	183	20.1	8.9	4	1.4889e-05	124.2	88.2	91.7	84.4	106.8	76.8	37.3	36.8	11	74.7	60.6	66.2	85.1	82.4	51	45.4	67.3	35.2	70.7	68.4	79.4
Csa6G405970	A0A0A0KDP6	PfkB domain-containing protein OS	274.231	71	19	341	37.5	5.34	4	1.53699e-05	195.5	175.6	182	84.8	87.5	88.5	93.4	92.8	67.8	84.3	87.4	84.6	69.7	73.4	43.2	108.4	103.5	70.5	68.5	70.1	74.8
Csa4G001540	A0A0A0KWH1	Uncharacterized protein OS	148.927	54	17	373	40.1	7.91	4	1.73646e-05	164.9	107.6	123.1	124.7	92.8	97	75.5	63.9	54	88.2	98.6	105.6	98.1	67	52.8	97.7	101.1	93.3	51	51.3	45.6
Csa2G033320	A0A0A0LJV2	Importin subunit alpha OS	200.875	50	19	529	58.4	5.44	4	1.9087e-05	139.1	125.4	120.3	99	115.7	135.5	81.5	82.6	76	50.4	71	49.6	97.8	105	85.2	98.5	107.5	98.3	81.1	85.6	104.7
Csa3G706670	A0A0A0L9X6	Uncharacterized protein OS	23.927	28	3	142	15.6	4.48	4	2.32534e-05	153	113.5	155.6	104.2	163.3	95	69.3	23	38.2	43.5	60.1	33.7	57.6	69	58	63	52.8	62.2	49.7	32.1	55.7
Csa5G153020	A0A0A0KNW3	Aquaporin 1 OS	68.029	28	9	286	30.7	9.13	4	2.33314e-05	98.4	147.7	161.4	33.4	15.8	29.9	15.9	14.8	9.4	28.4	19.7	23.3	89.7	24.7	99.9	25.4	24.9	34.1	24.5	23.7	134.4
Csa5G457770	A0A0A0KTT0	Aspartokinase OS	106.002	37	16	560	61.2	6.48	4	2.41905e-05	333.9	189.4	156.3	57.3	162.2	53.1	31.7	41.4	51.5	63.4	66.9	52.4	46.7	55.5	31.2	41.6	39.1	43.6	23.9	25.8	21.9
Csa5G141060	A0A0A0KNH1	Ribosomal protein S9 OS	46.193	37	8	405	45.5	5.29	4	2.43165e-05	137.7	151	150.5	89.1	92.1	73	87.2	90.8	90	81.3	104.3	87.2	81	77.2	96.8	80.6	89.7	96.9	53	61.8	52.8
Csa3G184080	A0A0A0LBK1	Uncharacterized protein OS	137.464	57	15	357	40.1	5.22	4	2.44678e-05	108.4	116	102.9	119.3	114.3	107.9	76.1	92.2	81.2	78	75.6	69.2	98.2	105.7	92.7	78.5	91	94.4	120.9	135	107.8
Csa3G645880	A0A0A0L928	Exocyst subunit Exo70 family protein OS	87.135	36	16	610	69.4	5.58	4	2.59523e-05	94.3	86.2	103.9	74	91.7	78.1	68.6	64.4	40.8	94.3	88.7	88.2	108.7	100.5	66.2	87.6	87.1	81.5	92.7	109.1	111.7
Csa6G013880	A0A0A0KDF1	Uncharacterized protein OS	167.994	56	16	289	32.5	5.11	4	2.65392e-05	97.8	105	123.8	92.1	87.1	83.7	82.2	86.6	95.8	93.6	105.9	104.7	80.4	81.4	78.8	110.6	109.2	102.6	93.8	101	89.3
Csa1G570060	A0A0A0M1J7	AB hydrolase-1 domain-containing protein OS	47.886	19	6	475	52.1	6.52	4	2.84903e-05	147.3	154.4	142.5	88.7	97.3	87.9	58.3	63.7	86.8	94.5	104.7	70.4	75.6	73.6	71.3	84.9	73.4	131.5	65.1	53.1	62.4
Csa5G168780	A0A0A0KKX2	60S ribosomal protein L13 OS	127.883	56	10	206	23.6	10.87	4	3.08479e-05	123.7	155.8	133.8	90.8	105.1	89.4	77.6	80	76.2	80.8	95.4	85.6	90.7	91.8	99.8	103.1	105	119.6	86.5	100.9	92
Csa6G008620	A0A0A0KD69	Peptidylprolyl isomerase OS	10.717	13	2	187	20	7.28	4	3.46303e-05	106.5	116.1	120.2	102.3	53.2	50.6	73.3	63.3	81.6	83.6	87.5	88.4	114.8	94.3	109.3	95.2	91.9	94.1	69.5	71.8	65.9
Csa3G748810	A0A0A0LEE5	C2H2-type domain-containing protein OS	32.628	18	5	318	34.6	4.82	4	3.55511e-05	137.6	100.9	104.7	70.8	69.9	60.7	97.2	94.2	75.8	97.7	104.6	100.6	96.1	99.9	86.2	116.9	110.2	90.1	86.5	82.3	87.9
Csa6G312550	A0A0A0KCZ8	Importin subunit alpha OS	340.733	75	29	530	58.6	5.52	4	3.96511e-05	109.3	112.9	121.9	97.9	91.6	84.3	77.1	75.8	84.4	71.7	72.3	73.9	94.5	96.8	121.8	98.4	102.5	117.6	95.9	105.5	93.8
Csa1G575090	A0A0A0LWP9	LRRNT_2 domain-containing protein OS	41.981	17	5	435	47.1	5.82	4	4.4881e-05	100.4	93.9	116	94.1	64.5	27.9	38.6	45.2	144.1	58.1	62.8	56.7	46.1	43.8	46.5	60.4	55.2	74.9	26.4	18.3	34.4
Csa3G119280	A0A0A0L3R5	Uncharacterized protein OS	84.585	43	8	270	29.9	10.05	4	4.55938e-05	283.6	239.2	246	34.1	21.9	108.5	11.4	8.6	43.3	21.5	13.8	23.3	18.8	15.9	4.4	24.6	22.6	15.2	4.1	9.2	36.6
Csa7G284440	A0A0A0K4L3	TPR_REGION domain-containing protein OS	15.068	10	2	313	35.5	8.79	4	4.75466e-05	171.8	187.9	169.5	177.3	155.3	95.5	24.1	45.6	61.1	85.6	117.8	64.8	41.8	61.3	42.9	36.1	29	11.9	69.7	82	79.6
Csa6G504420	A0A0A0KGJ3	PEP_hydrolase domain-containing protein OS	159.09	40	19	719	77	6.25	4	4.75924e-05	163.1	124.1	104.6	112.8	86.2	132.3	46.7	46.5	33.3	68.8	132.2	81	61.6	47	64.2	98	77.4	93.1	124.7	112.4	113.7
Csa2G318420	A0A0A0LQB3	Importin N-terminal domain-containing protein OS	228.924	37	29	929	106.8	5.08	4	5.05443e-05	109.7	101.1	107.1	91	101.3	142.7	93.2	91.7	89	72.9	69.7	77.5	80	78.8	78.9	95.6	102	87.7	87.1	105.1	94.2
Csa3G687770	A0A0A0LET9	WD_REPEATS_REGION domain-containing protein OS	16.38	10	3	601	66.2	8.51	4	5.0863e-05	323.2	312	419.2	NaN	NaN	NaN	124.1	125.1	129.3	NaN	NaN	NaN	67.2	93.3	109.9	128.2	139	71.8	NaN	NaN	NaN
Csa1G042570	A0A0A0LTQ2	Reticulon-like protein OS	30.689	26	6	219	25.4	9.13	4	5.14421e-05	184.1	139.4	129.5	60.4	68.7	26.5	25.1	21.1	32.7	26.1	22.3	29.8	36	102.3	47	35.5	35.7	53.7	33	39.6	157.8
Csa3G889810	A0A0A0LDZ4	14_3_3 domain-containing protein OS	328.955	67	21	258	29.1	4.77	4	5.25779e-05	112.2	96.1	111.5	102.2	79.4	96.8	82.5	70.1	72.2	86.8	65.3	84.6	72.8	69.1	73.4	118	124.5	103.3	109.6	83.1	102.5
Csa2G196890	A0A0A0LIL1	Uncharacterized protein OS	130.459	31	19	689	79.2	6.62	4	5.44532e-05	172.3	232.2	143.1	5.5	19.8	100.5	18.4	14.5	20.5	17.2	9.1	14.7	47.1	36.3	23.4	61.2	60.6	32	23.2	29.9	34.8
Csa5G608520	A0A0A0KT59	Uncharacterized protein OS	312.904	36	21	796	89.1	5.49	4	5.68491e-05	120.4	118.2	119.4	96.6	109.9	75.6	92.6	91.9	85.6	90.9	96.5	93.4	86.1	90.4	92.6	97.4	100.2	102.7	86.7	82.3	78.8
Csa6G504610	A0A0A0KMB2	SUEL-type lectin domain-containing protein OS	53.435	12	7	750	83.2	7.72	4	5.98451e-05	209.6	167.7	192.9	66.4	85.4	30.9	45.4	48	67.5	72	70.8	78.3	76.9	73.3	63.4	90.6	78.3	63	62.7	58.4	60
Csa6G425690	A0A0A0KI54	Uncharacterized protein OS	52.195	23	9	513	55.9	4.96	4	6.19887e-05	130.8	127.9	118	89.5	89.4	103.1	73.2	74.5	55.6	112.4	109.7	117.1	94.2	106.2	99.3	105.5	93	91.4	99	108	93.8
Csa1G084310	A0A0A0LV91	Uncharacterized protein OS	442.521	52	47	1090	123.2	6.37	4	6.34499e-05	128.5	116.9	128.7	110	109.1	91.1	90.9	83.1	79.8	107.4	106.5	105.2	88.9	96.5	91.7	90	91.2	79.7	75.9	73.9	91.5
Csa5G647500	A0A0A0KSS7	Thioredoxin domain-containing protein OS	94.191	42	12	342	38.7	5.14	4	6.7135e-05	123.9	136.4	126.2	40.2	37.4	110.1	68.7	31.1	60.1	26.9	53.9	20	67.8	50.4	75.9	50	64.2	96	58.8	59.2	60.1
Csa6G525405	A0A0A0KKU5	Uncharacterized protein OS	38.707	11	6	805	87.4	9.11	4	6.83831e-05	334.1	236.4	222.4	45.5	53.3	53.6	56	27.2	40.2	16.7	85.9	75.6	63.4	45.7	30.3	56	75.3	32.4	25.3	23	33.5
Csa2G382520	A0A0A0LPQ2	Aspartate aminotransferase OS	235.497	70	28	464	50.8	8.63	4	6.86482e-05	102.4	91.8	99.9	99.9	105.9	158.5	88.9	86.5	87.4	72	69.4	79.1	96.1	84.5	90.3	81.9	74.8	86.6	99.3	97.3	73.2
Csa1G009860	A0A0A0LSC0	Uncharacterized protein OS	25.614	38	4	106	12.2	11.66	4	7.0937e-05	128.9	143.1	147.3	67.2	79.1	93.3	75.5	74.5	62.9	132.1	103	108.3	112.6	120.7	114.9	84.1	75.7	88.7	83.3	64.3	95.4
Csa6G497050	A0A0A0KIM4	Tubulin alpha chain OS	278.419	67	22	415	45.7	5.03	4	7.269e-05	274.7	186	247.7	146.1	49.6	71.9	76.3	79.5	93.9	15.3	51.4	28.8	35.1	60.6	44.3	103.9	77.8	103.7	65.6	57.8	67.3
Csa3G747630	A0A0A0LED0	Uncharacterized protein OS	83.116	42	10	370	40.9	6.2	4	8.47726e-05	98.7	286.4	288.4	209.5	62.4	69.8	9.7	9.8	31.8	19.2	14.9	10.7	38.1	30.9	42	19.1	20.4	82.9	24.7	24.4	36.6
Csa3G119490	A0A0A0L8J3	Importin N-terminal domain-containing protein OS	278.554	47	32	977	109.3	5.55	4	8.623e-05	120.9	154	130.8	74.4	84.2	93	95.3	81.1	119.2	81.6	85.4	86.3	69.1	73.2	77.4	90.4	89.7	117.3	82.6	88.1	79.6
Csa4G031070	A0A0A0KZC6	Uncharacterized protein OS	63.703	30	10	506	58.8	7.27	4	8.73542e-05	80.5	141.7	81	50.5	81.8	28	7.6	5.8	21.3	56.1	46.7	33.7	82.3	51	57.9	31.7	33.4	34.8	2.7	44.4	4
Csa3G623950	A0A0A0LC96	AAA domain-containing protein OS	288.196	51	21	445	49.7	6.4	4	9.07771e-05	112.5	103.3	113.8	100.5	103.4	124.3	97.3	84.2	86.9	91.4	85.6	100.3	75.3	78.4	81.9	101.6	95.4	84.9	104.5	99.4	92.8
Csa2G200940	A0A0A0LNR8	Peptidase_S9 domain-containing protein OS	190.459	36	21	773	85.1	6.39	4	9.15233e-05	166.5	139	128	109.2	158.1	67.5	61.4	65.2	57.8	88.6	61.7	95.1	77.9	61.6	51	72.8	81.9	42.8	58.5	53.1	48.7
Csa3G149360	A0A0A0L502	Leucine rich repeat-containing protein OS	175.009	57	22	540	59.5	4.74	4	9.76811e-05	165.7	155.6	159.5	60.8	71.6	82.7	82.3	81.5	78.6	98.2	97.6	95.4	99.3	95.8	101.5	97.3	102.7	135.9	64.1	85.4	52.2
Csa6G076760	A0A0A0K9R3	Uncharacterized protein OS	73.679	29	9	507	55.4	7.55	4	9.99435e-05	128.4	109.8	114.5	52.4	74.6	79	75.9	81.9	48.2	126.6	115.7	104.9	117.2	129.5	123.8	116.8	102	73.1	60.8	66.7	50.3
Csa4G430890	A0A0A0L272	DNA gyrase subunit B OS	25.955	8	5	737	82	8.53	4	0.000101298	130.8	156.3	189.7	78.3	66.5	73.5	65.2	65.2	108.9	86.3	74.4	90.9	129.4	121.5	117.4	70.5	72	81.2	80.3	64.4	42
Csa4G046790	A0A0A0KZK7	Peptidyl-prolyl cis-trans isomerase OS	66.262	44	5	122	13.2	9.64	4	0.000107361	125.7	100.8	114.4	106.4	96.2	80.1	89.3	95.8	92.5	78	74.3	84.5	71.1	96.6	68.2	119.1	108.9	90.2	85.9	82.7	89
Csa3G800690	A0A0A0LGX2	Aha1_N domain-containing protein OS	141.532	56	14	352	39	6.24	4	0.000107893	140.3	118.7	108.6	112	118.7	110.9	94.5	85.5	84.4	60.7	61.4	57.9	104.8	105.9	87.8	86.8	86.9	52.1	123.7	130.7	127.6
Csa2G356090	A0A0A0LND0	Uncharacterized protein OS	74.846	29	12	438	49.3	9.83	4	0.000108621	185.8	300.2	295.2	196.3	15.6	50.8	4.9	8.2	15	12.7	13.5	15.1	23	17.5	20.2	17.3	18.2	204.2	7.1	12.1	9.3
Csa6G500420	A0A0A0KG93	Asparagine synthetase [glutamine-hydrolyzing] OS	104.806	43	18	584	65.9	6.58	4	0.000119964	115	194.5	194.1	150.5	99.9	81.8	64.9	53.3	65.8	83	73.1	75.3	63.5	59.1	60.9	81.8	85.2	55	132	141.2	156.4
Csa3G098550	A0A0A0L342	Epimerase domain-containing protein OS	10.528	7	2	344	38.3	5.41	4	0.000127478	269.3	402.6	371.8	NaN	NaN	NaN	NaN	NaN	NaN	NaN	103.1	NaN	NaN	NaN	NaN	NaN	NaN	38.4	NaN	NaN	NaN
Csa1G441330	A0A0A0LXK7	Uncharacterized protein OS	8.418	15	2	237	26.5	9.66	4	0.000128655	123.2	NaN	NaN	NaN	NaN	NaN	NaN	NaN	NaN	NaN	NaN	NaN	NaN	NaN	NaN	NaN	NaN	NaN	NaN	NaN	NaN
Csa4G314430	A0A0A0L2R6	Uncharacterized protein OS	71.316	50	4	115	12.1	8.1	4	0.000131255	142.8	126.5	135.8	95.1	107.6	66.2	93.1	89.5	83.8	104	117.3	112.4	87.2	85.2	70.5	88.7	90.4	80.4	85.2	76.9	71.7
Csa3G751970	A0A0A0LBA6	Aamy domain-containing protein OS	92.669	24	14	876	99.2	5.12	4	0.000132697	188	166.4	181.5	127.1	117.8	51.3	70.1	60.8	59.9	67.3	75.2	77.3	61.1	74.2	62.9	76.8	46.3	57.9	113.5	118	135
Csa6G127340	A0A0A0KE81	Protein kinase domain-containing protein OS	66.661	33	11	514	57.6	5.94	4	0.000135253	99	138.3	137.2	83.2	106.5	52.1	38	42.1	41.7	79.6	89.1	89.2	93.4	135.1	111	66.4	57.7	92.3	87.5	83.2	151
Csa4G658510	A0A0A0L5V5	Uncharacterized protein OS	13.246	6	4	574	65.8	9.35	4	0.000138575	247	211.6	175.1	100.4	116.4	130.6	60.7	43.6	30.5	116.6	41	43.6	67.6	26.3	20.7	69.4	107	86.2	51.3	51.5	36
Csa5G646710	A0A0A0KVZ0	Cupin_3 domain-containing protein OS	30.867	28	2	138	15.2	8.56	4	0.000141216	104.9	99	109.2	118.4	86.8	47.4	65	58.7	74.2	53.7	51.1	39	107.6	120.8	122.8	109	102.8	111.2	112.6	112.7	80.5
Csa3G238230	A0A0A0LAH8	RIBOSOMAL_L9 domain-containing protein OS	20.746	19	5	288	32.9	10.02	4	0.000150068	185.8	178.5	198.2	47.5	75.7	60.6	80.3	88.3	35.8	61	84.3	84.7	80	77.1	66.9	80.1	80.1	62.9	98.4	84	79.5
Csa2G382750	A0A0A0LQG3	Cytochrome b5 heme-binding domain-containing protein OS	147.274	83	8	100	10.9	6.7	4	0.000154585	97.6	95	71.7	89.6	99.9	49.1	78	78.5	37.3	48.5	55.5	43.8	83.9	88.7	62.8	142.8	145.5	132.6	66.4	88.7	56
Csa7G397560	A0A0A0K637	Uncharacterized protein OS	102.756	49	9	126	14.2	9.55	4	0.000164175	126.6	141	104.4	114.4	93.6	114.4	75.4	73.8	82.7	99.8	82.9	95.3	89.9	82.6	88.7	83.1	98.8	102.5	87	88.9	90.2
Csa6G516890	A0A0A0KN70	MSP domain-containing protein OS	21.117	22	5	257	28.7	9.5	4	0.00017158	91.4	140.7	143.6	143.8	111.6	88.2	39.7	37.8	76.4	71.2	113.6	59.1	133.1	168.2	159.4	49.4	59	88.5	49.2	55.1	42.9
Csa7G214200	A0A0A0K3U5	Prohibitin OS	192.601	64	13	290	31.8	9.5	4	0.000173031	104.5	123.2	123.6	83.8	81	83	93.4	98.2	109.4	96.6	102.5	103.2	101.2	111.9	118.5	101.5	92.9	99.8	89.4	86.1	91
Csa6G365730	A0A0A0KFL3	Ribosomal_L18_c domain-containing protein OS	161.309	47	14	301	34.3	9.38	4	0.000185449	168.9	132	180.3	96.8	115.7	61.2	93.7	82.6	71.3	112	89.2	103.6	76.7	71.4	56.4	92.2	98.1	88	65.7	60.4	66
Csa2G380000	A0A0A0LLW2	GTP-binding nuclear protein OS	165.054	69	14	221	25.3	6.87	4	0.000199679	117.3	100.9	107.3	76.3	92.6	112.5	89.3	82.3	64.4	97	77.9	90.6	99	97.5	88.5	89.2	90	77	96.5	90	96.1
Csa5G585380	A0A0A0KV57	Glutamine amidotransferase type-1 domain-containing protein OS	96.959	38	12	432	47.2	6.93	4	0.000212572	90.7	87.6	100.9	68.9	84.2	28.7	87.8	87	56.2	68.9	72.6	69.5	81.1	88.2	66.4	92.4	96.3	104.2	87.1	78	86.7
Csa2G310390	A0A0A0LMB4	W2 domain-containing protein OS	77.468	25	12	444	49	6.73	4	0.000216496	98.1	93.6	102	98.5	107.5	124.3	80.4	82.8	68.4	90.2	77.1	85.8	98.5	101.5	75.6	119	110.5	85.5	65.2	88.6	83.9
Csa6G483400	A0A0A0KHR8	AAA domain-containing protein OS	37.716	15	8	732	81.8	5.73	4	0.000218136	184.4	196.4	166	102.9	159.3	97.7	50.3	51.9	56.6	58.4	87.8	96.1	78.4	81.5	51.5	92	68.8	50.8	97.6	92.8	108.9
Csa1G561360	A0A0A0LVW7	Pectin acetylesterase OS	129.03	54	14	414	46	8.09	4	0.000227515	105.9	102.1	149.6	103.7	100.7	92.2	83.1	82.1	98.4	111.1	99.6	115.2	87.3	80.9	82	90.1	103.7	97.1	76.6	74.4	77.2
Csa5G637740	A0A0A0KUA8	t-SNARE coiled-coil homology domain-containing protein OS	24.247	19	4	221	24.9	9.23	4	0.000232702	115.1	95.4	103.3	74.6	93.2	81.6	43.2	54.6	147.3	132.1	126.4	131.5	41.1	38.6	15.9	146.6	159.9	141.4	54.3	66.6	47.7
Csa4G648000	A0A0A0L0V6	Uncharacterized protein OS	27.044	30	4	224	23.8	7.56	4	0.00023775	127.6	216.4	47.9	24.9	73.2	42.1	29.9	48	31	68	67.2	91	63.3	61.7	106	65	102.5	149.3	30.4	35.5	23.1
Csa1G268290	A0A0A0LTH9	Uncharacterized protein OS	48.725	50	9	199	22.8	7.08	4	0.000241451	124.1	127.5	118.1	87.6	98.9	64.5	102.8	107.9	88.6	88.5	99.6	110.3	73.4	72.9	83.4	99	93.6	102.1	75	69.9	89.8
Csa2G338810	A0A0A0LN59	Uncharacterized protein OS	9.065	44	2	55	6.4	9.25	4	0.000284199	109.1	137.8	114.2	65.6	87.1	72.2	75.3	86.9	103.9	97.9	83.2	104.2	96.3	90.6	90.5	114.9	119.3	118.9	84.9	87.9	77.5
MLO	A0A0A0KCY4	MLO-like protein OS	22.34	8	3	464	52.6	8.4	4	0.000284273	234.3	73.5	103.8	32.1	92.3	75.8	23.4	27.3	20.8	6.9	42	37.8	85.2	69.9	44.5	38	36.3	53.1	64.6	27.7	51.3
Csa2G223130	A0A0A0LNU0	TPR_REGION domain-containing protein OS	62.565	37	10	331	37.5	8.41	4	0.000301879	119.8	186.3	171.3	86.4	146.3	84.6	47	50.7	41.3	96.3	82.1	58.8	65.2	117	80.1	101.6	126.4	128.7	78.6	68.1	67.3
Csa2G382410	A0A0A0LQB0	Uncharacterized protein OS	67.196	32	7	291	32.5	7.03	4	0.000336696	118.1	94.4	95.2	83	123	106.2	105.8	98.7	91.1	103.1	80.8	87	69.8	64.6	60.3	93.7	93.6	81.7	117.4	105.1	103.9
Csa2G380050	A0A0A0LLW7	Uncharacterized protein OS	28.822	29	4	235	26.6	10.07	4	0.000344179	197.1	154.9	398.7	83.9	38	NaN	NaN	NaN	NaN	NaN	NaN	NaN	NaN	NaN	NaN	NaN	NaN	NaN	NaN	NaN	NaN
Csa2G174150	A0A0A0LII5	Malate dehydrogenase OS	317.48	70	20	333	35.7	6.09	4	0.000344243	124.5	114.2	104.3	73.3	103.2	99.2	92.3	89.8	83.4	89.9	93.3	101.1	89.8	95.7	91.4	112.7	108	105	83.3	83	75.5
Csa1G050020	A0A0A0LRD9	Uncharacterized protein OS	248.08	44	26	711	78.2	5.31	4	0.00034565	121.8	135.1	128.4	92.9	99	132.1	83.5	82.2	84.3	80.6	89.3	79.9	84.8	91.7	90	79.1	83.2	99.4	90	92.4	97
Csa3G126880	A0A0A0L6H0	Uncharacterized protein OS	22.26	4	5	2142	240	5.62	4	0.000352353	129.1	157.4	177	68.4	84.8	86	28.5	23.3	78	59	40.5	62.8	49	30.1	125.9	29.8	28.8	93.2	30.2	33.8	28.1
Csa4G453650	A0A0A0KYK0	Protein kinase domain-containing protein OS	62.716	31	10	347	39.9	6.67	4	0.000369044	151	70.6	131.6	81.9	87.5	98.4	69.2	67.8	48.2	93.3	100.4	88.4	93	84.7	84.4	84.3	79	79	97.9	90	98.7
Csa3G827370	A0A0A0LC61	Porin OS	177.293	54	16	276	29.4	8.63	4	0.000393897	105	97.9	119.5	81.8	73.7	77.4	101.8	88.9	117.1	92.4	97.7	93	95.1	84.8	99.9	83.7	92.9	103.9	104.5	102.5	96.2
Csa2G193380	A0A0A0LKQ5	Uncharacterized protein OS	72.807	23	15	681	79	7.55	4	0.000436881	147.6	42.7	65.8	38.6	107.1	74.9	60	53.9	107.9	33.5	38	28.9	36.9	40.2	7.8	70.9	72.6	65.3	49.4	58.9	81.7
Csa1G541390	A0A0A0M176	Uncharacterized protein OS	50.472	24	9	489	55.5	5.03	4	0.000463542	242.9	339.2	416.7	16.8	40.6	141.1	29.6	8.7	11.9	NaN	14.7	22.3	32.5	25.9	52.9	23.4	48.7	44.9	20.5	18.5	8.8
Csa4G063980	A0A0A0KVC2	Uncharacterized protein OS	10.496	7	2	388	43.8	8.57	4	0.000487418	693.8	753.6	696.2	NaN	NaN	NaN	NaN	NaN	NaN	NaN	NaN	NaN	NaN	NaN	NaN	NaN	NaN	NaN	NaN	NaN	NaN
Csa6G357030	A0A0A0KGQ9	Aamy domain-containing protein OS	190.337	31	23	850	96.8	5.4	4	0.000493875	46.4	45	72.8	91	51.8	52.1	70.5	24.1	61.6	87.5	23.4	86.1	34	37.2	34.5	89	87.1	16.1	22.5	23.8	21.6
Csa3G099720	A0A0A0L7V7	Pyr_redox_2 domain-containing protein OS	151.362	40	23	552	62.4	6.3	4	0.000545603	99.7	145.6	106.4	56.3	22.7	672	10.2	20.7	24.9	18.2	20.5	13.1	20.5	16.8	36.8	17.7	24.5	41.2	10.3	13.4	14.5
Csa2G020990	A0A0A0LJI6	Uncharacterized protein OS	44.754	18	6	555	62.6	8.07	4	0.000588079	173.4	237.7	273.6	160.1	60.7	47	54.3	66.4	221.6	42.3	51.1	64.5	34.3	49.7	36.9	48.3	41.9	63.2	43	34.8	50.6
Csa2G350200	A0A0A0LNE6	Uncharacterized protein OS	256.423	60	24	535	59.2	5.74	4	0.000591626	170.3	115.7	123	80.3	104.7	67.1	92.8	93.6	88.6	91.3	90.1	94.2	87.7	88.1	79.6	96.6	97.2	92.1	79.8	79.6	82.4
Csa3G734910	A0A0A0LA75	Arginine biosynthesis bifunctional protein ArgJ, chloroplastic OS	133.873	49	14	460	48.2	6.2	4	0.000652393	91.5	124.7	133.2	105.5	80	103.8	98.7	86.4	94.7	84.7	78.7	95.7	74.5	75.5	112.6	84.9	87.8	122.9	62.7	61	62.7
Csa2G325960	A0A0A0LN22	Uncharacterized protein OS	29.092	5	5	1472	155.5	6.39	4	0.000778737	166.1	154.1	162.4	137.6	72.9	282	23.9	46.6	19.9	47.3	80.9	84.9	47.4	55.1	67.2	72.3	83.4	59.4	71.2	30.2	95.6
Csa7G018740	A0A0A0K4S7	Uncharacterized protein OS	8.403	17	4	230	26.6	9.23	4	0.000800017	64	104.1	65.5	151.4	90.3	254.4	54.5	55.1	35	53.6	66.6	49.7	101.6	153.7	119.6	46.7	64.7	134.7	40.3	32	30.6
Csa7G239630	A0A0A0K923	Inosine-5'-monophosphate dehydrogenase OS	176.825	57	19	496	52.7	6.74	4	0.000810188	109	107.1	93.5	79.4	109.7	126.1	91.7	83.7	89.1	109.7	95.2	91.1	71.3	78.3	69.8	101	108.7	92.5	89.7	84.2	96.4
Csa1G600110	A0A0A0M2E7	SHSP domain-containing protein OS	45.782	28	6	351	39.1	9.54	4	0.000859474	99.7	56.8	67	19.9	9.6	379.1	25.3	32.4	7	18.1	34.7	13.6	19.6	33.6	14.4	23.2	34.2	36.4	5.5	4.8	6.6
Csa6G045180	A0A0A0KB40	Uncharacterized protein OS	85.399	43	6	108	12	10.59	4	0.000922463	156.5	149	146.2	125.8	123.8	66.7	60.8	74	74.2	103.9	98.8	89.5	105.9	105.3	86.5	90.9	95.6	82.4	69.4	73.4	79.6
Csa7G046110	A0A0A0K5M9	Uncharacterized protein OS	11.069	8	2	322	34.8	8.38	4	0.000950945	198.2	100.5	129	63.6	150.7	68.9	9.1	12.6	27	192	60.8	212	123	120.8	47.1	30.6	113.9	45.4	26.5	39.2	6.7
Csa4G082460	A0A0A0KXK6	Uncharacterized protein OS	106.289	69	13	217	24	6.23	4	0.00095157	171.9	162.2	151.1	104.6	100.5	63	105.6	99.5	70.6	96.2	80.6	98	90.6	85.9	77	93.6	106.6	85.3	67.4	81.1	59.7
Csa2G431220	A0A0A0LNF1	S5 DRBM domain-containing protein OS	30.102	19	6	414	48	7.75	4	0.00102327	188.4	174	135.3	50.2	98.6	84.7	74.5	68.6	91.6	92.8	61.8	96.5	92.1	87.4	144.7	79.5	94.5	159.3	42.5	44.1	48.7
Csa2G296120	A0A0A0LMU6	Lipase_GDSL domain-containing protein OS	45.028	17	4	374	41.7	7.4	4	0.00102957	116.6	176.6	203.3	81.8	68.5	25.7	NaN	23.3	20.4	40.8	86.1	25.6	38.5	61.7	22.5	28.2	39.4	53.3	30	14.2	21.4
Csa3G166340	A0A0A0L825	Phytochrome OS	103.363	22	18	1132	126.1	5.92	4	0.0010769	97.6	72.1	84.7	181	137	121.8	59.9	51.5	93.8	102.6	123.9	62.9	42.9	86.5	87.3	29.6	72.9	42.5	83.3	55.4	37.9
Csa5G149340	A0A0A0KMF0	Glutamine-dependent NAD(+) synthetase OS	54.056	16	10	720	80.4	6.61	4	0.00115606	88.9	120	92.9	104	107.1	91.9	70.8	90.7	76.1	109.6	106.6	94.3	83.8	90.2	85.4	97.8	120.8	79.7	64.7	97.8	66.2
Csa6G107330	A0A0A0KDU4	Uncharacterized protein OS	100.764	37	15	468	53.9	7.93	4	0.00119582	139.8	123.5	146.8	4.7	7.1	480	8.2	4.3	13.3	6.2	5.3	6.5	15.1	15.5	20.1	12.5	11.2	17.7	14	15.5	17.8
Csa2G008660	A0A0A0LL39	CYTH domain-containing protein OS	40.943	38	6	198	22.4	4.91	4	0.00122232	144.4	112.8	132.2	104.5	129.7	72.3	45	83.8	38.1	96.6	127.1	116.4	100	86.8	62.7	69	77.9	52.4	90.1	89.6	92.3
ppc2	J9XXT8	Phosphoenolpyruvate carboxylase 1 OS	592.789	64	54	965	110	5.87	4	0.00126932	104.3	122.4	123.3	117.1	117.8	80.9	87.3	86.8	91.9	94.5	90.2	92.9	93.1	102.1	101.7	94.8	92.7	88.6	82.4	82.8	82.7
Csa2G295950	A0A0A0LJM8	Ribosomal_TL5_C domain-containing protein OS	28.768	24	5	258	28.7	9.31	4	0.00128139	138.6	170.3	187.5	57.1	92.1	51.4	70.9	70.3	130.5	146.8	94.3	92	67.8	65	37.6	112.2	90.3	167.4	58.5	60.5	57.5
Csa3G134910	A0A0A0L514	dCTP pyrophosphatase 1 OS	29.557	34	4	119	13.2	5.02	4	0.00135731	216.2	150.2	269.3	NaN	73.8	19.2	27.3	14.9	21.5	11.5	20	13.7	46.4	38	26.6	57	57.8	57.3	20.5	25.8	36.9
Csa6G423340	A0A0A0KI03	HVA22-like protein OS	33.669	24	5	196	23.1	4.79	4	0.00141862	174.8	109.6	169.4	17.6	12.5	77.7	11.8	14.7	396.4	NaN	8.2	NaN	13.1	8.5	34.6	16.7	18.9	87	42.7	76.3	47.7
Csa3G734030	A0A0A0LD39	Lectin-like receptor kinase 73 OS	41.744	13	7	683	75.1	7.37	4	0.00149972	212.3	172.2	132.9	69.4	88.1	95.4	91.2	77.9	48.7	137.9	125.4	109.6	41.1	77.7	34.7	106.9	99.9	71	61.5	51.4	89.2
Csa3G127820	A0A0A0L982	Uncharacterized protein OS	220.188	48	22	621	69.2	7.59	4	0.00158258	127.6	179.1	215.3	107.2	90.5	57.8	77.1	79.5	108.8	69	66.9	54.2	97.7	104.3	89.6	87.7	86.5	112.8	84.7	76.9	85.5
Csa1G569260	A0A0A0LYF6	PUA domain-containing protein OS	70.1	59	7	181	20.1	8.4	4	0.00167241	126	114.4	103.4	102.4	98.2	78.4	98.6	74.7	93.5	110	82.1	95.9	93.5	83	75.6	105.9	109.9	105.3	81.3	85.8	80.5
Csa3G638520	A0A0A0LE82	t-SNARE coiled-coil homology domain-containing protein OS	59.227	43	10	265	30.1	5.4	4	0.00174248	145	133.2	149.1	100.2	83.9	43.3	62.5	56.8	80.7	76	102.4	75.4	95.6	89.4	98.7	60.3	89.7	98.4	96.8	79.7	98.7
Csa2G406130	A0A0A0LQ60	Nodulin-like domain-containing protein OS	9.936	5	3	596	65	7.96	4	0.00184943	100.6	137.9	84.3	112	114.7	55.2	54.2	48	58.1	56.5	70.2	22.4	67.6	91.4	98	77.1	56.2	114	76.8	103.2	112.2
Csa3G701560	A0A0A0LEX6	DUF953 domain-containing protein OS	70.743	62	9	133	15.2	6.79	4	0.00185381	81.3	113.8	92.7	106.1	108.7	72.5	84.8	101.6	106.8	81.3	91	73.6	89.8	91.6	103.3	85.9	86.7	106.1	77.4	82.3	76.7
Csa5G407100	A0A0A0KTL0	Uncharacterized protein OS	38.831	17	6	614	69.9	5.21	4	0.00193896	126.4	161.9	142.7	101.1	40.3	33.3	109.1	97.9	90.2	93.6	113.3	68.4	105.8	112.1	100.8	126.7	123	109.9	50.1	57.4	62.4
Csa4G296100	A0A0A0L282	Expansin OS	15.434	14	3	259	28.1	9.41	4	0.0019891	234.8	214.4	343.2	114.3	109.8	108	NaN	74.3	NaN	NaN	NaN	NaN	NaN	39.4	NaN	NaN	49.7	156.8	106	77.6	90.8
Csa5G203390	A0A0A0KSE1	Phosphoinositide phospholipase C OS	133.565	35	19	599	68	6.54	4	0.0020532	98.4	153.2	166.3	110.1	40.3	54.7	26.3	34.1	84.6	49.2	53.4	57.3	72	67.5	119.5	42.9	51.6	132.8	56	63.1	61
Csa2G351590	A0A0A0LKR5	Uncharacterized protein OS	55.649	30	5	204	22.3	5.95	4	0.00209738	147.3	155.6	163.3	118.8	99.3	67.6	75.1	63.7	75.2	85.6	114.1	78.3	82.2	89.9	114.3	79	79.1	117.3	74	67.2	82.4
Csa2G372160	A0A0A0LP07	Uncharacterized protein OS	6.354	6	2	503	55.6	7.83	4	0.00210791	387	156.5	195.3	NaN	NaN	NaN	25.2	NaN	142.2	120.3	66.4	NaN	NaN	68.5	101	NaN	96.8	NaN	NaN	NaN	NaN
Csa4G337260	A0A0A0L080	Uncharacterized protein OS	101.736	43	12	370	39.1	6.79	4	0.00216301	138	114.4	100.7	105.2	106.1	106.7	95.9	110.6	84.7	67.7	67.2	67.2	98.3	116.9	91.8	102.9	89.5	72.5	97.9	112.9	113.1
Csa4G004850	A0A0A0KVD7	Uncharacterized protein OS	47.543	21	6	327	36	6.24	4	0.00226587	63.1	160.8	113.3	76.8	18.6	177.9	21.9	NaN	NaN	32.4	46	12.4	18.9	16.8	167.1	10.8	19.2	163.5	2.1	6	8.1
Csa2G193340	A0A0A0LI98	Uncharacterized protein OS	92.674	35	17	565	65.6	6.65	4	0.00226603	167.8	380.2	376.3	67.4	16.7	28.5	24.6	21.9	60.6	14.4	8.9	12.7	18.5	19.4	257.5	29.7	26.1	138.4	9.2	21.5	16.7
Csa2G234520	A0A0A0LIH8	Abhydrolase_3 domain-containing protein OS	261.514	68	19	318	35.1	6.05	4	0.00227224	110.4	117.7	113.6	54.6	49	107.6	107.8	101	102	84.7	80	84.5	95.2	93	102.7	92.6	91.6	100.3	91.2	96	84.7
Csa3G682170	A0A0A0L9F2	Uncharacterized protein OS	80.489	41	12	364	39.4	5.95	4	0.00229657	158.8	137.9	144.9	145.8	154.2	154.3	43.3	55.2	52.5	146.2	81.3	99.7	129.3	67.2	21.8	38.5	41.6	20.2	62.8	97.7	60
Csa3G891650	A0A0A0LE21	Uncharacterized protein OS	115.027	34	13	523	57.7	5.33	4	0.00235738	193.1	130.1	143.6	49.5	126.7	78.9	85.2	78.2	64.2	98.9	92.2	94.6	83.8	61.1	73.2	101.3	99.4	85	84.4	57.3	71.6
Csa3G835860	A0A0A0LFG1	TOG domain-containing protein OS	29.53	19	4	327	35.6	5.38	4	0.00262627	123.9	113.2	143.1	82.8	59.2	36.7	118	119.6	68.5	89.6	89.2	79.4	43.7	36.5	125.4	68	69.9	142.8	42.8	43	44.6
Csa5G175990	A0A0A0KQ23	Uncharacterized protein OS	27.416	19	5	362	41.5	5.26	4	0.00268964	221.3	156.2	150.3	83	144.5	107	90.5	78.2	53.8	51.1	90.5	98.5	68.6	59	56.6	62.8	61.4	63	100.7	100.5	139.8
Csa4G044990	A0A0A0KWM4	FAD-binding PCMH-type domain-containing protein OS	44.854	18	8	429	47.2	6.54	4	0.00292144	93.2	100.8	117.7	97.8	75.4	69.7	91.1	105.8	82.2	85	88.1	66.3	117.2	107.4	105.1	123.3	105	139.5	74.4	77.3	94.9
Csa3G910650	A0A0A0LF75	Uncharacterized protein OS	14.626	52	3	99	10.7	4.78	4	0.00293823	193.4	122.3	184.7	78.5	102.9	122.8	64.1	51.2	77.9	89.4	84.5	102.2	41.2	50.2	48.4	91.2	95	82.6	34.6	122.4	92.8
Csa2G367230	A0A0A0LNS0	HVA22-like protein OS	27.061	33	4	177	20.6	6.93	4	0.00297595	232.8	111.7	62.8	9.5	113.7	NaN	NaN	NaN	NaN	40.8	NaN	NaN	40.7	33.9	NaN	15.2	117.4	9.4	19.5	26.4	17.9
Csa5G470560	A0A0A0KTW5	Uncharacterized protein OS	56.41	36	7	329	35.1	7.39	4	0.00302815	135.8	142.8	114.2	19.8	24.6	177.2	81.2	57.8	58.3	88.5	95.2	97.3	36	33.7	30.7	68.1	55.9	47.7	100.7	101.8	73.9
Csa4G006390	A0A0A0KWY6	FPG_CAT domain-containing protein OS	13.158	7	2	402	44.5	9.04	4	0.00305533	217.5	105.8	100	81.4	129.5	190	10.3	15.1	19.5	74.2	161.6	122.8	122.1	123.1	104.1	17.8	90.3	76.4	92.1	177.1	110.5
Csa5G633220	A0A0A0KU22	Protein kinase domain-containing protein OS	37.557	14	7	604	67.1	6.1	4	0.00310599	179.1	120.1	113.6	105.9	136.5	36.3	58.8	49.6	17.5	98.5	100.2	96.1	77.2	83.7	60.5	66.9	67.6	57.3	70.5	72.3	80.9
Csa2G379100	A0A0A0LPC9	Uncharacterized protein OS	88.533	49	8	172	19.3	9.54	4	0.00314222	98.1	137.7	130.7	134.8	72.6	103.1	76.3	66.2	54	84.6	85.7	79.1	129.8	138.3	228.8	70.5	60	79.2	90.2	80.7	58.3
Csa2G194880	A0A0A0LNR0	Uncharacterized protein OS	57.503	16	9	695	79.8	6.67	4	0.00319624	239.9	226.6	133.7	10.3	38.7	135.4	9.3	17.7	NaN	2.6	28.1	21.9	6.3	22	NaN	19.5	11.1	14	NaN	4.2	36.4
Csa6G181570	A0A0A0KF85	Uncharacterized protein OS	14.601	8	3	450	50.2	6.2	4	0.00325273	156.9	97.5	127.9	70.9	96.3	NaN	NaN	NaN	NaN	23.3	18.2	16.9	31.3	37.1	40.8	63.6	46.6	22	12.1	13.9	NaN
Csa2G169720	A0A0A0LIF5	Uncharacterized protein OS	592.674	75	44	575	61.2	6.04	4	0.00341737	132.4	111.3	109.6	80.4	105.8	93.9	102.1	92.5	96	102.8	97.2	101.5	104.9	106.3	88.5	86.4	84.8	76.3	90.5	90.4	97.2
Csa3G045130	A0A0A0L4S8	Uncharacterized protein OS	12.136	4	3	1153	131	8.35	4	0.00375369	118.3	186.2	216.8	130.2	90.8	63.4	45	37.9	38.7	74.4	46.5	96.8	43.1	40.7	40.2	44.6	73	177.4	51.2	66.6	124.8
Csa3G599990	A0A0A0L8T5	Uncharacterized protein OS	36.385	25	9	403	46.2	5.72	4	0.00375386	140.8	107.1	117.2	113.3	61.7	75.5	38.4	41.6	60.9	70.1	93.9	82.4	84.6	98.9	144.8	137.9	121.9	116.7	109	86	88.4
Csa2G249270	A0A0A0LPB0	J domain-containing protein OS	92.168	41	8	339	38.1	6.61	4	0.0037929	86	135.7	112.4	109.1	64.1	121.9	75.7	48.3	101.6	83.1	83.5	82.1	79.1	61.8	121.3	65.1	78.5	77	59.5	63.6	48.4
Csa4G641730	A0A0A0L505	MFP1 attachment factor 1 OS	42.065	55	6	159	17	4.68	4	0.00381283	135.8	150.2	166.6	119.9	89.3	58.3	94.3	88.7	98.3	90.4	92.3	79.7	91.9	70.3	87.9	85.2	83.2	102.1	76	79	84.8
Csa6G188100	A0A0A0KFC6	Protein kinase domain-containing protein OS	23.851	12	6	485	54.4	5.78	4	0.00383327	222.8	129.1	231.7	62.2	50.4	31.4	49.5	NaN	NaN	65.4	56.5	39.9	45.3	76.1	61.9	60.4	76.7	58.2	84.9	71.8	93.4
Csa6G355450	A0A0A0KIF9	Uncharacterized protein OS	20.606	9	4	524	56.9	5.24	4	0.00385509	128.1	179.7	135	150.2	98.8	105.1	46.1	50.1	97.2	59	69.4	86.2	81	84.4	131.1	62.8	78.8	72.3	72.2	75.9	78
Csa3G119290	A0A0A0L5T3	Uncharacterized protein OS	41.64	25	5	308	34.2	10.26	4	0.00386841	312.2	229.7	244.2	NaN	74.3	34	NaN	14	NaN	NaN	NaN	13.4	16.8	25.4	18.3	42.5	28	25.2	22.5	15.3	35.3
Csa1G533570	A0A0A0LVA6	Epimerase domain-containing protein OS	47.129	30	9	325	35.6	6.05	4	0.00387417	116.8	108.9	113.6	84.4	103.7	57.2	83.3	84.6	38.8	105.9	101.5	103.7	121.3	99.6	108.6	77.8	77.9	84	85.6	73.6	92.2
Csa5G612840	A0A0A0KRA3	Uncharacterized protein OS	38.468	15	8	658	71.5	6.84	4	0.00388127	280.9	203.2	305.3	38.8	46.2	17.4	NaN	28.8	NaN	37.2	4.3	73	36.7	4.5	NaN	67	28.8	21	13.3	10.2	8.1
Csa7G447120	A0A0A0KAI6	Lactamase_B_4 domain-containing protein OS	6.635	2	2	977	108.2	6.83	4	0.00398919	90.1	217.5	212.1	217.1	109.8	56.5	8.7	49.5	33.7	27.2	56.1	71.9	110.2	112	111.6	76.9	113.4	106.6	19.9	28.5	59.8
Csa4G594440	A0A0A0KYZ8	Uncharacterized protein OS	57.56	11	11	1589	175	4.42	4	0.00408991	110.3	116.6	104.3	69.5	110.7	58.7	64.1	29.5	79.2	41.9	24.8	33.8	92	54.2	58.3	50.7	64.2	217.6	91.1	101	157.3
Csa2G361500	A0A0A0LNK9	Uncharacterized protein OS	24.139	14	9	653	72.8	7.44	4	0.00411908	99.7	95.7	97.1	67.4	71.9	41.5	44.7	41.9	43	73.3	45.8	65	58.3	47.7	57.6	62.9	47	58.4	42	41.9	23.7
Csa3G353960	A0A0A0LCQ4	PPM-type phosphatase domain-containing protein OS	29.557	16	3	298	32.7	5.11	4	0.00422713	113.2	79.2	116.4	101.9	73.7	84.8	71.4	96	86.8	72.8	70.8	69.8	104.4	76.6	93.1	96.1	112.1	72.4	102.2	126.5	121.6
Csa5G590000	A0A0A0KPZ7	Protein kinase domain-containing protein OS	11.639	4	2	714	77.8	6.89	4	0.00423481	84.8	52.4	313.9	254.2	NaN	191.1	NaN	NaN	NaN	NaN	NaN	NaN	NaN	NaN	278.4	NaN	NaN	91.8	NaN	NaN	NaN
Csa6G406530	A0A0A0KJ92	Uncharacterized protein OS	29.54	25	5	199	21.6	7.93	4	0.00434801	122.7	107.7	107.5	88.1	82.4	87.5	74.3	56.8	104	85.6	83.6	86.6	97.6	74.6	110.4	81	94.9	113.7	92.3	95.4	96.3
Csa2G361660	A0A0A0LRH5	Uncharacterized protein OS	22.329	8	4	581	67.1	6.54	4	0.0043625	101.5	135.4	75.7	51	46.9	143.5	38.8	43	72.1	90	159	141	35.5	12.6	33.5	111	49.8	17.4	96.4	57.2	124.3
Csa2G357340	A0A0A0LRB6	Uncharacterized protein OS	14.748	35	2	92	10.5	8.66	4	0.00441929	66.8	80.2	72.1	NaN	26.6	23.9	NaN	NaN	26.1	NaN	11.5	NaN	61	63.7	65.7	50.4	60.8	56.5	42.1	18.2	NaN
Csa3G009420	A0A0A0L6F3	Glyco_transf_20 domain-containing protein OS	128.482	31	20	864	97.4	6.09	4	0.00445601	152.9	120.6	131.5	44.3	107.7	158.2	61.7	68.9	41.7	105	88.2	97.5	99.2	88.8	70.3	74.1	67.3	44.5	81.5	83.5	69.5
Csa1G039150	A0A0A0LSU6	X8 domain-containing protein OS	13.646	3	2	964	106.1	8.68	4	0.0047967	82.3	100.9	93.1	NaN	NaN	136.5	NaN	NaN	NaN	121.8	NaN	116.3	NaN	NaN	NaN	NaN	NaN	48.6	NaN	NaN	NaN
Csa7G067450	A0A0A0K290	Aldo_ket_red domain-containing protein OS	29.087	12	2	323	34.9	5.41	4	0.00482496	155.1	190.3	172.2	141.4	78.8	65.5	36.9	57	66.2	47.6	111.9	44.5	50	51.3	97.3	35.1	80.6	96.6	34.1	76.6	79
Csa3G045180	A0A0A0L4T2	Uncharacterized protein OS	241.674	31	34	1417	153.4	6.02	4	0.00518689	140.4	152.1	141.9	132	85.2	64.6	76.6	77.1	75.5	92.5	97.1	80.5	79.9	82.7	97	89.9	101.1	109.9	85.6	92.2	94.7
Csa5G644570	A0A0A0KSL5	Uncharacterized protein OS	63.442	8	12	2123	234.2	5.33	4	0.00530709	153	137.6	98.5	115	78.7	112.9	73.2	67.5	68.3	108.1	68.4	92.9	82.6	84.7	59.7	102.7	112.7	96.6	108.4	75.9	99
Csa5G374760	A0A0A0KTD7	Ubiquitin-fold modifier 1 OS	42.877	56	4	90	9.4	9.61	4	0.00540268	105.7	125.8	102.2	94.3	89.2	88.5	73.5	76.8	98.4	74.6	78.1	82.2	71.7	69.1	108.1	99.4	93.9	150	86.7	91.9	72.6
Csa3G119310	A0A0A0L8G8	Uncharacterized protein OS	22.518	17	3	281	30.5	9.31	4	0.00544038	470.7	203	158.4	NaN	45.2	NaN	NaN	NaN	NaN	13.9	NaN	15.1	NaN	NaN	NaN	NaN	42	NaN	NaN	32.4	NaN
Csa2G199900	A0A0A0LIA4	Uncharacterized protein OS	249.737	48	31	689	79.4	6.44	4	0.00550813	129.4	275.3	286.1	58.6	27.2	16.8	19.1	17.8	201.1	19.3	21.5	19.5	32.4	33.5	176.4	27.7	29.4	136.6	20.6	24.1	18.8
Csa1G665380	A0A0A0M3B4	PAP_fibrillin domain-containing protein OS	26.03	28	6	243	27.3	9.7	4	0.0056574	124.4	86.2	114.4	137.4	144.5	80.1	88.6	89.5	36.7	86.3	68.3	92.1	132.2	164.5	173.3	38	63.1	77.9	60.5	69.1	68.1
Csa2G361790	A0A0A0LL29	Uncharacterized protein OS	96.826	33	17	717	81.5	6.34	4	0.00595238	140.7	179.8	171.2	101.3	100.8	58.9	72.6	70.6	102.8	104.6	92.6	95.7	76.3	79.7	107.8	93.5	83.9	91.5	96.7	62.1	57.5
Csa2G009430	A0A0A0LFD9	Uncharacterized protein OS	73.527	22	7	544	59.9	7.4	4	0.00601096	60.6	124.2	146.5	204	76.6	44.1	14.6	14.8	82.2	62.9	63.8	59.2	83.3	91.2	114.6	29.3	22.8	117.2	32.6	33.5	39.3
Csa1G000680	A0A0A0LR40	Uncharacterized protein OS	57.652	22	7	337	36.4	9.36	4	0.00601745	177.4	231.1	114.5	111.6	110.5	53.8	49	120	81.7	118.3	41.6	51.1	75.6	69.8	84.1	69.7	54.6	60.8	62.1	68	45.4
Csa6G107920	A0A0A0KAP9	Uncharacterized protein OS	37.461	18	4	385	41.9	9.8	4	0.00616008	147.2	175.1	203.7	114.1	10.1	248	NaN	9.7	74.7	8.6	9.6	22	7	NaN	78.8	NaN	NaN	62.3	NaN	5.1	NaN
Csa6G108540	A0A0A0KFP6	Uncharacterized protein OS	7.647	11	2	228	25.2	6.79	4	0.00619129	350.2	294.6	315.2	111.3	131.6	NaN	37.6	38.3	67.2	NaN	30.4	NaN	197.8	160.2	133.6	45.9	80.8	NaN	NaN	NaN	NaN
Csa1G589080	A0A0A0LWI1	Translation machinery-associated protein 22 OS	79.131	47	7	195	21.8	8	4	0.00635789	119.7	127.9	125.4	97.7	106	50.6	84.1	84.8	79.5	99.1	92.2	100	63.2	84.7	94.4	137.2	127.3	125.9	83.4	79.8	69.7
Csa3G857040	A0A0A0LDW9	Uncharacterized protein OS	11.339	14	2	203	22.3	4.98	4	0.00641117	116.2	120.9	181.6	85.8	35	47.9	87.6	93.2	89.5	103.1	149.8	112.7	106.7	76.1	70.6	108.8	103.6	75.6	81	76.8	41.7
Csa3G777580	A0A0A0LAY1	Cell wall invertase 3 OS	40.971	20	10	576	65.3	9.42	4	0.0066506	105.1	65.5	80.2	55.1	52.6	47	76.4	83	9	20.4	25.4	27.4	118.4	175.3	17	40.9	38	21.1	39.9	35.1	62.1
Csa5G218200	A0A0A0KM77	Protein kinase domain-containing protein OS	16.19	7	3	844	90.5	7.62	4	0.00666595	357.9	346.3	402.1	NaN	NaN	NaN	NaN	34.7	NaN	NaN	245.9	105.1	NaN	NaN	198.8	NaN	32	163.6	NaN	31.2	65.2
Csa1G598330	A0A0A0LZN7	Uncharacterized protein OS	108.804	18	15	1050	115.9	6.3	4	0.00707039	70.9	98.9	58.1	22.8	25.7	205.5	73.8	78	86.3	37.6	55.1	46.2	49.4	47.5	95.3	44.5	40.6	85.4	53.8	53	48.6
Csa3G112260	A0A0A0L837	TIP120 domain-containing protein OS	190.875	39	27	958	106.2	5.67	4	0.00729824	104.7	109.2	101.6	95.4	90.1	103.8	85.7	82.4	68.9	86.6	83.7	91.3	84.4	91.4	113	96.4	100.3	127.8	105.7	104.7	95.2
Csa4G595990	A0A0A0L455	Uncharacterized protein OS	69.926	19	9	713	78.2	7.85	4	0.00731992	109.7	172.2	175	110.9	97.2	28.8	46.5	68.7	47.1	80.1	85.1	76.4	106.9	110.2	105.2	84.2	96.8	100.2	57.9	58	68.3
Csa2G100000	A0A0A0LKT9	Aldo_ket_red domain-containing protein OS	4.98	8	2	325	36.3	7.25	4	0.00752426	69.6	NaN	244.3	45.2	22.1	1120.2	NaN	NaN	NaN	NaN	NaN	NaN	NaN	7.8	NaN	NaN	NaN	NaN	NaN	NaN	NaN
Csa5G223010	A0A0A0KQP5	Uncharacterized protein OS	131.142	43	17	394	43.2	7.14	4	0.00789484	133.2	115.9	115	96.7	111.8	81.4	100.4	98.3	78.5	100.5	98.7	98.9	82.5	77.2	58.2	111.2	111.3	87.6	87.9	88.6	83.2
Csa5G456220	A0A0A0KNF8	Uncharacterized protein OS	18.044	9	2	416	44.8	6.32	4	0.00802045	112.6	148.8	143.8	95.3	44.1	40.6	89.8	76	87.4	110.9	97.1	85.3	70.6	66.6	114.3	84.2	79.9	115.9	113.3	98	85.5
Csa7G368100	A0A0A0K8G1	Uncharacterized protein OS	28.363	12	6	613	68.6	8.73	4	0.00804778	110.5	173.9	166.1	NaN	26.5	25.8	NaN	NaN	106.5	NaN	NaN	NaN	NaN	NaN	65.1	21.2	14.2	NaN	NaN	NaN	NaN
Csa2G000310	A0A0A0LIM0	Uncharacterized protein OS	21.047	19	3	217	24.6	8.41	4	0.00808751	21.8	88.9	72.8	191.1	114	30.9	46.8	35.8	34	98.4	72.2	68.5	35.6	39.6	67.2	37.5	56.2	129.8	41.5	38.6	49.7
Csa4G296830	A0A0A0L2B3	Aldo_ket_red domain-containing protein OS	119.711	55	15	296	33	6.73	4	0.00826733	99.7	104.8	109.6	105.4	101.4	102.8	95.8	93.6	102.5	91.8	92.9	81.3	91.3	93.6	106.7	94.1	84.7	159.2	73.3	68.1	71.5
Csa3G624060	A0A0A0L919	Glyco_transf_28 domain-containing protein OS	43.331	13	5	624	68.6	6.19	4	0.00847738	105.8	113.1	139.4	70.5	71.8	317.7	52.3	57.4	37.8	61.9	69.2	52	92.3	67.7	41.1	65.2	61.7	29.5	68.9	90.8	115.5
Csa3G151380	A0A0A0LAH9	Uncharacterized protein OS	42.679	10	8	1253	137.1	9.94	4	0.00856636	120.5	71.5	78.3	73.5	65.7	185	89.5	53.8	89.7	115.4	93	102.8	64.8	30.7	40.8	94.5	67.7	82.3	87.8	71	96.2
Csa4G294380	A0A0A0KX62	ADF-H domain-containing protein OS	43.297	57	5	139	15.9	7.09	4	0.008601	240.7	159.4	157.7	121.8	86.1	120	63.6	14.6	84.9	56.6	26.2	NaN	33.5	41.8	87.2	63	98.2	42.5	73.6	38.4	84
Csa6G301020	A0A0A0KG03	Uncharacterized protein OS	84.512	18	14	1033	115	7.78	4	0.00870345	73.1	84.6	125.3	69.7	85.1	26.3	34.7	37	5.1	65.3	54.4	41.5	30.5	31.5	3.7	32.9	28	NaN	28.7	52	43
Csa7G012950	A0A0A0K4P4	Uncharacterized protein OS	84.429	64	9	155	17.7	4.59	4	0.00889136	119	126	139.1	108.3	63.8	73.9	81.3	75.7	95.3	77.4	73.8	80.8	97.5	88.6	105.4	84.9	96.4	131.2	101.6	89.9	112.5
Csa1G058090	A0A0A0LU19	Uncharacterized protein OS	8.453	4	3	702	79	7.33	4	0.00894994	122.5	123.1	214.5	NaN	NaN	NaN	126.6	67.8	111.8	49.1	95.6	64.5	NaN	93.4	128.7	NaN	24.7	177.7	NaN	38.1	NaN
THI1	A0A0A0L546	Thiamine thiazole synthase, chloroplastic OS	114.719	54	11	359	38.1	5.33	4	0.00923953	273.7	356.4	344.8	22.8	25.9	76.6	10.9	8.5	18.1	224.2	27.9	11.8	39.5	43.3	82.2	17.4	21.5	37.1	17.9	16.7	38.6
Csa3G199570	A0A0A0L6D2	APH domain-containing protein OS	111.647	50	16	418	47.7	6.33	4	0.00953246	115.2	100.9	140.2	99.4	82.6	121.5	90.1	95.4	80.4	82.2	80	99.8	113.8	102.7	112.5	83.1	107.2	66.3	80.3	82.1	69.9
Csa3G118060	A0A0A0L8D4	Uncharacterized protein OS	9.084	6	2	407	46.8	4.77	4	0.00980221	321.7	183.7	367	413.8	NaN	NaN	NaN	NaN	NaN	285.2	NaN	NaN	NaN	NaN	NaN	NaN	NaN	NaN	NaN	NaN	NaN
Csa6G355400	A0A0A0KIF6	MFS domain-containing protein OS	37.898	14	5	729	78.5	5.4	4	0.00998652	142.3	107.1	87.9	14.9	81.7	79.4	41.7	35.9	NaN	25.4	14.1	29	58.3	45.6	34.8	62	75.7	56.4	60	45.6	38.7
Csa3G398950	A0A0A0LBA5	t-SNARE coiled-coil homology domain-containing protein OS	10.059	23	2	123	14.1	5.9	4	0.0105466	123.2	108.1	791.9	80.2	NaN	NaN	45.9	NaN	NaN	34.3	NaN	129.7	NaN	NaN	NaN	NaN	58.7	291	NaN	NaN	NaN
Csa5G606630	A0A0A0KU77	14_3_3 domain-containing protein OS	57.402	35	8	277	31.4	5.05	4	0.0107167	185.2	258.1	252.3	42.7	50.6	38.9	35.8	29.9	NaN	36	17.3	NaN	48.1	39.4	259.2	131.2	114.2	221.2	55.2	70.4	69.9
Csa3G890010	A0A0A0LE11	Uncharacterized protein OS	42.667	13	6	637	70.8	5.83	4	0.0107948	93.5	306.5	271.1	73.9	74	43.8	63.2	61.5	78.3	47.4	59.1	69.3	75	77.5	89.4	89.1	73	223.7	57	65.5	66.1
PFK	A0A0A0KZ72	ATP-dependent 6-phosphofructokinase OS	53.977	21	9	529	57.6	7.53	4	0.0109994	121.3	65.1	103.9	89.8	124.5	182.5	88.7	72.8	74.4	97.7	116	75.5	97	90.3	59.7	56.8	60.2	72.5	60.8	73.7	103.1
Csa6G006840	A0A0A0K888	Uncharacterized protein OS	3.072	2	2	788	89.6	6.14	4	0.0111962	NaN	766.2	468	NaN	NaN	NaN	NaN	NaN	NaN	NaN	NaN	NaN	NaN	NaN	280.2	NaN	NaN	317.5	NaN	NaN	NaN
Csa3G816020	A0A0A0LEP4	Arf-GAP domain-containing protein OS	11.793	4	2	673	73.7	6.34	4	0.0113464	428.4	457.8	494.2	NaN	NaN	NaN	NaN	NaN	NaN	NaN	NaN	NaN	155.8	NaN	NaN	NaN	NaN	NaN	NaN	NaN	NaN
Csa7G060190	A0A0A0K3Z0	Uncharacterized protein OS	85.96	27	11	416	47.6	9.31	4	0.0113987	253.9	189.2	153.7	62.1	90.6	33.1	73.3	76.3	63.5	135.5	117.8	83.4	89.1	80.9	46.3	82.6	85.8	47.9	67.4	77.5	68.5
Csa1G042660	A0A0A0LQV5	Tr-type G domain-containing protein OS	117.108	35	17	513	57.5	5.22	4	0.0118904	115.5	122.2	135.5	97.4	82.4	39.9	71.6	83.1	82.9	90.9	84.3	77.8	72.2	75.2	54.1	111.2	111.1	118.7	93.2	69.8	80.9
Csa3G740230	A0A0A0LAI1	Multidrug resistance protein 1, 2 OS	70.161	12	12	1346	147.7	7.93	4	0.0118996	198.8	132.8	109.7	75.9	144.4	41.9	92.6	83.4	40.6	106.9	85.2	84.9	94.3	111.5	47	51.7	66.1	26.5	45.9	64	41.1
Csa2G361720	A0A0A0LLG7	Protein RER1 OS	34.429	34	6	194	22.3	9.57	4	0.0126157	132.2	107.1	133.1	112.2	95.5	91.4	76.1	93.4	82.4	94.6	105.3	89	95.5	107.6	96.1	119.5	99.1	76.8	83.2	82.6	78.2
Csa1G522000	A0A0A0LVC1	Glucan endo-1,3-beta-glucosidase OS	22.026	10	3	489	52.8	6.47	4	0.0133096	104.5	142.4	118.5	101.3	97.5	35.1	91.4	108.4	106.7	119.2	122.2	114.2	72.1	77.1	95.8	95.6	88.3	125.1	52.8	54.9	66.9
Csa3G073840	A0A0A0L679	Phospho-2-dehydro-3-deoxyheptonate aldolase OS	67.485	26	10	521	57.7	7.36	4	0.0134829	256.7	238.1	254.4	117.9	112.4	14.2	51.2	62.6	79.9	42.9	56.4	NaN	77.8	93.3	86.2	120.1	119.9	99.1	48.2	57.4	69.6
Csa3G006620	A0A0A0L151	DUF1995 domain-containing protein OS	7.705	6	2	326	37.4	8.28	4	0.0139356	96.5	352.4	309.1	382.6	155.5	NaN	NaN	NaN	NaN	NaN	NaN	NaN	121.5	61.2	315.7	NaN	NaN	NaN	NaN	NaN	NaN
Csa5G581690	A0A0A0KPN8	RING-type domain-containing protein OS	68.733	28	9	404	44.1	5.67	4	0.0142612	269	224.3	65.9	101	102.7	66.1	49.4	66	74.8	72.4	83.7	60	112.4	121	57	67.5	43.7	22.2	60.3	68.6	68.9
Csa2G372690	A0A0A0LLV0	PB1 domain-containing protein OS	12.324	8	2	463	50.2	5.55	4	0.0143441	216.2	236.2	211.3	73.9	88.1	NaN	26.2	20.1	21.3	55.6	69.4	59.7	14.7	25.6	24.8	61.5	34.3	79.2	40.3	20.2	15.1
Csa3G121020	A0A0A0L627	Reticulon-like protein OS	51.099	22	5	255	28.5	8.24	4	0.0150239	79.6	109.9	120.1	102.7	95.8	115	87.3	82.1	140.9	91.3	96.2	100.3	68.7	73.8	88.1	103.9	97.3	119.7	71.6	74.9	79.6
Csa1G660140	A0A0A0M065	Tryptophan synthase OS	94.896	35	12	472	51.5	7.06	4	0.0162096	105.1	146.4	123.9	96.5	88.5	85.7	88.3	83.4	81.4	78.5	86	96	62.6	66	78.1	100.5	93.2	219.5	65	72.4	90.5
Csa2G351850	A0A0A0LN37	Uncharacterized protein OS	56.874	77	7	166	18.3	4.82	4	0.0169584	147.9	101.6	77	89.2	83.5	119.4	113.6	95.4	53.5	87.5	87	97.4	89.2	82.4	100.4	103.2	81.4	58.7	73.9	71.5	66.7
Csa5G652210	A0A0A0KUX3	Uncharacterized protein OS	20.423	6	4	1013	116.3	9.1	4	0.0170505	96.9	266.3	84.9	65.7	105.8	NaN	NaN	NaN	126.6	83.6	54.8	68.6	168.8	167.5	295.7	NaN	20.9	188	NaN	NaN	NaN
Csa1G601010	A0A0A0M2J0	Protein kinase domain-containing protein OS	5.581	2	2	1017	110.8	6.98	4	0.0170694	197.7	583.8	288.7	173.6	54.1	NaN	NaN	NaN	NaN	NaN	86.2	61	NaN	NaN	71	55	NaN	NaN	44.2	NaN	NaN
Csa4G011700	A0A0A0KU37	L51_S25_CI-B8 domain-containing protein OS	19.637	32	4	119	13.8	10.51	4	0.0175042	173.4	134	124.6	93.8	117.2	56.5	84.7	98.2	60.8	96	103.5	62.3	86.8	88.5	55.3	100.5	102.6	110.1	74	86.3	43.3
Csa2G285390	A0A0A0LLY5	WD_REPEATS_REGION domain-containing protein OS	182.009	24	27	1624	176.8	8.02	4	0.0180744	165.3	115.3	120.1	89.6	132.2	66.4	71.1	68	96.3	101.4	100.9	102.8	65.8	53.5	102.2	69.6	66.4	91.2	72.4	73.9	75.6
Csa1G031780	A0A0A0LT66	SHSP domain-containing protein OS	57.611	48	8	168	18.8	9.45	4	0.0184528	172.5	9.9	180.3	73.6	94.6	6.7	56.9	59.1	25.1	9.9	24.1	NaN	96	93	115.3	2.8	3.2	39.9	23.7	6.4	87.9
Csa3G481230	A0A0A0L8F1	Uncharacterized protein OS	12.283	7	4	722	81.9	6.32	4	0.0186778	219.1	224.2	188.2	63.8	113	28	26.7	21.9	258.4	44.4	96.5	93.5	41	41.4	181.4	22.2	18.8	36.5	29.6	36.1	31.3
Csa3G039290	A0A0A0L2K8	TPR_REGION domain-containing protein OS	16.744	5	2	743	82.4	4.88	4	0.0192038	270.4	182.2	242.2	NaN	190.5	NaN	176.9	114.4	57.2	120.1	60	98.9	61	66.7	50.2	134	57.1	125.1	NaN	NaN	33.3
Csa6G507100	A0A0A0KGQ5	PEROXIDASE_4 domain-containing protein OS	50.512	32	8	297	32.8	8.81	4	0.0192851	106	187.2	251.1	116.1	24.8	46.7	40.9	9.4	196.3	23.1	6.6	14	7.5	11.8	202.3	36.2	34.1	132.2	16.6	10.4	14.6
Csa6G006850	A0A0A0KA29	Delta8-sphingolipid desaturase OS	9.661	6	3	447	51.3	8.59	4	0.0197886	117.4	846.3	863.7	NaN	47.3	NaN	19	NaN	57.8	98.1	NaN	NaN	NaN	NaN	NaN	NaN	NaN	69.2	27.3	NaN	28.7
Csa3G002890	A0A0A0L129	Uncharacterized protein OS	46.743	24	7	450	48.6	6.99	4	0.0201419	8.9	51.1	29.2	48.4	23.4	NaN	23.9	23.3	11.5	4.6	51.5	6.6	NaN	24.6	31.4	29.2	20.5	47.7	89.5	69.6	48.2
Csa3G656520	A0A0A0LC90	Fe-S cluster assembly protein DRE2 OS	53	45	4	137	14.7	6.57	4	0.0201772	192.7	76.9	145.2	94.4	105.3	81.2	83.4	63.1	56.7	83.4	38.3	70.4	39	38.5	63	185.3	146.1	137	131.1	133.8	54.2
Csa3G171870	A0A0A0L5I5	Bet_v_1 domain-containing protein OS	7.956	12	2	157	18.1	7.01	4	0.0205596	75.2	67.9	169.9	119.9	84.5	115.4	63.5	32	217.3	NaN	17.3	NaN	60.7	35.8	44.9	NaN	51.9	54.1	168.4	120	175.1
Csa6G133750	A0A0A0KG82	Protein kinase domain-containing protein OS	12.983	6	3	630	68.9	7.68	4	0.0206825	227.1	254.4	254.6	104.8	NaN	NaN	NaN	NaN	NaN	NaN	NaN	58.2	NaN	2	52	57.6	NaN	362.1	NaN	97.2	NaN
Csa2G378560	A0A0A0LPC3	MPN domain-containing protein OS	101.308	52	13	365	40.8	5.21	4	0.0210937	114.1	113.2	108.1	92.7	103.1	67.5	96.4	97	86.3	99.6	107.3	91.2	91.5	97	76.5	107.5	103.7	90	88	90	104.7
Csa5G429450	A0A0A0KRQ6	Protein kinase domain-containing protein OS	15.375	4	3	953	104.1	6.05	4	0.0212122	1140.5	323.1	NaN	NaN	NaN	NaN	NaN	NaN	NaN	NaN	NaN	NaN	NaN	NaN	NaN	35.2	1.4	NaN	NaN	NaN	NaN
Csa1G320340	A0A0A0LZB6	Alba domain-containing protein OS	134.173	82	10	130	14.5	4.93	4	0.0212747	153.1	126.2	113.9	79.9	92.7	76.2	75.8	84.8	50.4	99.2	110.7	79.3	122.1	147.8	87.7	90.3	98.5	67.1	88.8	77.4	81.8
Csa5G647480	A0A0A0KXT6	Uncharacterized protein OS	75.883	27	11	561	63.5	4.92	4	0.0219022	95.8	107.4	128.7	15.5	23.6	29.2	37.8	31.8	201.1	14.6	20	11.6	17	22.4	124.1	19.8	15.8	629.2	17.8	8	12.3
Csa2G058110	A0A0A0LK87	diacylglycerol kinase OS	27.779	20	5	493	54.8	6.8	4	0.021907	138.7	223.4	62.5	87.7	39.4	9.7	NaN	NaN	NaN	74.5	12.5	100.9	86.7	98.9	190.6	84.9	95	61.5	75.3	NaN	52.6
Csa4G639140	A0A0A0L4U0	MPN domain-containing protein OS	143.88	57	11	309	34.6	6.8	4	0.0243013	111.8	108.7	101.6	94.1	83.3	94.6	98.8	99.2	92.3	95.5	89.6	97.2	83.5	89.5	86.2	89.8	97.9	164.8	83.9	81.1	84.7
Csa4G664240	A0A0A0L5X7	Uncharacterized protein OS	89.633	18	13	1050	114.6	5.62	4	0.0248037	150.2	186.3	362.9	117.2	46.6	128.6	78.5	29.9	54.4	91.4	61.3	35.4	63.3	26.6	68.8	33.6	58.4	46.3	59.8	26.8	169.9
Csa4G507430	A0A0A0KZ85	C-CAP/cofactor C-like domain-containing protein OS	102.045	30	11	561	61.4	5.47	4	0.0260722	123.3	114.3	105.5	94.5	94.4	38	90.8	90.8	82.7	86.6	90.5	87.6	98	94.1	98.3	108	113.2	105.6	86.8	93.5	82.6
EFTS	A0A0A0LBM0	Elongation factor Ts, mitochondrial OS	105.797	50	11	401	43.5	6.46	4	0.0262538	151.3	113.6	130	82.2	130.9	49.4	89.3	90.6	83.6	113.9	119.6	102.1	92	127.2	93.2	85.1	80.1	62.9	54.9	75.2	81.1
Csa3G809980	A0A0A0LF39	Uncharacterized protein OS	57.253	16	10	774	88.9	9.03	4	0.0267376	178.9	274.7	339.5	98.4	99.3	47.6	29.5	NaN	65.4	32.6	76.8	NaN	66.9	46.4	103.8	NaN	36.9	29.3	51.3	49.4	22.9
Csa6G053330	A0A0A0KB93	Uncharacterized protein OS	15.139	10	3	400	44.4	5.29	4	0.028362	106.5	136	168.4	86	120.2	59.2	97	69.4	125	68	63.6	68.3	80	53.8	95.7	128.5	124.8	147.6	75.8	110.8	77.3
Csa4G651940	A0A0A0L124	Uncharacterized protein OS	31.686	20	6	404	45	5.78	4	0.0298117	133.8	134.7	138.1	84.3	87.7	44.1	113.3	103	89.4	119.9	94.6	115.3	105.1	107.6	66.4	80.6	88.9	78	88	77.4	82.9
Csa3G636390	A0A0A0L8V2	Formin-like protein OS	7.711	2	2	1121	123.9	6.29	4	0.0303948	377.7	367.9	300.6	39.8	361.3	NaN	NaN	NaN	NaN	NaN	108.2	95.6	52.1	93.1	55.3	57.3	NaN	73.8	NaN	NaN	67.4
Csa6G154510	A0A0A0KB81	Protein kinase domain-containing protein OS	15.1	6	5	799	89.9	6.39	4	0.0310058	175.8	161.3	100.6	151	97.9	59.8	53.9	69.1	150.5	48.6	48.3	56.9	62.7	76.4	73.1	149.2	124.2	81.2	86.4	68.4	36.5
Csa6G104090	A0A0A0KFL2	PCI domain-containing protein OS	45.014	24	5	259	29.6	5.45	4	0.0318509	125.2	87.7	91	89.3	99.9	118.5	77.8	83.1	95.9	54.6	76.7	57.5	101.4	117	129.7	97	85.2	118.3	98.2	108.8	110.2
Csa5G532450	A0A0A0KP79	Ribosomal_L18e/L15P domain-containing protein OS	21.387	19	4	284	31.1	11.02	4	0.0319588	227.4	96.7	95	42	78.2	34.8	132.6	80.2	152.7	53	83.3	67.1	102.1	79.8	61.2	45.9	62.9	42.4	50.8	105	49.1
Csa6G497080	A0A0A0KJT6	Protein kinase domain-containing protein OS	27.195	7	4	1019	111	6.84	4	0.032396	175.9	122.4	164.8	86	NaN	NaN	37.9	NaN	72.6	54.7	96.6	83.9	NaN	NaN	NaN	54.3	84.1	NaN	12.9	19.4	15.9
Csa7G239010	A0A0A0K441	Phosphoglycerate kinase OS	478.071	82	26	401	42.4	5.82	4	0.0324428	95.8	117.6	112.9	93.7	80.6	139.2	86.8	102	111.5	81.2	82	72.6	84.6	90	100.9	105.8	106	119.8	78.4	92.3	70.7
Csa7G188690	A0A0A0K3M6	KH domain-containing protein OS	10.281	8	2	296	32.4	8.92	4	0.0325889	123.6	136.1	157.1	104.1	121.9	45.3	NaN	NaN	148.4	NaN	NaN	74.8	124.1	146.7	209	88.3	111.1	146.7	112.3	102.7	103.2
Csa1G024260	A0A0A0LSR2	MRP-S28 domain-containing protein OS	42.908	20	8	425	49.5	5.26	4	0.0326266	115.7	186.2	241.6	123.2	71.1	26	88.6	85.2	70.9	77.6	116.9	91.4	88.4	72.1	118	75.4	89.6	83.6	59.9	59	49.4
Csa2G369020	A0A0A0LRR0	Uncharacterized protein OS	52.734	33	6	316	34	9.14	4	0.0338814	62	140.5	163.3	120.8	22.4	50.4	70.6	76.4	111.2	84.9	126.6	87.6	46.9	69.7	77.2	79.1	71.2	115.5	60.5	70.2	78.1
Csa1G448980	A0A0A0LXM4	Uncharacterized protein OS	52.523	25	7	373	41.2	9.42	4	0.0346426	183.7	174.4	184.7	125.5	113.9	37.1	83.8	79.4	35.5	94.7	84.2	93.8	82.5	73.6	90.6	86.5	75.7	122.9	73.5	66	78
Csa1G073850	A0A0A0LSC7	FKS1_dom1 domain-containing protein OS	28.747	5	8	1769	204.8	8.9	4	0.0346678	58.5	139.9	105.7	129.7	37.5	114.4	23.2	16.7	NaN	187	39.2	206.8	108.6	24.5	NaN	19	15.7	77.4	NaN	17.8	22.7
Csa1G590260	A0A0A0LWK2	WD_REPEATS_REGION domain-containing protein OS	50.694	29	6	321	34.5	6.23	4	0.0351431	128	141.5	146.6	102.2	91.6	53.1	65.8	68.8	97.1	120.8	113.1	99.9	91.7	84.2	121	66.5	78.9	106.5	96.6	87.5	105
Csa7G049260	A0A0A0K3U4	PPM-type phosphatase domain-containing protein OS	26.293	22	6	291	31.9	8.65	4	0.0353303	209.4	176	135.2	147.9	165.9	60.4	84.5	88.4	26.1	88.4	77.3	72.8	77.3	78	81.2	61.4	68.4	88.9	66.3	80.9	71
Csa7G067440	A0A0A0K483	Uncharacterized protein OS	40.094	23	9	502	56.4	5.36	4	0.036738	121.5	89.3	116.1	91.5	99.2	125.3	81.5	91.5	32.7	111.1	77.7	101.4	89.5	40.4	73.4	106.3	85.5	42.4	94.4	100	102.8
Csa4G047960	A0A0A0KUN4	Uncharacterized protein OS	44.38	23	4	162	17.6	5.4	4	0.0369706	345.4	152.4	159.5	NaN	16.8	49.7	NaN	25.1	68.2	NaN	30.1	34.6	13.6	55.2	NaN	30.1	46.5	NaN	9.1	62.7	NaN
Csa6G075120	A0A0A0KEL2	ATPase OS	93.552	44	12	355	40	4.84	4	0.0382334	211.9	107.6	98.1	80.3	96.6	111.5	85.9	84.6	69.7	87	100.7	93.7	97.6	108.8	79.2	98.6	94.9	107.4	69.1	82.3	70.3
Csa1G461020	A0A0A0M055	Uncharacterized protein OS	10.981	5	3	667	75.2	5.81	4	0.0384096	141.5	624.4	652.2	332.4	NaN	NaN	NaN	NaN	NaN	NaN	NaN	46.4	NaN	44.3	162.2	64.9	NaN	52	NaN	NaN	NaN
Csa5G524800	A0A0A0KSH0	Protein kinase domain-containing protein OS	39.981	16	7	671	75.3	6.51	4	0.0390314	140.8	139.5	65.3	109.7	125.9	60.4	25.9	43.5	46.7	56.8	75.5	90.1	260.7	69	119.9	65.5	109.8	156.7	64.2	94.5	74
Csa4G269130	A0A0A0KWS2	Uncharacterized protein OS	12.033	2	3	1371	150.1	7.2	4	0.0397844	83.4	140.2	239.1	124.8	88.7	44.3	44.9	45.6	138.5	45	28.6	51.4	50.1	67	173.6	47.7	37	121.4	53.1	52.8	65.2
Csa6G494950	A0A0A0KFX0	ACB domain-containing protein OS	14.796	16	3	309	34.4	4.37	4	0.0409533	133.4	184.1	196	74.5	13.8	85.1	NaN	8.4	NaN	11.1	222.7	160.7	94	94.9	90.8	7.8	189.8	216.4	NaN	NaN	146.7
Csa5G308760	A0A0A0KSZ6	Uncharacterized protein OS	12.346	3	3	1016	115	7.09	4	0.0409926	221.9	151.3	134.2	116.4	100.1	14.1	41.1	39.5	48.3	178.1	141.8	181.7	59.9	55.6	97.8	50.2	53.5	99.7	54.2	48.5	97.4
Csa5G622660	A0A0A0KWR5	Aa_trans domain-containing protein OS	28.784	14	5	564	61.4	5.58	4	0.0413223	34.5	106	174.2	20.4	16.6	842.4	14.4	16.7	NaN	14.4	6.5	23.5	32.4	NaN	NaN	19	50.2	36.8	12.1	43.4	NaN
Csa1G604912	A0A0A0LZX5	Uncharacterized protein OS	21.908	25	5	255	28.9	4.7	4	0.0437913	145.2	124.9	133.8	96.1	161.6	64.8	69.5	52.2	85.1	90.9	83.7	106.9	72.8	90.9	128	84	82.4	66	83.6	93.6	81.8
Csa6G499030	A0A0A0KJY7	Kinesin motor domain-containing protein OS	68.572	14	14	1276	141.5	6.38	4	0.0438863	128.2	134	125.6	108.7	110.1	95.7	83	77.7	53.2	103.5	74.4	98.1	101.6	81.7	71.1	101	105.1	50.6	90.1	87.4	114.7
Csa7G253730	A0A0A0K481	UBIQUITIN_CONJUGAT_2 domain-containing protein OS	18.834	26	4	183	20.9	8.15	4	0.0440541	149.8	138.9	141.5	109.4	116.4	13.5	55.9	69.1	54.4	66.3	89.9	99.5	78.3	78.9	67.4	75.2	66	40.3	84.5	84.7	83.5
Csa5G158480	A0A0A0KP47	Uncharacterized protein OS	12.4	7	4	787	86.9	8.51	4	0.0447747	197.5	288.5	267.2	73.8	NaN	NaN	24.7	12.1	47.8	35.1	NaN	NaN	139.2	133.4	92.4	26.5	38.3	71.7	NaN	115.6	124.5
Csa5G598030	A0A0A0KS60	Lipase_GDSL domain-containing protein OS	22.864	14	3	384	42.7	8.25	4	0.0449313	188.4	89.8	123.9	73.4	157.5	99.9	NaN	NaN	21	16	109.9	97.5	177.5	76	27	28.1	73.7	NaN	57.9	9.7	70.2
Csa5G608250	A0A0A0KUE7	Uncharacterized protein OS	52.248	20	8	589	62.9	6.87	4	0.0449381	108.5	119.8	141.1	124.3	95.8	73.2	105.2	85.5	50.4	88.3	107.7	97.2	127.6	124.1	127.7	93.4	81.6	62.3	79	77.1	82.3
Csa3G118140	A0A0A0L5R5	40S ribosomal protein S6 OS	163.54	50	17	250	28.4	10.71	4	0.0459607	116.7	100.8	101.3	98.5	97	82.8	102.1	117.6	76.3	156.9	119.9	96.9	95.8	61	61.7	93.5	73.5	87.4	98.7	109.8	94.4
Csa4G036590	A0A0A0KWI3	Uncharacterized protein OS	241.819	64	20	486	53	7.59	4	0.046489	114.2	86.1	91.7	103.3	108.9	88	53.1	45.1	185.1	60.1	68.8	60	34.9	23.4	228.6	64.5	64.3	176.9	29.1	31.2	29.1
Csa6G022290	A0A0A0KC14	Uncharacterized protein OS	15.72	15	3	195	21	8.18	4	0.0471708	203.5	469.4	315.4	NaN	60	NaN	104	60.4	NaN	79.8	47.2	30.7	21.1	49	12.6	55.7	62.6	113.6	32.7	NaN	28.6
Csa3G889670	A0A0A0LDY1	Photolyase/cryptochrome alpha/beta domain-containing protein OS	41.835	18	10	681	76.7	5.69	4	0.0482182	50.5	172.6	154	98.7	61.1	60.3	61.8	77.6	63.7	66.9	90	89.8	53.1	108.6	90.3	79.7	69	118.7	75	64.1	101.3
AOS	U5YTX9	Allene oxide synthase OS	98.578	37	19	532	60	8.73	4	0.0486295	133.9	148.2	183.1	87.8	132.8	128.3	44.9	44	34.7	57.6	56.1	64.4	97.1	100.1	53.4	116.5	83.2	39	167.8	185.5	32.5
Csa2G248700	A0A0A0LJ10	Glucose-1-phosphate adenylyltransferase OS	21.679	12	5	526	58.6	8	4	0.0495048	108.4	619.2	523.4	NaN	NaN	NaN	16.6	NaN	NaN	NaN	NaN	NaN	81.8	145.3	NaN	NaN	NaN	73.1	80.2	NaN	NaN
Csa4G640960	A0A0A0KZT3	Uncharacterized protein OS	26.161	12	5	454	51.1	6.6	5	0.000340108	10	8.7	10.8	70.6	60.4	78.4	39.4	39.4	4.6	38.2	8.2	39	1	2.1	12.7	153.9	149.2	13.6	517	549.7	577.8
Csa5G590720	A0A0A0KVC6	Uncharacterized protein OS	36.029	17	6	438	49.8	5.68	5	0.012799	38.3	18.9	NaN	18.8	NaN	43.7	74.8	103.2	65.8	117.1	90.1	123.8	182.3	156.6	50.8	18.9	178.6	45.7	389.2	356.4	291.1
Csa5G517820	A0A0A0KNX3	Pectate lyase OS	56.85	21	6	418	46.3	8.29	5	0.000609549	17.9	NaN	10.7	12.1	33.7	165.6	82.2	105	69.6	NaN	5.2	NaN	164.4	171.6	95.1	37.5	50.6	35.1	411	566.1	335.8
Csa1G049960	A0A0A0LU82	Pectate lyase OS	107.178	23	7	413	45.2	7.21	5	2.90211e-08	30.8	27.9	24.5	24.7	38.8	29.2	132.1	130	70.2	204.2	197.4	186.5	154.7	163.4	78.3	90.2	92.8	42.9	204.9	206.6	245
Csa3G126810	A0A0A0L7N4	Pectinesterase OS	85.443	30	12	509	55.1	8.79	5	1.79069e-13	11.6	10.3	12.3	49.9	49	53.9	97.4	98.2	67.6	154.9	136.2	108.5	120.1	128.4	117.7	134.2	130.7	113.9	244.5	256	289.5
Csa7G405320	A0A0A0K5K8	Pectinesterase OS	99.134	25	14	614	65.9	8.19	5	1.07705e-06	86.9	73.7	77.4	65.9	78	58.4	83.3	96.2	89.1	125.1	103.4	116.5	179.5	173.4	126.5	125.8	119.7	83	122.7	149.9	126.2
Csa7G253750	A0A0A0K3P3	Glycosyltransferase OS	12.226	8	3	435	49.3	8.5	5	0.0300916	95.6	48.7	81.5	31.1	91	47.1	144.6	152.8	261.4	153.6	82.8	164.4	52.8	80.2	46.2	191.9	189.5	52.4	80.3	82	108.4
Csa6G499140	A0A0A0KIT3	GRAM domain-containing protein OS	17.892	16	4	294	32	5.34	5	0.00331584	60.5	87.5	56.8	127.4	39.6	41.5	143.9	136.6	115.2	84	100.5	89.6	120.1	87.3	133.9	168.2	155	145.5	118	126.3	114.6
Csa6G497340	A0A0A0KIQ2	Uncharacterized protein OS	23.852	10	4	673	77.1	6.3	5	0.00635949	NaN	NaN	15.6	88.1	15.9	NaN	249.7	199.3	NaN	141.7	48.6	78.3	45.3	56.9	14.8	210.3	170.5	127.9	317.5	306.1	313.6
Csa6G526410	A0A0A0KMC1	Uncharacterized protein OS	154.949	38	14	515	54.9	6.47	5	0.00100027	7.7	50.4	61.2	48.4	7.6	45.4	72.7	68.6	79.7	49.4	47.9	57.6	110.5	114.4	158.8	134.4	118.4	178.6	315.1	296.4	335.1
Csa7G073660	A0A0A0K2N1	Caffeoyl-CoA O-methyltransferase OS	395.894	56	15	275	30.9	6.8	5	6.0903e-10	8.6	13.8	11	20.8	23.2	31.5	229.6	259.6	290	70.8	92.5	81.3	95.8	102.5	158.5	230.6	217	181.6	97.7	84.3	81.1
Csa6G445240	A0A0A0KEP3	Phenylalanine ammonia-lyase OS	168.45	32	20	714	78	6.83	5	0.000285177	11.7	8.2	31.3	11.2	NaN	23	173.2	168.9	47.3	106.1	72.4	85.7	87.4	105.8	64.6	124.9	157.4	97.2	340.1	504.6	159.9
Csa6G445750	A0A0A0KID7	Phenylalanine ammonia-lyase OS	416.844	63	37	708	77.5	6.19	5	8.58638e-10	15.1	15.1	15.5	111.6	119.7	141.6	223.1	217.7	212.4	77.2	86.5	68.3	84.3	97.1	96	153.5	165.3	172.8	103.6	102.4	96.8
Csa4G091880	A0A0A0L0G6	Uncharacterized protein OS	564.336	84	27	359	39.2	6.3	5	2.90639e-13	6.6	5.3	5.4	9.1	16.4	9.8	181.4	182.5	154.5	94.9	98.8	102.5	141.1	142.7	121.5	188.1	187.8	157.1	194.3	190.6	190
Csa7G431440	A0A0A0K9Z8	Uncharacterized protein OS	73.557	23	9	430	48	5.94	5	0.0363252	20.4	84	76.8	171.7	14.1	12.9	143	150.9	166.6	66.4	79.5	87.9	114	115.7	132.8	143.7	146.6	123.7	148.7	156	138.8
Csa1G108800	A0A0A0LXU2	Uncharacterized protein OS	134.928	41	18	543	59.2	8.27	5	7.55523e-09	51.7	36.7	35.5	66.3	65	37	136.3	134	132.3	111.1	116.5	124.3	130.1	132.6	147.9	148.1	128.6	127.8	147.6	139.4	157.2
Csa2G059720	A0A0A0LME1	NADPH--cytochrome P450 reductase OS	187.495	42	19	708	78.9	5.45	5	1.22555e-09	98.7	85.5	102.3	76.4	82.6	62.2	147.5	133	112.2	83	94.6	90.7	122	116.9	131.8	127.7	128.7	137	133.6	125.5	118.3
Csa2G013290	A0A0A0LG91	Acyl carrier protein OS	24.865	12	2	139	15	5.63	5	1.01869e-08	64.6	76	71.3	133.7	106.9	172.1	197.9	163.7	189	71.3	65.8	63	98	85.6	90	146.6	123	128.5	113.5	97.4	103.8
Csa6G004540	A0A0A0K852	PlsC domain-containing protein OS	321.746	52	28	500	55.6	9.22	5	1.49461e-09	63.8	50.8	56.5	97.1	101.1	74.3	141.9	143	115.8	96.7	89.1	87.4	107.5	106.8	96.4	151.1	164.7	140.8	152.8	159.3	158.5
Csa3G200710	A0A0A0LBX3	Glycosyltransferase OS	109.511	31	13	477	53	5.92	5	1.30669e-11	17.6	18.1	26.6	68.2	78.7	60.7	126.2	135.4	120.2	95.9	123.1	123.6	118.3	130	129.1	94.8	97.9	89.7	214.2	233.3	206.4
Csa2G361740	A0A0A0LL27	NmrA domain-containing protein OS	104.873	61	12	311	34.4	6.65	5	1.33814e-08	39.5	70.4	68.8	25.2	6.4	16.8	166	146.5	159.6	141.6	126.3	139.3	81.1	74.6	97.9	320	285.2	329.6	16.5	17.7	17.4
Csa6G149950	A0A0A0KAZ3	Lipase_GDSL domain-containing protein OS	79.852	34	7	348	37.5	6.67	5	2.12746e-11	0.2	NaN	NaN	2.6	NaN	NaN	72.2	73.7	75.7	90.4	78.9	110.6	169.8	151.2	180.5	133.5	121.9	121	320.5	333.4	363.1
Csa2G292780	A0A0A0LJV4	Lipase_GDSL domain-containing protein OS	155.883	38	11	380	41.4	8.51	5	2.14842e-09	5.7	6.9	6.6	16.6	9.2	3.1	174.4	176.3	150.5	67.4	61.3	69.4	104.9	106.8	109	260.3	257.4	250.6	186.2	189.8	163.9
Csa1G009780	A0A0A0LRP5	Lipase_GDSL domain-containing protein OS	288.492	61	21	383	42	5.81	5	4.80537e-09	0.6	5.3	4.2	5.2	2.2	3.9	180	186.4	156.4	110.5	110.6	102.4	116.9	116.4	119.2	226.9	214.7	209.1	174.8	182.9	165.4
Csa3G669600	A0A0A0L9E0	Lipase_GDSL domain-containing protein OS	18.928	13	3	375	41.6	5.34	5	0.000184104	67.3	22	27.5	70.4	64.1	66	118.5	96.8	83.1	223.1	204.3	231.8	103.2	134.6	107.3	100.6	84.7	91.2	148.2	155	172.4
Csa3G073920	A0A0A0L687	X8 domain-containing protein OS	122.821	38	10	458	49.5	5.12	5	5.66793e-11	6.6	3.9	2.6	9.6	10.8	8.1	209.7	208	171.8	139.2	130.2	144.4	177.4	144	108	149.3	150.3	119.6	173.5	168.4	163
Csa7G312930	A0A0A0K6G7	Uncharacterized protein OS	238.993	41	30	666	71.5	5.24	5	0.000367421	17.3	1.1	9.3	16.3	17	802.8	14.9	6.1	17	6.1	7.9	7	326.7	290.1	279.4	8.5	16.6	6.2	173.3	185.8	182.9
Csa3G636980	A0A0A0L8W5	NmrA domain-containing protein OS	54.527	29	8	312	35.1	7.24	5	0.00099089	33.7	33.9	14.2	34.6	16.3	95.5	46.7	40.6	48.6	39.9	39.9	34.2	288	344	200.7	122.7	150.4	96.6	190.2	264.9	215
Csa3G151480	A0A0A0L552	CASP-like protein OS	16.37	15	4	195	20.7	9.6	5	7.98389e-05	NaN	16.7	17.5	12.1	0.3	7.5	60.6	61.4	38.7	84.1	69.9	73.4	171.4	185	178.6	111.3	126.7	144	324.1	442.7	268.7
Csa5G515020	A0A0A0KS88	CASP-like protein OS	10.801	13	2	164	17.8	9.19	5	4.07784e-08	NaN	NaN	NaN	18.1	NaN	NaN	224.4	412.3	170.2	145.7	144.9	136.1	117.3	110	81.8	160.1	208.4	169.1	95.9	92.7	113.2
Csa4G280630	A0A0A0L1S2	Dirigent protein OS	93.28	40	5	195	21.5	9.36	5	1.90844e-05	14	12.1	3.7	14.8	53.3	58	113.2	111.5	51.1	189.9	196.2	186	127.9	130.7	62.3	129.2	124.7	110.6	245.4	207.4	230.7
Csa4G050240	A0A0A0KUS8	Dirigent protein OS	58.683	40	5	191	21.3	8.65	5	1.11001e-09	1.9	2.4	4.4	2.3	1.3	8.9	129.5	151	113.8	85.5	93.5	62.7	154.7	172.9	106	252.1	263	146.4	219.9	208.5	215.1
Csa6G084580	A0A0A0KBU8	Dirigent protein OS	119.382	53	12	224	25.3	7.55	5	2.27376e-10	54.7	51.6	48.5	99.9	72.3	106.6	223.5	240.1	261.3	142.9	160.1	141.2	73	74.7	87.5	109.2	108.4	76	90.5	73.5	88.9
Csa6G012820	A0A0A0K8M4	Laccase OS	163.909	30	11	530	58.2	8.97	5	9.89448e-11	5	8.2	10.1	4.4	6.3	1.3	246.7	234.8	264.3	92.7	99	112.5	101.6	115.4	120.5	174.9	165.6	166	159.4	159.1	148.1
Csa6G013940	A0A0A0KBR0	Peroxidase OS	194.834	80	14	265	28.1	7.94	5	3.18328e-11	12.9	6.7	7.3	10.6	13.8	7.9	191.2	179.4	173.2	116.4	87.5	116.6	162.6	160.7	152.8	198.9	183.6	189.1	147.3	133.6	128.1
Csa6G504560	A0A0A0KGK6	Peroxidase OS	381.389	63	21	332	36.4	8.78	5	8.09999e-09	12.2	4.4	4.4	2.6	10.9	1.6	159.5	153	141.5	170.3	169.4	180	140	132.6	117.9	191.9	185.3	148.7	161	157.7	148.1
Csa4G285790	A0A0A0KX52	Peroxidase OS	77.169	28	6	300	32	5.9	5	2.78193e-08	3	2.6	NaN	39	43.1	19.2	128.1	141.3	110.2	199.6	190	193	92.1	84.2	67.7	250.5	221.5	160.7	144.2	156.6	140.1
Csa6G495000	A0A0A0KFX4	Peroxidase OS	106.52	50	13	329	36.1	9.19	5	8.93219e-13	23.2	25.8	25.7	126.2	139.6	142.2	72.8	71.9	65.7	216.1	219.6	212.4	84.4	109.1	106.9	80.9	80.9	93.9	140.1	124.7	145.9
Csa6G216410	A0A0A0KFL8	Peroxidase OS	96.564	34	9	302	33.2	7.36	5	2.29769e-06	59.2	19.7	10.4	54.5	25.5	79	60.2	83.7	68.9	294.1	317.7	344.3	35.7	30.5	41.6	122.1	155.6	146.9	168	133.1	139.3
Csa3G889930	A0A0A0LHL0	Phytocyanin domain-containing protein OS	58.123	31	3	195	19.5	5.67	5	2.6647e-10	10.3	5.9	NaN	NaN	NaN	NaN	84.9	73	85	61.9	57.6	65.2	179.6	127.1	149.9	260.5	202.6	231.3	295.5	244.2	265.3
Csa6G507230	A0A0A0KJG7	Peroxidase OS	170.253	60	15	318	34.5	8.84	5	1.14823e-06	23.9	43.3	50.6	25.5	6.5	2.8	105.5	103.1	137.6	90.8	114	116.8	230.2	263.7	283.6	114.4	116.3	134.7	139.8	117.2	147.4
Csa6G213910	A0A0A0KHH0	Peroxidase OS	283.014	56	13	325	35.4	8.88	5	2.95651e-12	9.5	9.3	9.2	98.7	86.6	109.3	122.4	118	138.9	146.2	159.5	145.1	150.2	151.6	155.4	148.3	136.2	151.4	111.1	110.3	114.9
Csa4G045010	A0A0A0KZH0	Peroxidase OS	286.794	58	20	342	37.4	9.01	5	1.7181e-11	14.5	20.1	14.5	9.2	4.5	10.7	111.9	124.2	175.5	115.7	127.7	116.7	264.2	255.1	349.6	109.2	109.4	133.4	101.3	108.9	111.1
Csa4G285780	A0A0A0L0I0	Peroxidase OS	249.228	48	18	351	38.3	8.87	5	2.38653e-17	11.3	11.1	10.4	44	49.9	60.3	131.7	133.5	134.6	133	150.8	141.7	126.1	142.3	127.4	129.7	122.6	120.2	210.8	190	211.3
Csa3G539670	A0A0A0LBT8	Hydrolase_4 domain-containing protein OS	76.579	28	6	325	36.7	6.87	5	2.14798e-07	36.6	42.6	40.9	39	41.4	11.7	125	133.2	147.8	91.5	92.4	103.1	104.1	108.7	145	174.1	173.9	174.8	187.2	205	169.1
Csa7G432480	A0A0A0KBU0	Phytocyanin domain-containing protein OS	75.887	24	2	191	19.7	6.71	5	1.99552e-11	3.4	0.7	1.4	2.2	3.9	2.1	37.6	42.1	40.7	30.7	30.9	30.7	82.5	73.8	78.7	216.1	198.2	188.6	445.9	458.9	427.9
Csa7G433220	A0A0A0KA77	Lipoyl-binding domain-containing protein OS	85.546	43	9	277	29.8	9.58	5	2.99377e-05	79.9	81.5	78.2	78.9	100.6	46.8	129.4	122.5	106.5	107.3	102.8	107	79.5	54.1	70.1	121.1	120	102.5	211	211.5	148.2
Csa3G114430	A0A0A0L3F8	Very-long-chain (3R)-3-hydroxyacyl-CoA dehydratase OS	9.102	9	2	221	25.6	9.61	5	0.00324501	63.4	114.1	91.2	139.6	73.4	180.5	112.5	88.5	206.8	62.3	68.5	65.8	91.8	78.8	159.7	92.3	100.7	207.2	100	85.2	132.8
Csa3G627730	A0A0A0LCD6	Cytochrome b5 heme-binding domain-containing protein OS	116.023	56	8	133	14.8	4.98	5	1.52003e-10	26.5	21	28.2	27.2	35.8	29.5	190.5	160.7	118.8	67.5	85	68.5	105.6	121.2	111.4	194.9	171	120.9	221.5	213.8	220.4
Csa3G131950	A0A0A0L7Y9	Cytochrome b5 heme-binding domain-containing protein OS	141.248	58	7	134	15	5.31	5	1.44845e-11	58.5	48.3	51.9	105.5	98	109.7	135.6	105.2	136.5	90.1	102	91.8	102.6	91.5	85.1	134.8	123.1	134	173.2	158.2	180.7
Csa2G023850	A0A0A0LGD0	Uncharacterized protein OS	40.306	39	6	223	25.2	5.53	5	0.0181033	16.2	45.2	73	18	21.5	22.5	93.4	97.1	19	81.7	91.8	81.6	324.9	127.1	183.9	41.9	60.9	146.9	273.2	224.4	246.7
Csa2G027440	A0A0A0LLT5	Lipoxygenase domain-containing protein OS	171.007	73	13	129	14.4	6.14	5	1.51431e-16	57.1	57	62.4	37.6	44	45.1	199.9	219.6	220	113.8	103.2	119.1	164.9	159.4	174.5	112.7	108	126.1	84	88	82.5
Csa7G430200	A0A0A0K657	Non-specific lipid-transfer protein OS	202.163	70	11	119	12.2	8.29	5	9.94698e-15	1.3	2	2.3	2.9	4.2	4.1	41.6	42	45.5	31.8	37.9	35.9	159.3	171.2	149.8	119.3	129.6	137.1	453	401.2	424.4
Csa3G728130	A0A0A0LF44	Non-specific lipid-transfer protein OS	111.267	70	11	121	12.3	8.57	5	1.00593e-14	133.1	122.5	122.8	84.1	83.9	63.6	291.8	283.9	320.4	67.2	60.1	63.6	86.7	80.7	85	42.4	46.6	49	87.9	92.8	89.9
Csa3G035840	A0A0A0L702	AAI domain-containing protein OS	9.508	15	2	147	15.1	5.3	5	3.48578e-12	28.3	22.7	32.2	29.1	32.4	35.8	73.5	78	83.7	84.6	67.2	86.5	122.2	132.2	103.8	122.8	104.7	92.8	366.5	303.8	353
Csa6G500520	A0A0A0KGA0	PLAT domain-containing protein OS	39.806	24	4	207	22.7	6.89	5	1.43645e-13	36.8	34.2	40	48.2	49.4	42.4	117.2	113.1	120.9	99.8	121	111.1	171.4	154.7	166.4	136	114.2	111.1	187.4	190.5	163.6
Csa4G285760	A0A0A0KWW3	Peroxidase OS	421.47	64	22	377	41.1	6.84	5	2.44749e-20	3.3	3.4	3.5	14	13.8	16.8	107.7	106.3	114	186.3	189.8	199.1	126	124.9	118.9	118.9	110.4	111	240.5	232.9	235.5
Csa4G285770	A0A0A0L1T4	Peroxidase OS	207.014	42	16	329	36.4	6.68	5	1.90683e-07	54	59.9	56.4	31.8	20.6	53.7	113	106.9	122.5	108.7	95	105.1	103.7	97.4	111.4	108	115.7	127.9	236.9	228.7	226
Csa5G608020	A0A0A0KT24	Peroxidase OS	132.089	60	12	288	31.6	5.26	5	2.11379e-06	31.8	19.8	15.1	26.5	35.7	93.3	242.3	226.6	270.2	28.9	42	43.2	99.4	92	139.1	150	161.9	243.3	119.6	107.6	110.8
Csa5G167220	A0A0A0KKW1	Peroxidase OS	216.092	48	11	335	36	4.86	5	9.92197e-11	4.4	1.6	1.8	27.3	28.6	22.8	129.8	121.3	109.7	177.9	161.6	167.1	83.5	84.7	82	206.5	198.7	224.7	195.6	177.7	179.9
Csa4G285750	A0A0A0KZ63	Peroxidase OS	227.255	62	15	338	36.7	5.76	5	1.3831e-06	3.6	23	29.5	34.8	20.9	14.8	160.3	141.2	146.9	359.7	333.5	363.4	51.9	44.6	66.9	122.8	111.9	121.7	74.4	76	71
Csa1G033130	A0A0A0LQG1	Uncharacterized protein OS	48.444	17	5	235	27.1	5.4	5	1.73267e-05	NaN	NaN	NaN	161.1	179.5	196.9	109.7	94	77.6	78.9	81.8	85.5	324.7	175.3	45.6	42	52.9	NaN	280.9	237.7	175.8
Csa3G303130	A0A0A0L9Y6	Lipase_GDSL domain-containing protein OS	39.115	20	6	374	41.1	7.42	5	0.000163541	17.1	12.5	6.9	12.3	13.3	267.2	254.3	206.3	157.2	68.3	114.5	76.6	97.4	98.6	63.2	184.5	198.5	107.7	156.2	108.2	163.2
Csa3G144140	A0A0A0L7B8	3-ketoacyl-CoA synthase OS	135.421	34	16	502	56.9	9.14	5	0.0017231	16.7	52.8	54.8	86.2	8	8.2	284.5	280.7	208.1	65.5	67.3	65.4	91.6	104.3	132.3	169.1	170.8	180.3	106.2	94.7	89.4
Csa5G505150	A0A0A0KQS6	ABC transporter domain-containing protein OS	127.976	38	19	744	82.6	9.38	5	1.45779e-07	16.7	45.7	37.1	40.9	19	30.4	236.7	232.8	242.6	78.8	72.7	86.6	130.3	125.5	103.3	148.7	155.2	163.9	121.4	104	113.4
Csa6G151810	A0A0A0KDN1	Fatty acyl-CoA reductase OS	182.027	48	25	499	57.4	8.78	5	7.40595e-07	11.4	29.9	26.1	24.3	12.7	27.8	163.9	169.9	107	76.1	79.3	86.5	141.2	174.3	102	175.1	184	113.5	223.3	243.1	195.5
Csa5G182690	A0A0A0KNX5	PlsC domain-containing protein OS	25.025	11	5	476	52.9	9.22	5	4.70859e-08	NaN	NaN	NaN	NaN	NaN	24.5	307.8	334.4	216.5	95.3	83.5	88.4	118.5	120.4	101	177.4	195.3	192.5	127.3	106.9	110.3
Csa1G001360	A0A0A0LR65	Uncharacterized protein OS	467.518	83	33	433	47.7	5.77	5	1.43497e-15	2.1	1.4	2	1.5	1.2	1.8	162	166.9	167.6	87.9	86.9	97.5	137.3	145.1	150.8	217.5	218.4	212.5	177.9	175.8	180.4
Csa7G420770	A0A0A0K879	Uncharacterized protein OS	67.356	24	11	551	63.4	8.35	5	1.18785e-08	34.5	23.3	31.9	22.8	25.5	15.1	262.5	397.8	263.7	76	58.3	69.2	75.5	82.6	81.4	164.5	162.1	115.8	123	126.9	98.5
Csa1G528600	A0A0A0LV45	Uncharacterized protein OS	224.564	60	30	513	58.7	8.97	5	1.73087e-06	14	33.2	31	57.9	38.8	54	245.8	271.7	272.3	74.7	74.5	66.1	90	96.7	110.9	168	166.6	245.4	79.1	88.8	81.5
Csa6G194170	A0A0A0KFI2	Uncharacterized protein OS	5.39	7	2	221	25.3	8.82	5	0.0134365	NaN	67.6	97.5	13.6	NaN	NaN	81.1	NaN	25.1	94.5	46.8	88.2	188.8	92.4	19.8	196	165.7	7.1	406.2	370.7	429.3
Csa5G468440	A0A0A0KTU9	GOLD domain-containing protein OS	56.431	15	3	211	23.8	7.84	5	0.00219091	66.7	84.4	92.1	64.3	67.3	83.2	129.8	120.4	130.8	53.9	62.2	54.9	83.5	97.8	88.1	109.3	127.4	151.3	177.4	174	192
Csa6G411260	A0A0A0KHR4	GOLD domain-containing protein OS	12.587	13	3	215	24.4	7.94	5	0.0121979	97.2	96.9	83.8	73.5	81.7	132.8	118.9	73.6	20.5	82	74.6	101.1	85.1	87.7	99.5	136.8	130.6	134.8	182.7	151.6	222
Csa7G031630	A0A0A0K541	GOLD domain-containing protein OS	54.323	27	4	214	24.9	6.67	5	1.13387e-07	63.4	70.6	88.1	94.3	82.4	87.9	112.8	147.7	102.1	84.2	85.6	55.3	147.1	126	114.5	193.5	183.7	98.3	130	129.3	149.8
Csa3G462670	A0A0A0LDB9	WD_REPEATS_REGION domain-containing protein OS	50.757	41	7	301	32.6	6.21	5	7.37069e-08	25.6	23.1	20	196.4	157.9	65.8	157.1	155.4	162.4	166.2	154.9	178.5	118.3	99	99.6	113.7	98.5	80.9	94.1	96.4	90.7
Csa4G001900	A0A0A0KTC4	AB hydrolase-1 domain-containing protein OS	32.388	25	7	322	36.2	6.64	5	5.29884e-05	NaN	4.7	8.4	9.4	38.6	21.2	164.9	160.1	119.2	180.9	166.5	162.8	249.3	229.8	141.7	180.2	177.2	71.9	81.7	110.7	88
Csa4G639050	A0A0A0L4T3	Peptidase_S9 domain-containing protein OS	97.532	27	15	669	74.7	5.45	5	3.11798e-06	91.5	63	60	80.7	88.7	43.8	139.1	136.5	95.8	78.5	75.6	81.1	166.3	165.6	117.4	152.5	165.3	98.2	142.4	150.1	138.7
Csa2G010370	A0A0A0LJA9	Barwin domain-containing protein OS	21.515	24	2	144	15.9	8.48	5	0.00100713	51.7	33.7	19.1	NaN	52.3	49.9	12.1	NaN	NaN	66.6	35	32.2	38.5	12.8	NaN	173.5	164.9	119.2	581.7	572.7	384.2
Csa5G155450	A0A0A0KMN1	Thaumatin-like protein OS	174.389	54	13	223	24.2	7.33	5	1.85099e-16	4	4.1	4	49.6	50.1	59.7	98.3	95.3	112.2	122.7	134.1	132.7	87.8	81.9	96.9	90.9	100.5	107	313.5	310.3	339.8
Csa1G145920	A0A0A0LSK1	Carboxypeptidase OS	69.764	22	8	464	51.3	6.74	5	2.02167e-10	18.8	30.6	30	41.6	39	19.1	118.1	113.5	108.6	15.8	12.6	14.8	192.7	185.3	150.1	137.4	148.5	133.4	309.6	316.6	235.8
Csa1G662790	A0A0A0LXX6	Germin-like protein OS	67.238	27	5	224	24	8.03	5	5.89772e-10	2.1	2.9	5.7	6	5.7	10.9	158.7	164.4	156.5	114.8	113	116.6	153.9	187.9	174.9	112.4	111.5	133.4	225.2	208.3	225.3
Csa6G525580	A0A0A0KIX1	Germin-like protein OS	14.964	14	2	215	22.6	5.81	5	0.000106494	NaN	NaN	NaN	NaN	NaN	NaN	638.8	608.3	726.9	38.3	50.6	NaN	31.1	60.6	NaN	34.1	58.9	84.8	67.5	NaN	NaN
Csa5G649350	A0A0A0KXW4	Non-lysosomal glucosylceramidase OS	83.19	19	13	944	104.5	6.3	5	2.46107e-06	45.4	40.6	43.7	61.7	77.3	58.6	86.8	82.6	72.7	137.1	141.7	140.2	135.2	133.9	81.6	147.4	149.8	85.2	206.4	200.2	189.3
Csa3G127190	A0A0A0L971	WD_REPEATS_REGION domain-containing protein OS	35.097	26	5	423	48.3	4.84	5	0.032772	128.7	22.9	25.5	49.1	53.3	188.5	150.1	125.5	33.5	38.6	43.2	52.4	143.3	179.8	25.6	128.7	140.8	NaN	315.1	342.1	201.3
Csa4G000810	A0A0A0KY34	Trypsin inhibitor 1 OS	30.011	25	2	81	8.8	4.78	5	8.09651e-06	NaN	NaN	NaN	NaN	NaN	NaN	104	77.7	174.2	NaN	12.7	NaN	NaN	NaN	NaN	280.9	188.9	169.4	451.6	393.6	547.1
Csa6G401440	A0A0A0KFZ2	PPC domain-containing protein OS	49.35	27	6	364	36.5	9.58	5	2.0204e-05	9.5	25.7	NaN	NaN	19.2	23.5	84.8	72.8	50.5	54.1	41.7	44.5	116.2	121.3	94.3	166.9	121.4	118.2	429.2	400.7	405.5
Csa5G138480	A0A0A0KQ14	SHSP domain-containing protein OS	26.478	32	4	229	25.5	9.14	5	0.0106383	42.8	61.5	69.2	258.8	NaN	233.4	NaN	NaN	26.3	NaN	38.4	NaN	339.4	321.7	31.2	NaN	NaN	29.3	399.2	316.9	231.8
Csa2G006880	A0A0A0LG03	Uncharacterized protein OS	34.349	22	3	336	35	7.05	5	6.38715e-10	5.4	NaN	3.8	25.3	17.4	6.7	173	167.7	140.3	76	84.4	97.5	84.1	86	88.3	95	123.5	137.3	369.2	319.8	299.2
Csa3G690840	A0A0A0LD18	Uncharacterized protein OS	15.615	12	4	448	49.5	8.92	5	0.0436647	52.6	4.8	7.4	19.6	14.9	NaN	205.2	224.6	116.9	27	95	45.4	125.8	148.2	NaN	111.3	77.9	10.3	351.8	356.6	376.7
Csa3G172920	A0A0A0L633	Peptidylprolyl isomerase OS	56.996	22	11	575	64.2	5.31	5	7.45473e-07	124.5	76	83.2	66.4	21.7	10.2	252.6	198.2	145.9	11.3	8.9	8.5	91.3	95.3	74.7	14	21.1	36.6	345.9	315.3	369.1
Csa4G651750	A0A0A0L0Z8	Peptidase A1 domain-containing protein OS	197.344	54	14	389	40.9	8.03	5	5.14049e-14	18.8	23.7	20.8	36.3	33.4	42.1	51.2	48.2	58.5	63.4	65.1	70	151.4	144.1	169.1	117.5	110.8	130.9	330	336.2	323.8
Csa3G743950	A0A0A0LDS2	Uncharacterized protein OS	110.088	48	11	241	26.1	7.94	5	2.91251e-13	0.3	0.3	0.9	4.7	4.6	4.8	99	98.2	111.1	114.7	114.3	113.8	124.5	111.2	123.9	112.5	125.5	135.2	330	317.9	349.7
Csa4G062920	A0A0A0KYS9	Amino_oxidase domain-containing protein OS	28.452	13	6	491	54.4	6.01	5	2.86325e-12	12.1	37.5	25.4	NaN	NaN	NaN	115.8	124.1	89.1	62.7	54	72	177.8	205.5	94	133.9	133.9	71.7	319.2	349.6	321.9
Csa7G432470	Q96403	Stellacyanin OS	140.436	37	4	182	19.3	5.94	5	2.0965e-12	11.5	8.7	11.4	63.7	45.7	52.3	122	125.3	151.5	60.1	67.5	60.8	81.4	83.3	80.7	179.1	142.1	128.6	317.9	291.6	306
Csa4G082380	A0A0A0L0B9	Bulb-type lectin domain-containing protein OS	165.505	49	17	440	49.4	8.05	5	6.0105e-16	15.4	17.8	14.5	94	91.6	97.3	47.9	49	41.7	97.7	97.7	103.9	151.6	147.9	156.3	76.9	86.2	77.8	314.4	274	287.1
Csa6G445740	A0A0A0KK73	Uncharacterized protein OS	310.586	64	28	544	60	6.32	5	0.00997419	4.3	6.3	10.7	41.2	82.1	170.6	184.5	137.9	60.5	62.3	34	15.2	59.9	34.5	35.6	116.2	127.3	123.9	295.4	306.7	282.5
Csa3G002420	A0A0A0L646	Uncharacterized protein OS	32.064	16	3	313	33.6	5.3	5	1.98588e-05	8.4	NaN	3.4	22.6	51.1	34.2	70.1	79.5	112.8	140.2	110.7	134.1	136	102.6	105.7	162.1	165.7	119.2	290.1	272.6	266
Csa6G094720	A0A0A0KC99	Uncharacterized protein OS	88.992	18	8	540	58.9	7.88	5	0.000147323	29.4	81.4	90.1	19.9	19.8	43.1	57.3	46.1	70	64.1	75.9	82.4	137	131.6	149.3	86.6	90.4	120.8	289.3	288.5	351.6
Csa6G502850	A0A0A0KJ64	Endo-1,4-beta-mannosidase protein 2 OS	45.985	20	6	418	48	9.88	5	0.00724525	41.6	NaN	10	NaN	31.6	8.3	154.1	126.7	21.5	91.6	102.6	137.9	139.4	136.1	16.4	94.6	78.3	234.3	286.8	336.9	322.9
Csa7G037560	A0A0A0K5A1	Uncharacterized protein OS	78.163	55	5	100	10.7	7.61	5	0.000147222	0.3	7.2	11.7	21.2	2.3	13.1	82.8	87.2	78.5	55	51.1	50.7	225.2	217.5	225	132.2	136.1	107.7	285.2	267.5	326.6
Csa5G640590	A0A0A0KSH3	Uncharacterized protein OS	13.432	9	2	366	40.4	5.71	5	0.000417838	NaN	68.4	NaN	NaN	NaN	NaN	106.8	143.7	NaN	62.4	138.5	61.3	127.3	146	151.7	140.9	120.9	278.3	274.7	235.6	343.6
Csa1G569430	A0A0A0M1J0	Uncharacterized protein OS	37.84	37	7	242	26.7	9.19	5	0.01397	47.8	61.5	37.1	145.5	33.5	71.6	137.8	119.3	53	127.9	88	81.9	118.5	75.9	72.5	85.1	80.9	69.2	271.7	204.9	288.1
Csa1G537480	A0A0A0LVS9	BBE domain-containing protein OS	89.761	44	12	249	29	9.85	5	2.98851e-08	7.2	7.3	14.4	21.6	3.8	9.7	174.4	189.2	170.5	76.2	91.8	81	172.3	173.9	116.8	80.4	87	61.9	271.5	272.1	296.4
Csa4G416480	A0A0A0L226	FAD-binding FR-type domain-containing protein OS	98.211	48	9	281	31.2	8.37	5	0.00532642	52.7	72.4	90.7	82.8	40.4	58.8	98.9	121.4	181.9	79.8	83.1	65.8	73.7	74	122.5	129.9	122.3	199.7	271.4	103.5	128.7
Csa5G648730	A0A0A0KW38	Uncharacterized protein OS	15.979	19	3	200	22.6	8.72	5	0.0488605	NaN	NaN	64	194.8	NaN	NaN	445.1	395.3	300.2	NaN	NaN	24.6	54.5	20.7	114.2	29.4	27.9	16.1	271.2	110.5	239.7
Csa7G430230	A0A0A0K6Q5	Uncharacterized protein OS	209.331	49	17	545	59.5	6.86	5	6.28638e-12	18.4	17.6	12.4	32.9	30.8	38.8	58.2	60.9	55.4	124.4	125.5	129.9	59	52.7	49.6	261.5	253.5	165.8	267.9	268.9	256.8
Csa5G167140	A0A0A0KPG5	Phytocyanin domain-containing protein OS	26.475	24	4	189	20.3	6.01	5	3.87196e-05	11.3	23.9	19.9	19.2	15	NaN	114	147.2	208.7	58.1	69.2	56	80.5	114.4	92.6	150.8	166.5	165.9	258.9	234.6	363
PFP-BETA	A0A0A0LY96	Pyrophosphate--fructose 6-phosphate 1-phosphotransferase subunit beta OS	175.349	40	20	569	62.3	6.54	5	2.99246e-05	17.3	13.6	53.2	71.1	60	9.4	205.7	180.9	163	57.1	44.2	37.3	117.1	71.3	69	200.5	180.4	131.3	240.3	214.9	238.4
Csa3G002390	A0A0A0L1J9	Str_synth domain-containing protein OS	42.259	21	6	388	42.2	5.25	5	9.17881e-05	30.9	5.3	16.4	26.4	29.2	379.6	76.1	51.8	53.3	144.1	122.5	136.1	68.4	89.3	92.6	140.6	131.2	98.4	238.8	195.7	262.5
Csa2G348960	A0A0A0LK70	Uncharacterized protein OS	32.236	17	5	498	55.2	8.88	5	3.93636e-05	3.3	4.1	4.4	28.5	52.7	NaN	119.7	131.6	145.1	129.4	140.7	143.1	137.4	151.6	124.7	110.9	113.3	104.3	236.8	284.2	226.4
Csa7G072740	A0A0A0K6G1	Glycosyltransferase OS	7.353	4	2	472	52.8	5.88	5	0.00215206	NaN	NaN	NaN	NaN	70.3	NaN	97.5	109.5	NaN	209.2	143.4	254	79.5	60.8	NaN	217.6	221	250	226.4	283.2	177.6
Csa6G501980	A0A0A0KJ15	Flavodoxin-like domain-containing protein OS	107.378	51	11	270	28.5	6.06	5	7.04207e-08	17.8	33.4	31	61.6	41.9	75.1	99.5	101.4	93.3	126.6	130.6	134.8	120.1	121.6	99	135.1	138.8	101.4	224.3	198.2	222.1
Csa3G875420	A0A0A0LJ82	Methyltransferase OS	54.157	31	9	360	40.5	7.18	5	1.12034e-05	65.2	59.7	55.7	26	23.8	74.7	186.9	127	87	59.7	61.8	72.3	98.7	95.7	88.9	174.3	178.2	119.6	223.6	242.8	186.6
Csa4G622750	A0A0A0L4I1	Hydrolase, hydrolyzing O-glycosyl compounds OS	14.667	36	2	115	12.7	8.38	5	4.79902e-19	86.4	75.6	78.6	NaN	NaN	NaN	81.6	67	84.4	72.7	90.8	72.5	240	193.7	232.6	96	93.9	105.6	223.5	263.3	241.7
Csa4G496230	A0A0A0L2E7	Uncharacterized protein OS	202.541	67	21	438	47.2	6.27	5	9.87387e-09	46.9	42.1	47.7	40.6	45.8	38.8	113.4	119.4	64	90.9	92.4	85.7	180.3	179.7	123.2	121.5	125.7	69.8	222.4	240.6	251.4
Csa3G710200	A0A0A0LF00	Uncharacterized protein OS	346.091	65	27	465	50.5	5.4	5	7.48733e-14	6.1	5.3	6.8	18.3	14	20.7	164.4	166.6	189	88.5	94.7	85.4	109.9	126.1	156	153.4	141.3	187.4	221.1	216	206
Csa6G311000	A0A0A0KCE5	Uncharacterized protein OS	34.731	30	6	173	19.2	4.73	5	1.02384e-06	1.7	14.3	10.2	NaN	3	28	184.3	166.8	138.6	68.2	56.1	59.8	150.9	134.5	146.8	221.9	198.8	204.3	219.7	183.8	207.8
Csa7G447780	A0A0A0KC98	Uncharacterized protein OS	14.946	8	3	435	49.5	8.44	5	0.000179439	59.5	31.4	11.2	17.2	91.3	54.5	124.5	97.4	66.7	177.3	132.6	130.3	130.4	119.7	82.1	141.2	151.7	94.2	218.9	233.5	202.9
Csa3G199580	A0A0A0LBW3	PKS_ER domain-containing protein OS	545.68	64	27	427	47	6.52	5	1.35743e-13	24.8	18	19.6	28.5	22.5	19.1	146.3	153.2	145.4	91.5	90.5	95.1	107.6	103.3	114.3	175.7	168.1	169	218.2	209.7	207.4
Csa1G572950	A0A0A0LW51	Histone H2A OS	37.639	62	6	140	14.8	10.24	5	5.52476e-09	100.9	90.7	100.2	58.1	65.7	44	101.3	88.6	98.6	110.8	101	99.2	118.8	107.1	106.2	112.8	113.7	87	216.1	192.8	171.5
Csa5G590220	A0A0A0KPY9	Uncharacterized protein OS	209.134	51	18	438	49.6	6.04	5	0.000395116	7.3	29	31.6	38.6	10.6	40.1	77.9	81	91.2	125.7	123	122.7	195.7	184.9	186.4	116	110.3	125	216.1	247.3	189.4
Csa6G338660	A0A0A0KCQ9	Acyl-[acyl-carrier-protein] desaturase OS	4.771	5	2	388	44.1	6.48	5	0.0471406	77.4	92.8	71.9	NaN	175.3	NaN	202.4	121.5	123.4	20.7	50.3	20.1	175.6	23.8	41.8	137.7	127.5	117.7	215.9	291.6	222.4
Csa5G139770	A0A0A0KM09	Glyco_hydro_18 domain-containing protein OS	16.879	13	2	323	34.5	5.85	5	6.72346e-05	8.1	NaN	NaN	52.8	37.7	6.5	72.5	64	56.6	136.4	141.9	260.2	18.8	18.5	NaN	257.6	152.7	382.2	214	224.6	282.2
Csa3G819790	A0A0A0LFF7	Uncharacterized protein OS	285.836	50	25	549	62.5	9.29	5	2.4863e-17	15.5	17.4	17.1	30.6	24.3	24.9	165.5	162.9	168.9	97.2	82.7	90.5	118.7	122	123.9	153.7	158	162.3	213.8	209.8	214.4
Csa6G361380	A0A0A0KIJ7	Copper transporter OS	24.195	32	3	142	16	8.16	5	0.00880258	73.4	52.3	46.4	87.8	152.9	78.7	163.4	166.4	74.6	67.2	62.2	79.5	120.5	84.9	55.9	163.1	160.4	48.9	212.8	178.2	153.9
Csa3G250900	A0A0A0L9L7	AAI domain-containing protein OS	55.473	33	4	147	15.5	5.86	5	8.21954e-12	1.6	4	6.3	1.5	1.9	NaN	195	203	247.3	38.1	38.9	38.8	153.4	149.5	149.5	174.7	167.8	186.5	212	213.6	214.3
Csa3G851750	A0A0A0LFW7	Double-strand break repair protein OS	6.37	3	2	699	78.4	6.67	5	0.0305834	NaN	NaN	NaN	166.2	NaN	821.2	NaN	NaN	NaN	NaN	NaN	220.5	269.4	252	NaN	NaN	NaN	NaN	212	206	252.6
Csa6G524050	A0A0A0KNZ0	Uncharacterized protein OS	30.9	13	5	458	52.3	5.9	5	0.000182534	89.6	71.2	91.5	96.1	145.4	182.5	89.4	89.3	91.3	54.5	50.5	55.3	67.7	85	142.4	93.6	97.6	90.2	209.7	120.8	229.6
Csa5G589910	A0A0A0KS04	Uncharacterized protein OS	120.222	63	12	246	27.2	6.43	5	1.47487e-06	109.7	93.9	79.2	39.1	68.4	64.6	102.9	113.6	105.1	74.9	81.3	75.9	178.1	162.8	118.4	58	65.3	52.5	209.6	239.4	170.1
Csa3G848310	A0A0A0LGB3	SUEL-type lectin domain-containing protein OS	83.13	22	11	737	82.6	8.09	5	0.00528566	17.2	10.4	12.7	19.6	107.8	11.6	76.7	66.2	10.2	234.4	231.2	248.3	47.4	47.7	14	299.9	261.1	12.1	209.4	203.3	232.2
Csa7G044830	A0A0A0K273	Uncharacterized protein OS	114.583	49	10	253	28.1	6.54	5	5.28257e-09	8	16.1	12.2	27	14	8.1	106.3	123.3	106.6	163.8	187.5	173.8	80.6	98.1	97	161.2	155.5	165.2	208.9	208.2	246.8
Csa2G369040	A0A0A0LLP4	Phospho-2-dehydro-3-deoxyheptonate aldolase OS	274.481	51	23	542	60	7.96	5	4.97975e-08	41.5	41.3	32.5	49.6	28	64.1	154.2	143.1	138	72	61.6	59.5	128.8	123.8	121.9	143.7	149.5	156.9	207.7	192.1	223.6
Csa2G163170	A0A0A0LNJ7	Ammonium transporter OS	57.032	20	5	500	53.4	7.25	5	2.57548e-09	12.1	25.5	28.1	49.1	80.4	78	156.5	171.4	139	83.1	83.9	140.4	76	87.4	81.5	183.4	164.7	196.7	207.1	186	163.7
Csa7G395820	A0A0A0K5B8	Glutathione S-transferase OS	118.961	54	11	215	23.9	6.44	5	4.33348e-11	57.7	55.3	57.1	63.5	57.2	45.3	103.7	104	78.5	70.3	58.2	64.4	84.6	78.3	83.9	197.9	193.8	188.7	206.2	207.1	207.6
Csa4G658620	A0A0A0L4L2	SSD domain-containing protein OS	54.564	10	9	1293	141.2	7.09	5	0.000494521	58.6	19.9	30.3	46.3	57.5	36.7	110	156.4	83	137.5	83.8	166.8	160.2	82	52.8	183.6	184.6	119.5	206	182.6	209.9
Csa3G121730	A0A0A0L7F1	Uncharacterized protein OS	87.826	36	12	469	52.4	6.01	5	0.000714562	1.2	31.3	43.4	36.8	24.3	11.4	149.8	165.4	160.6	92.6	116.5	90.8	138.1	145.6	128.7	136.4	129.4	138.3	206	248.4	171.9
Csa6G538660	A0A0A0KMD7	EGF_CA domain-containing protein OS	36.596	15	6	630	70.5	5.48	5	0.0046527	19.2	NaN	NaN	24.1	17.1	NaN	410.6	303.3	278.9	37.2	47	112.6	129.3	66.5	45.6	135.1	126	NaN	203.8	224.6	211.5
Csa1G044860	A0A0A0LTX9	Uncharacterized protein OS	20.113	12	4	379	40.5	6.81	5	0.00193572	14.4	NaN	23.8	32.3	78.2	NaN	219.3	207.7	144	148.8	59.9	156.7	38.1	58	NaN	195.1	192.1	112.1	203.7	203.4	312.3
Csa1G042750	A0A0A0LQW2	S5A_REDUCTASE domain-containing protein OS	9.924	10	3	307	35	9.66	5	2.25643e-10	42.2	52.6	47.6	64.3	60.8	48.3	141.5	123.2	130.5	72.9	68.3	72.2	130.9	137.8	145.5	115	115.3	128.6	203.5	218.8	225.1
Csa3G888530	A0A0A0LGU0	Uncharacterized protein OS	31.415	9	6	966	107.9	6.98	5	0.000336124	118	26.9	NaN	374.8	68.5	160	89.4	79.6	279.3	32.9	60.9	46.3	31.3	71.7	42.9	119.7	132.6	61.6	202.2	241.3	160.1
Csa3G165620	A0A0A0L5B7	Uncharacterized protein OS	45.266	14	6	650	71.8	6.96	5	0.000265699	57.2	42.5	13.5	74.7	15.8	36.4	167.7	112.2	87.4	64.9	50.5	85.9	93.3	96.9	88.8	221.8	208.4	216.7	200	209.9	151.6
Csa3G859700	A0A0A0LDZ5	Cellulase domain-containing protein OS	36.303	17	4	425	47.7	8.59	5	5.37352e-05	10	36.5	NaN	NaN	24.7	24.9	167.5	156.1	103.5	139.9	164.2	141.5	171.2	145.2	81	153.3	158	78.2	198.7	227.4	218.2
COQ6	A0A0A0KZQ9	Ubiquinone biosynthesis monooxygenase COQ6, mitochondrial OS	17.115	7	2	510	55.4	8.48	5	0.0358543	NaN	NaN	NaN	169.1	76.6	66.5	112.8	54.6	111.5	108	88.5	125.6	118.2	158.4	NaN	180.8	155.1	NaN	198.5	153.5	440.1
Csa6G147460	A0A0A0KEL3	Uncharacterized protein OS	435.697	66	39	713	77.6	6.7	5	5.76695e-15	18.1	22.1	23.6	88.4	99.5	98.6	165.9	159.1	150.3	77.1	72.2	77.6	92.6	91.5	79.9	158.9	161.1	135.7	198.5	188.5	201.1
Csa4G013040	A0A0A0KW30	Glutathione peroxidase OS	52.392	35	7	204	23.4	8.35	5	0.000442647	38	20.1	13.1	59.4	128.4	10.2	139.8	116.2	119.7	95.2	123.5	113	116.2	134.9	110.1	162.7	147.9	123	195.4	195.2	174.7
Csa4G001920	A0A0A0KT70	AB hydrolase-1 domain-containing protein OS	19.275	16	3	316	35.9	6.3	5	0.0334817	44.1	NaN	NaN	NaN	179.4	NaN	201.4	82.9	94.6	263.4	265.6	224	52.2	52	NaN	132.9	177.5	90.5	194.7	111.5	194.4
Csa7G318980	A0A0A0K4Z3	DUF218 domain-containing protein OS	13.701	9	2	347	39.3	9.38	5	3.63769e-05	222	73.3	158.2	NaN	NaN	NaN	130.3	122.5	95.7	60.8	124.6	51.2	63.2	73.8	94.5	106.4	150.8	287	192.5	105	232.2
Csa2G149470	A0A0A0LIC6	Methylenetetrahydrofolate reductase OS	525.747	70	39	638	72.2	6.44	5	2.40724e-11	68.1	69.6	79.7	72.6	69.6	70.1	123.7	113	131.8	65.3	71	76.7	71.3	69.9	74.8	148.8	141.9	150.5	192	196.6	172.5
Csa1G498810	A0A0A0LXC1	Uncharacterized protein OS	130.896	44	14	454	50.5	6.7	5	4.53058e-08	62.3	54.2	39.2	68.5	83.8	110.4	71.3	57.4	59.2	208.4	206.4	199	118.5	117.3	119.6	81.3	96.9	80.5	190.7	174.7	137.6
Csa6G487590	A0A0A0KFZ0	Uncharacterized protein OS	7.602	10	2	300	33.2	7.2	5	0.0031416	44.8	NaN	NaN	85.5	85	45.5	115.2	132.9	105.9	NaN	43.8	NaN	151.6	194	82.2	188.4	212.4	97.2	188.8	360.1	232.5
Csa2G074190	A0A0A0LKI0	Uncharacterized protein OS	157.737	25	23	1298	139.9	8.54	5	1.33765e-06	13.4	14.2	13.4	92.8	165.6	184.7	150.8	129.1	53.2	141.2	142.9	144.7	107.2	80.6	50.5	113.5	127.6	51.2	187.3	206.6	185.1
Csa4G554680	A0A0A0KYT9	Peptidase A1 domain-containing protein OS	25.822	18	5	461	49.6	6.71	5	0.000372702	4.9	NaN	58.3	NaN	NaN	3.4	218.2	308.2	74.9	81.6	93.3	39.2	144.6	153.9	7.8	280.4	278.7	42.1	186.4	212.4	204.9
Csa6G091300	A0A0A0KF68	Uncharacterized protein OS	36.821	22	3	213	24.5	5.47	5	0.0174493	13	91.3	23.6	NaN	37.2	123.7	139.5	76.4	72.7	109.5	121.3	98.5	110.9	131.5	129.3	185	154.3	134.8	186.1	262.2	165
Csa1G533430	A0A0A0M0W2	ALOG domain-containing protein OS	26.352	30	5	194	20.2	8.66	5	4.55423e-08	49.3	27.1	47	52	48.2	56.8	119.7	105.3	102.3	124.9	100.9	99.2	178.7	152.2	166.1	87.2	120.9	106.8	185.7	185.3	194.7
Csa4G001750	A0A0A0KTA7	Fiber protein Fb14 OS	7.934	20	2	83	9.9	8.1	5	7.64836e-05	NaN	40.1	NaN	NaN	NaN	NaN	90	69.5	279	NaN	31.3	216.1	108.7	172.1	236.4	246.7	180.5	24.5	184.8	329.6	190.6
Csa4G286970	A0A0A0KZ84	Uncharacterized protein OS	9.544	10	2	219	24.6	8.25	5	0.00631099	NaN	28.4	40.8	55.3	31.8	NaN	22.7	49.5	65.5	244.4	192.3	184.9	222.9	232.2	169.5	102.3	111.9	80.8	184.5	226.1	134.5
Csa4G192120	A0A0A0KWF0	H/ACA ribonucleoprotein complex subunit OS	59.669	29	6	194	19.8	11.44	5	0.00595979	116.2	118.2	97.5	84.1	62.8	46	95.2	98	91.7	116.3	96.7	113.1	130.8	120.1	62.8	117.2	124.7	37.1	184.1	167.7	182.5
Csa3G039850	A0A0A0L1X6	Uncharacterized protein OS	188.156	44	23	562	65.6	5.34	5	6.98385e-07	38.9	12.4	10.8	17.1	22.6	23	79.2	79.8	53.1	143.5	155.7	134.9	191	192	132.8	187.2	209.7	137.4	183.8	179	184.8
Csa2G030610	A0A0A0LLV9	Histone H2A OS	45.119	33	5	141	14.9	10.45	5	1.04699e-05	106.7	108.9	103.7	47.2	56	63.3	98.2	96.2	78.5	106.6	99.4	114.4	95.1	109.3	130.9	102.3	97.6	135.5	183.3	132.2	152.9
Csa7G432520	A0A0A0K6B8	Uncharacterized protein OS	97.364	23	6	437	45.9	4.7	5	1.56143e-16	6.1	5.1	5.4	46.2	45.8	52.2	203.1	183.9	173.9	162.7	159.7	176.3	88.5	89.7	93.7	126.6	118.4	115.3	181.7	179.9	176
Csa7G352490	A0A0A0K9Z7	Uncharacterized protein OS	58.991	17	9	803	88.3	4.77	5	0.00307813	29.8	17.7	NaN	38.4	38.5	10.4	194.3	171.4	135.2	124.2	83.8	117.1	112	99.9	63.6	166	226.2	133.8	181.3	243.6	170.2
Csa5G027950	A0A0A0KPI0	Uncharacterized protein OS	33.696	80	5	75	8.5	8.68	5	1.74493e-08	5.1	8	7.5	13.3	24	3.7	265.3	262.7	206.6	94.2	83.4	99.7	138.8	131.7	115.1	183.3	147.8	93	181.1	207.4	122.2
Csa5G072680	A0A0A0KLF6	Uncharacterized protein OS	202.557	91	17	249	27	6.61	5	2.78042e-10	7.6	4.1	3.4	3	8.4	7.1	111.6	120	82.9	127.2	137.3	138.4	74	85.2	49.5	332.6	340.1	181.3	179.7	180.5	210.3
Csa3G017000	A0A0A0L6P1	XendoU domain-containing protein OS	125.551	52	16	429	49	5.06	5	0.00757811	87.9	86.2	93.5	129.8	95.5	112.9	105	92.7	68.1	95.6	71.6	107.6	101.5	91.8	71.5	125.3	116.1	79.2	179	143.8	132.2
Csa1G707630	A0A0A0LYQ4	Longin domain-containing protein OS	50.676	35	6	208	23.4	7.97	5	0.000215876	88.3	109.9	142.8	56.9	56.4	97.1	95.3	89.3	101.6	68.8	51	89.8	97.7	100.2	96.4	142.1	145.7	74.1	176.3	178.7	243.1
Csa2G404760	A0A0A0LQ29	Uncharacterized protein OS	15.067	8	3	706	77.9	8.76	5	0.000195178	6.3	NaN	3.1	138.5	63.8	68.2	120.7	87.9	106.2	97.6	210.5	72.2	83.6	132.5	159.8	201.4	238.8	34.4	175.4	191.3	174.2
Csa2G055050	A0A0A0LK79	Uncharacterized protein OS	72.986	30	10	542	59.3	6.8	5	0.000521659	47.4	91.2	72.7	162.3	115.5	160.8	91.2	91.9	93.5	101.5	95.7	89.3	101.5	82.6	91.5	88.2	78.7	132.2	175	139.9	190.4
Csa1G348950	A0A0A0LZE7	Phytocyanin domain-containing protein OS	32.726	14	2	160	17.6	6.52	5	0.00353161	1.3	29.9	35.4	120.9	97	97.8	170.6	169.8	153.6	127.6	112.9	119.3	90.4	91.2	112	158.3	139.4	153.4	174.2	43.2	166.9
Csa7G407560	A0A0A0K6C4	DUF4149 domain-containing protein OS	7.71	8	2	213	23.7	9.74	5	2.36035e-08	52.6	79.4	66.7	100.1	97.7	98.3	138.2	111.8	151.4	69.3	75.2	77.8	112.4	96.2	106.5	116.3	111.6	113.2	172.9	151.1	166.7
Csa1G089500	A0A0A0LVB5	Uncharacterized protein OS	23.205	9	4	614	69.6	5.3	5	0.00254749	NaN	101.7	60.7	80.2	NaN	NaN	162.7	199.4	111.4	69.1	211.7	55.3	169.5	49.3	44.8	161.4	193.5	107.3	172.9	199.4	249.8
Csa4G192090	A0A0A0KZZ8	DUF2470 domain-containing protein OS	33.002	21	4	324	35.4	6.74	5	0.000214495	79.6	65.4	38.7	99.4	94.8	120.8	88.6	88.6	109.5	80.9	78.7	82.6	108.1	103.4	137	100	127.1	132.1	171.8	161.9	146.6
Csa6G119952	A0A0A0KFZ4	NPC1_N domain-containing protein OS	41.954	42	2	102	11.2	6.49	5	1.73292e-06	14.9	24	47.6	35.8	45.2	52.2	131.8	143.9	173.2	72.1	108.2	69.5	101.4	103.3	92.4	116.3	114.7	139.6	171.8	289	251.3
Csa6G507520	A0A0A0KJK4	Chitin-binding type-1 domain-containing protein OS	141.31	31	5	320	34.8	8.03	5	2.88811e-08	2.6	2.8	5.5	46.3	51.7	56.9	60.8	57.3	66.2	132.9	134.5	149.4	22.3	22.3	27.8	374.1	345.9	342.3	168.8	185.9	137.3
Csa4G627260	A0A0A0L4L7	Hexosyltransferase OS	13.459	14	4	347	39.3	8.09	5	0.0230826	200.6	93.9	124	25.4	81.5	65.9	152.7	112.5	74.6	85.3	87.4	110.8	100.2	59.9	37.5	156.8	161.6	69.9	167.5	135.6	155.4
Csa4G658590	A0A0A0L3C6	Catalase OS	169.276	50	18	492	57.1	7.28	5	8.5589e-12	33.7	34.6	32.5	77.2	75.7	60.3	164	177.5	182.2	61.3	65.1	73.8	144.5	152.8	139.6	102.9	99.4	89.7	167.3	176.6	168.1
Csa3G099620	A0A0A0L7U7	Uncharacterized protein OS	244.096	50	20	610	66.8	7.39	5	4.71171e-07	83.2	109.8	96.2	166	146.8	114.8	116.1	115.2	100.7	85.7	78.4	72.3	97.1	73.8	53.4	120.8	107.1	77.5	167.3	195.4	150.4
Csa3G172375	A0A0A0L9B6	Csf-2 protein OS	84.745	42	7	155	17.8	5.36	5	0.000154816	89.7	63	64.9	65.5	159.8	90	69.3	69.2	35.8	102.1	94.1	96.5	78.9	68	48	212.4	181.2	156.9	166.8	181.3	159.5
Csa4G303170	A0A0A0KXR4	Uncharacterized protein OS	96.545	41	9	224	25.5	5.91	5	3.53611e-12	14.5	13.4	14.6	54.2	41.9	42.3	128.7	114.3	115.4	216.1	257.6	216	156.8	173.4	123.8	69.6	72	50.6	166.3	192.2	150.5
Csa1G696520	A0A0A0M0L4	PNP_UDP_1 domain-containing protein OS	121.86	45	9	347	38.4	8.15	5	1.1664e-10	53.9	48.4	56.7	115	101.4	111.3	108.8	97.2	103.2	113.2	112.6	111.7	132.3	113.8	136.7	76.3	74.9	69.3	166	151.2	150.4
Csa5G172290	A0A0A0KLA0	PfkB domain-containing protein OS	113.87	54	14	348	37.6	5.49	5	4.16542e-08	54.8	80.2	76.2	48.2	41.7	49.7	132.1	138.7	161.4	81.8	78.9	85.7	130.5	120.8	122.7	130.7	127.3	104.2	164.8	165.2	148
Csa6G133710	A0A0A0KEB6	Uncharacterized protein OS	212.048	51	21	391	44.1	8.79	5	0.0159635	75.6	24	26.1	63.1	103.6	66.6	135.9	134.8	114.4	125.3	112	85.4	116.3	119.4	83	121.3	129.4	111.6	164.6	173.8	162.8
Csa2G006830	A0A0A0LG01	MBD domain-containing protein OS	275.459	63	16	289	32.5	4.86	5	0.000504485	77.5	79.7	75.9	110.3	63.6	118.2	87.5	73.2	103.8	104.1	108.3	103.4	135.6	119.9	117	71.8	85.8	95.7	164.2	149.1	170
Csa3G414070	A0A0A0LD27	Kinesin motor domain-containing protein OS	28.387	9	5	752	85	5.73	5	9.19215e-06	41.3	22.9	87.5	22	11.6	NaN	201.9	168	77.1	115.9	88.8	180.8	71.7	107	15.8	262.6	266.5	116.8	163.1	183.5	195.4
Csa5G590080	A0A0A0KVB3	Uncharacterized protein OS	38.17	14	6	470	53.2	8.72	5	0.0303247	64.7	13.3	74.8	54.7	38.6	28.1	164.2	133.5	75.5	213.5	188.3	189	119.4	95.8	35.3	153.7	169.3	48.9	162.6	147.4	160.9
Csa7G375730	A0A0A0KA95	Abhydrolase_3 domain-containing protein OS	25.474	19	5	344	38.6	6.37	5	2.45148e-07	74.6	35.7	57.8	46	60.4	37.4	142	146.4	124.1	89.2	74.2	92.4	172.7	156.8	94.5	202.9	202.6	97.7	162.5	178.4	136.6
Csa6G190340	A0A0A0KC92	Expansin OS	32.759	31	6	258	28	9.52	5	0.000317084	79.9	81.7	67.9	62	62.9	150.3	126.6	125.8	117.2	117.5	111.8	107.2	84.2	92.4	93.7	79.6	86.2	101.1	162.5	156.2	184.4
Csa5G139760	D6QXZ9	Chitinase OS	67.117	28	6	292	30.7	4.63	5	2.87005e-10	2.6	1.9	5.9	82.8	61.7	102.7	108.2	54.1	101.5	198.4	210.8	324.6	100	79.1	154	107.9	95.2	131.5	162.4	138.9	166.8
Csa6G521090	A0A0A0KLV4	Uncharacterized protein OS	52.929	35	5	133	15.6	10.56	5	0.00292204	112	101.6	87.2	65.5	79.6	85.1	86.3	84.2	128	54	67.9	62.3	101.6	107.3	127.6	64.3	107.9	198	161	137	217.4
Csa3G842070	A0A0A0LFL8	Uncharacterized protein OS	139.754	35	17	628	69	9.11	5	0.00100293	48.6	46	42.8	54.5	67.8	280.9	69.9	71.6	58.2	145.1	154	139.7	156.1	157.1	107.9	71.1	72	51.9	160.3	161.7	161.8
Csa3G730150	A0A0A0L9R0	Uncharacterized protein OS	27.877	24	5	218	24.6	8.84	5	0.0258847	28.5	25.9	38.5	42.3	45.1	141	210.1	247.9	82.4	204	107.2	192.1	78.6	31.2	NaN	214.3	94.7	83.5	159.8	211.6	102.5
Csa6G406540	A0A0A0KHI3	Glycerol-3-phosphate dehydrogenase OS	109.186	34	16	629	68.6	7.99	5	0.000136225	34.8	70.4	63	85.4	83.3	62	105.5	103.5	106.6	121.5	122	97	118.1	128.9	113.9	112.2	118.3	103.6	158.5	161.4	160.5
Csa2G049870	A0A0A0LH67	AAA domain-containing protein OS	287.867	48	20	447	49.8	6.33	5	0.011705	95.7	92.7	87.1	63.2	82.5	100.8	115.9	93.5	82.7	38.2	34.5	108.1	90.1	112.2	80.9	181.9	90.9	144.7	157.8	249.7	122.8
Csa5G605110	A0A0A0KU10	Uncharacterized protein OS	20.714	13	4	353	39.7	5.4	5	0.0262326	33.3	22.4	31.4	30.6	50.3	13.4	266.7	241.2	24.7	120.9	124.1	149.4	138.3	117.5	26.7	232.4	207	28.1	157.7	177	151
Csa4G495210	A0A0A0L147	Amidase domain-containing protein OS	83.994	38	10	452	49.7	6.73	5	0.000179413	58.3	21.4	29.2	14.2	85.2	14.9	164.3	133.3	145.5	116.6	96	123.3	104.9	91.3	108.3	182.6	185.5	213.3	157	125.1	144.2
Csa1G043200	A0A0A0LTW2	Tumor-related protein OS	101.307	58	10	206	23	8.62	5	2.46646e-10	11.6	4.5	4	11.1	17.8	7.8	194.9	203.2	234.8	156.9	176.4	188.4	104	114	115.3	110.9	104.9	145.3	156.9	165.2	141
Csa3G822500	A0A0A0LBZ0	Calcium-transporting ATPase OS	170.824	28	25	1034	113.6	6.21	5	4.32686e-11	78.8	81.5	77.2	61.4	74	44.2	121.1	122.4	110.8	106.5	105.7	121.8	120	126.5	121.6	140.4	147.2	119.2	155.6	163.5	145.3
Csa3G730990	A0A0A0LDD2	J domain-containing protein OS	21.219	9	4	572	62.8	9.38	5	0.00604582	8.9	38.4	10.9	55.2	78.1	836.8	87.8	60.8	53.4	105	68.7	81.2	107.2	94.9	90.6	50.1	49.7	26.4	154.9	171.3	134
Csa4G286960	A0A0A0KX68	Uncharacterized protein OS	344.991	66	26	450	50.3	6.89	5	9.99039e-17	11	14.3	13.6	40.8	37.1	36.5	109.4	108.4	113	159.8	165.1	169.3	86.6	82.7	93.5	216.7	222.5	254.8	154	154.3	141.6
Csa2G361680	A0A0A0LNM3	MFS domain-containing protein OS	23.029	6	2	486	52.4	9.11	5	0.00520099	34.5	79.4	126	25.3	43.6	82.9	131	126.2	121.5	131.4	143.5	123.7	129.4	103.1	103.7	120.6	125	96.5	152.4	139	115.9
Csa1G642540	A0A0A0M324	DnaJ OS	145.03	40	15	413	45.8	6.23	5	4.05004e-05	95.5	130.9	69.6	79.8	85.1	119.2	103.2	103.8	115.4	58.5	69.5	62.5	136.5	126.5	134.3	67.3	74.5	76	149.7	165.9	170.5
Csa6G128650	A0A0A0KAJ3	Uncharacterized protein OS	142.553	48	13	357	39.5	6.35	5	1.59368e-09	9.3	18.1	13.2	61.6	66.6	61.3	235	223.5	158.7	78.1	86.3	91.9	140.2	153.5	103.1	150.6	146.4	104.1	149.6	123.5	114.8
Csa4G361860	A0A0A0L1V4	Peptidase A1 domain-containing protein OS	62.778	24	7	413	45	6.18	5	3.66063e-07	14.5	12.9	5.1	55	103.1	62.5	158.5	163.1	111.4	238.1	240.2	267	92.1	103.7	54.8	120.9	91.9	44	149.1	142.6	113.6
Csa4G290230	A0A0A0L1X8	Uncharacterized protein OS	13.022	7	3	483	53.5	6.04	5	0.000131037	33.5	NaN	NaN	39	33	NaN	218.9	227.5	151	121	111.7	160	134.7	147	36.5	207.9	166.4	160.9	148.5	163.3	139.4
Csa2G432780	A0A0A0LTM1	Methyltransf_11 domain-containing protein OS	50.35	28	8	344	38	7.78	5	0.00079204	35.2	32.3	72.6	21.7	73.9	49.2	217	219.6	120.1	44.9	85.6	44.6	154.6	169.7	86.2	156	159.1	109.6	148.3	201.8	139.9
Csa4G292460	A0A0A0KX24	Uncharacterized protein OS	43.802	19	8	589	67	5.36	5	1.66725e-05	117.2	164.2	140.1	66	39.5	41.7	117.8	112.7	73.7	85.2	198.3	94.1	96.6	107.1	62.8	128.1	139.1	148	147.5	91.6	166.2
Csa2G055020	A0A0A0LJ80	GMC_OxRdtase_N domain-containing protein OS	41.987	33	7	249	27.4	5.48	5	8.31147e-05	25.9	10.4	6.5	141	50.6	99.2	276.7	269.9	145.7	133.3	137.6	83.5	84.2	80.3	44.1	115.1	128.2	37	147	165.2	153.8
Csa5G141040	A0A0A0KJN5	Uncharacterized protein OS	44.198	15	9	744	80.6	7.55	5	5.89603e-05	2	22.3	4.8	117.7	123.7	269.7	146.9	139	98.3	172.3	153.1	166.6	89.7	83	47.4	99.5	108	103	146.4	126.5	157.3
Csa1G427500	A0A0A0LUD3	Uncharacterized protein OS	18.225	18	2	227	25.1	10.24	5	0.00223708	69.1	63.7	53.9	64.3	57.3	69.5	125.9	84.4	54.6	311.1	122	162.7	144.2	71.3	47.6	117.6	125.8	78.5	145.3	221.3	102.3
Csa5G606290	A0A0A0KU34	Uncharacterized protein OS	46.629	64	6	159	17.6	5.05	5	0.000429099	79	97.1	95.2	77.7	109.8	131.8	113.7	118.9	161.7	58.4	83.8	69.3	78.1	94.5	98.8	76.8	133.7	118.9	145.1	125.1	175.3
Csa5G627130	A0A0A0KX17	UBIQUITIN_CONJUGAT_2 domain-containing protein OS	57.919	30	6	162	18.6	7.88	5	0.0269558	118.1	85.8	146.7	55.3	43.2	119.8	71.1	74.2	126.1	43.6	60	46.4	115.2	106.5	173.4	108.6	125.6	165.8	145	132.8	154.8
Csa2G285910	A0A0A0LMN9	Uncharacterized protein OS	56.388	25	8	371	40.6	7.97	5	0.000123993	113.1	78.5	79.4	59.3	86.2	75.4	100	144	112.6	66.5	81.3	71.1	137.3	114.4	112.5	143.2	137.6	98.5	143.6	121.2	152.9
Csa3G176320	A0A0A0L5M4	Uncharacterized protein OS	40.196	18	6	346	38	8	5	1.44188e-06	193	99.1	117.2	21.6	55.7	16.7	136.7	142.3	197	190.8	179.9	173.7	56.5	58.5	40.5	82	90.5	79	143	129.4	137.8
Csa2G363570	A0A0A0LPD9	Cysteine protease OS	49.681	26	7	371	40.6	5.39	5	5.96212e-06	4	10.9	23.1	24.4	20.3	25.9	269.7	211.4	358.8	109.1	136.1	80.1	135.4	133.2	147.6	98.1	104.3	87.4	140.4	141.8	133.3
Csa5G517090	A0A0A0KNT8	S5A_REDUCTASE domain-containing protein OS	72.078	27	9	310	36.1	9.69	5	2.90019e-16	88	81.6	79.5	162.9	173.5	183.8	124	122.6	124	66.3	63.2	63.3	87.6	88.1	77.8	108.1	105.7	110.3	139.7	138.6	151.4
Csa3G253500	A0A0A0L7C4	Uncharacterized protein OS	74.708	21	13	804	89.1	6.49	5	4.044e-06	74.5	72.1	64.5	86.1	90.6	83.1	152	154.8	125	97.6	111.4	102.3	108.5	110.9	66.7	119.8	134.1	79.9	139.6	153.7	151.3
Csa3G778240	A0A0A0LEN6	M20_dimer domain-containing protein OS	42.715	23	7	433	47.6	6.68	5	0.0259858	33	116.1	160.9	105.9	55.8	49.3	68.2	71.4	15.7	90.4	135.8	82.7	129.4	149	139.8	136.4	138.8	149.9	138.8	155.2	151.8
Csa3G889130	A0A0A0LDX8	Uncharacterized protein OS	47.284	9	3	471	51.5	8.6	5	0.000556847	17	20.9	27.2	18.8	39.4	73.1	156.2	66.6	234.9	NaN	95.5	48.1	125.9	70.7	119.8	123.2	227.6	252.6	138	232	292.6
Csa6G110310	A0A0A0KAS7	Thymidine kinase OS	6.365	8	2	242	26.8	6.54	5	0.0422087	180.5	126.9	121.1	23.5	65.1	NaN	133.2	141.1	87.3	101.6	94.3	85.6	108.5	133.6	74.5	171.6	166.7	162.2	136.6	115.3	94
Csa7G374550	A0A0A0K5E4	Uncharacterized protein OS	112.314	35	12	275	30.9	7.37	5	5.92058e-10	30.6	42.9	37	56.2	64.5	58.6	133.1	144.6	151.8	113.5	128.5	135.7	134.7	142.3	160.1	122.9	116.8	90.5	136.6	139.2	143
Csa3G824970	A0A0A0LG11	Amidohydro-rel domain-containing protein OS	96.7	49	12	377	41.6	8.54	5	0.00507177	53.3	99.7	112	85.1	38.4	95.5	153.7	160.1	116	66.5	88.3	72.1	82.2	83.6	120.9	137.4	150.1	132	136.1	126.1	143.8
Csa2G021500	A0A0A0LIK2	Uncharacterized protein OS	50.47	25	5	178	19	4.68	5	0.00027882	1.4	33.2	23.8	24	13.6	23.3	333.2	308.6	279.1	83.9	69.6	91.8	140.9	127.5	146.7	113.7	82	103.8	136	123.3	121.8
Csa1G172630	A0A0A0LW18	Uncharacterized protein OS	181.603	27	30	1403	157.4	6.71	5	0.0227738	87.5	63.7	67.6	58.2	80.1	180.9	94.3	94.3	70.4	132.7	123.1	130.9	128.3	124.2	111.5	101.2	96.8	72.6	134.7	145.5	123.5
Csa1G427520	A0A0A0LXH3	Glutaredoxin domain-containing protein OS	74.392	50	6	137	14.9	8.18	5	0.000208795	63.9	77.8	84.1	99.8	68.4	113.3	124.6	109.5	134.4	65.1	61.2	57.8	109.4	96.8	163.4	116.3	123.2	161.1	134.4	129.3	139.7
Csa4G017050	A0A0A0KXH5	Uncharacterized protein OS	91.772	54	7	1089	121.5	9.54	5	7.64427e-07	33.4	46.9	53.5	76.7	59.7	96.5	92.8	93.4	108.2	154.8	160.6	167.9	152.2	147.7	190.4	77	86.1	89.1	133.9	150.6	183.9
Csa3G556200	A0A0A0LB19	Uncharacterized protein OS	226.024	40	30	973	109.2	6.65	5	0.00341887	94.4	94.5	89.5	94.4	102.5	75.2	87.9	86.1	75	108.8	98.7	97.4	171.8	164.3	119.4	84	91.4	85	133.4	208.9	73.7
Csa2G348875	A0A0A0LQL6	Ubiquitin extension protein OS	103.084	51	9	156	17.7	9.79	5	9.75405e-06	82.4	98.2	94.3	95.4	105	124.9	126.1	117.3	109.8	86.4	72.4	96.8	81.9	78.5	83.2	155	122.7	124.5	133.2	111.1	113.1
Csa4G004920	A0A0A0KTJ0	Signal peptidase I OS	47.987	46	5	180	20	7.56	5	0.00146641	100.9	69.1	43	59	109	63.6	147.7	131.3	79.7	112.7	96.5	108.9	133.2	140.8	74.6	129.1	141.9	117.9	133.1	143	153.6
Csa7G432280	A0A0A0KA32	Uncharacterized protein OS	163.982	47	19	523	56.8	6.1	5	6.01522e-10	31.1	18.9	31	92	95.5	92.6	155.4	150.8	138.8	104.1	118.9	114.8	119.2	114	112.1	128.5	122.6	123.3	132.3	130.7	126
Csa3G889990	A0A0A0LEN5	NAD(P)H-hydrate epimerase OS	70.761	26	10	530	59.5	7.43	5	1.21595e-06	91.6	89.9	74.2	76.6	103.3	79.4	116.2	106.3	101.9	109.2	105.7	108.1	116	142.5	101.6	102.3	115.8	96	131.8	145	136.4
Csa4G293870	A0A0A0KXF2	Histone H2A OS	69.24	49	6	152	16	10.62	5	0.000665797	81	95.1	115.5	72.7	86.8	79.1	83.5	93.4	80	135.5	110.9	130	139.2	103.3	96.8	95.8	96.5	113.4	131.4	124.3	114.2
Csa3G750920	A0A0A0LGI3	Fructose-bisphosphate aldolase OS	466.126	79	27	358	38.6	6.92	5	7.1773e-09	51	49.8	56	89.6	91	71.8	137.3	129.4	160.3	105	108	110.4	101.8	98.8	101.1	111.1	104.8	117.8	130.9	131.7	127.3
Csa6G439410	A0A0A0KH32	Epimerase domain-containing protein OS	143.948	60	11	278	30.1	6.87	5	7.1641e-10	39.5	35.9	46.5	118.5	145.5	128.1	111.7	106.4	114.7	98	109.2	116.7	105.1	107.9	102.1	125.4	120.2	105.2	130.6	136.5	121.1
Csa4G000870	A0A0A0KT58	Aminotran_1_2 domain-containing protein OS	210.634	49	17	475	50.9	7.23	5	9.9955e-15	31.9	32.2	28.5	101.2	105.5	102.5	135.2	138.2	124	171.8	178.6	168.4	83.7	80.1	76.8	118.7	115.4	124	130.5	123.9	128.5
Csa6G147630	A0A0A0KAV7	Uncharacterized protein OS	27.923	12	5	534	59.9	5.24	5	0.000602578	40.8	127.7	88	46.6	49.8	30.3	75.1	91.9	155	162.4	148.2	168.9	59.9	64.2	95.7	145.6	143.4	150.2	130.1	126.2	126.1
GS1	H6WP27	Glutamine synthetase OS	347.208	70	23	356	39.3	6.2	5	1.16339e-11	19.5	26.3	28	66.6	59.1	66	135.4	135.4	148.2	110.9	114	102.2	141.5	147.1	153.3	149.7	159.1	125.7	130	156	124.6
Csa3G740080	A0A0A0LDH5	PfkB domain-containing protein OS	385.683	75	22	341	37.4	5.59	5	3.1334e-13	76.5	70.6	82	70.7	63.1	71.8	136.2	134.2	139.5	91.1	96.5	90.8	102.5	107.2	110.3	144.4	143.3	150.6	129.8	124.1	124.1
Csa1G132160	A0A0A0LSG3	Rieske domain-containing protein OS	80.507	22	8	519	58.5	6.05	5	0.0357141	100	18.6	68.4	68.8	37.4	78.6	129.9	121.9	50.8	119.8	118.2	97.9	149.5	83.4	104.5	154.3	174	149.3	129.8	142	160.6
Csa3G852600	A0A0A0LIR3	Uncharacterized protein OS	71.176	33	14	532	60.3	8.81	5	9.60145e-09	146.4	134.6	119.5	29.3	28	10.5	92	88.6	59.4	137.8	160.5	159.5	225.7	238.1	179	69.6	59.1	55.4	129.7	128.7	122.7
Csa5G649320	A0A0A0KW47	Uncharacterized protein OS	112.066	20	11	787	83.8	4.94	5	0.00238611	106.4	124.4	132.8	92.4	71.5	54	123.1	88	117.2	125.5	100.4	103.8	100.4	69.8	92.2	122.8	117.4	109.2	129.7	96.2	118.9
Csa2G140370	A0A0A0LNE3	Adenosylhomocysteinase OS	817.51	79	39	485	53.1	5.97	5	3.83676e-09	116.7	101.1	107.4	62.9	55.4	69.3	126.5	115.2	129.4	87	75.7	82.8	89.1	83.6	88.9	137.6	149.9	152.2	129.4	112.1	120.2
Csa4G279900	A0A0A0L0E5	Structural maintenance of chromosomes protein OS	117.123	23	23	1227	141	7.31	5	0.00235604	105.7	110.1	85.3	59.5	66.9	109.8	82.8	101.1	87.9	139.5	147.5	115.1	106	108.3	112.7	108.4	98.2	79.2	129	117.7	136.1
Csa4G626100	A0A0A0L398	Folate gamma-glutamyl hydrolase OS	73.094	32	7	375	42.3	7.62	5	0.0202031	56.6	63.2	64.7	85.1	111.2	16.5	165.4	168.8	110.5	108	119.8	109.2	129.1	135.4	107	128	115.7	82.5	127.9	156.4	105.3
Csa2G249900	A0A0A0LPD0	Cysteine protease OS	258.339	64	19	377	40.7	6.52	5	1.5995e-15	9.8	11.5	10.2	41.9	40.4	30.1	178.5	175.2	195.2	185.5	191.5	181.4	97	88.3	90.6	137.4	141.9	152.2	127.6	130.3	119.3
Csa6G525670	A0A0A0KM88	FAD-binding PCMH-type domain-containing protein OS	172.152	38	20	578	64.2	8.38	5	1.65037e-13	34.7	31.1	30.8	74.6	98.3	102.6	146.6	144	114.6	196.1	185.8	194.4	94.8	93.1	81.4	122	113.1	124.6	127.4	125.1	123.2
Csa6G446420	A0A0A0KK93	Uncharacterized protein OS	802.741	76	63	807	89.6	5.26	5	7.57396e-06	78.4	92.6	85.5	108.4	109.4	104.9	109.3	103	113	96.3	89.6	84.8	110.4	97.2	115.8	101.9	108	115.4	127.3	118.4	112.5
Csa2G415540	A0A0A0LQY1	Acyl-coenzyme A oxidase OS	146.726	36	21	681	76.1	7.66	5	5.22914e-09	54.6	57.1	51.3	64.7	65.3	74	151	149.4	158.6	83.3	85.7	107.2	103.9	111.5	114	175	137.8	154.6	127.1	121.7	136.5
Csa4G017100	A0A0A0KXI0	SAP domain-containing protein OS	26.123	11	4	549	61.8	5.08	5	0.00640245	NaN	17.1	19.8	36.2	97.4	26.6	126.9	135.7	22.3	175	187.1	196.4	239	28.8	14	232.6	212.4	224.9	127	121.5	125.4
Csa7G419610	A0A0A0K5X0	S-adenosylmethionine synthase OS	591.112	89	30	393	43.2	5.6	5	1.40498e-12	102.5	114.3	126.5	63.2	63	86.4	140.5	138.8	137.3	68	69.1	69.2	83.3	88.4	98	179.9	170.8	179.4	125.8	129.7	119.2
Csa7G033410	A0A0A0K1V3	Cytochrome b561 and DOMON domain-containing protein OS	125.694	30	9	396	43.8	9.41	5	2.44636e-08	14.4	7.9	12.7	50.5	53.4	19.6	308.2	286.2	302.9	86.3	77.1	95.4	118.3	86.3	73.1	134.8	134.1	115.2	125.6	110.8	124.7
Csa3G119707	A0A0A0L371	Epimerase domain-containing protein OS	43.863	23	6	341	38	7.27	5	4.33214e-05	17.9	11.5	2	19.9	10.1	91.2	150.6	138.3	154.2	84.2	78.4	80.8	101.9	112.7	111.7	266.1	249.8	246.6	125.5	155.1	143.3
Csa5G396020	A0A0A0KQ87	Uncharacterized protein OS	458.693	38	64	2264	252.5	6.18	5	3.03615e-08	67.2	50.3	60.6	90.8	117.3	77.4	203.4	194.8	167.9	69.5	75	69.1	98.7	96.8	82.1	142.6	141.7	112.2	125.2	118.2	115.4
Csa3G408540	A0A0A0LD22	Histone H2A OS	66.181	56	6	135	14.1	10.05	5	6.69727e-06	64.7	80.9	57.3	51.7	66	43.4	98.7	107.9	106.9	90.4	74.2	104.1	153.7	210	192.3	123.6	125.7	126.3	124.2	166.1	117.8
Csa3G823050	A0A0A0LHM6	Pyruvate carboxyltransferase domain-containing protein OS	37.579	15	4	392	41.5	8.34	5	0.000261325	28	31.2	36.6	100.5	50.6	36.3	143.9	176.1	87.3	90.7	120.5	122.8	123.2	57.4	126.6	222.2	151	130.9	124	132	155.1
Csa6G084600	A0A0A0KEX2	Uncharacterized protein OS	9.038	5	2	475	54.8	7.97	5	0.0484464	140.4	189	179.5	56.7	NaN	258.9	182.2	184	162.7	NaN	44	NaN	173.9	144.8	176.5	37.1	40.3	78.8	123.9	37.3	142
Csa3G066750	A0A0A0L2W7	Uncharacterized protein OS	305.2	49	17	535	58.7	6.3	5	1.39627e-09	41	41.2	51.8	63.4	51.3	46.6	152.4	141.3	168.9	132.8	135.8	132.6	127.4	129.7	144.4	113.2	104.1	129.5	123.7	112.4	109.9
Csa3G872070	A0A0A0LDK2	Endoglucanase OS	10.788	5	3	523	57.2	5.64	5	0.0127447	136.7	109.9	137	26.2	13.7	327.8	98.7	118.8	130.6	123.8	111.4	121.7	79.5	72.1	82.6	114.3	124.7	140	123.3	125.9	47.5
Csa4G051550	A0A0A0KV21	AMP-binding domain-containing protein OS	280.476	39	27	660	73.8	6.71	5	3.86626e-11	3.7	6.3	4.1	23.6	8.1	5.8	220.5	234	228.4	116.2	112.2	96	108.7	116.7	111.7	215.5	209.4	211.1	123.1	120.2	116.7
Csa3G740270	A0A0A0LDK0	Uncharacterized protein OS	32.497	14	7	545	59.4	8.37	5	0.00193401	100.1	23.7	16.2	118.4	151	28.7	174.5	169.1	133.2	119.9	121.5	117.6	102.8	91.5	83.5	132.6	149.2	118.2	122.9	126.1	134.4
Csa7G412850	A0A0A0K843	Uncharacterized protein OS	141.565	35	22	732	83.3	7.36	5	0.0327959	122.2	105.9	110.1	82.7	110.9	64.4	115.3	108.8	80.6	110.2	117.1	101.4	116.1	123.4	73.1	111.2	126.1	79.1	122.8	112.5	119.2
Csa3G893410	A0A0A0LJS6	Uncharacterized protein OS	305.977	64	30	670	74.4	6.57	5	2.28614e-11	29.1	20.2	25.3	61.7	71.3	80.7	175	194.2	193.3	109.1	113.5	115.7	87.4	84.9	93.3	152	144.7	125.1	122.8	118.5	108.4
Csa2G348970	A0A0A0LQM8	Uncharacterized protein OS	66.722	22	11	646	71.2	7.94	5	0.00542604	108.5	97.9	79.7	58.5	104.5	48	117.5	126.3	89.4	121.9	113.2	117.9	111.4	113.5	90.6	93.8	109	97.7	122.3	122	151.7
Csa6G514810	A0A0A0KHD5	Derlin OS	19.397	22	5	244	27.9	7.53	5	8.46346e-05	103.6	141.5	93.3	112.8	106.5	104	117.9	124.8	173.9	67.3	88.1	84.3	80.7	90.2	90.3	98	98	97.9	122	122.5	126.7
Csa6G499800	A0A0A0KLV5	Phospho-2-dehydro-3-deoxyheptonate aldolase OS	386.27	61	29	531	58.9	8.16	5	1.34842e-15	38.7	44.2	43	106	101.5	111.3	163.1	160.5	177	107.4	107	105.6	93.5	94.7	99.4	151.4	149.5	153.7	121.3	122.3	124.3
Csa3G842030	A0A0A0LCI7	Uncharacterized protein OS	741.159	78	57	765	84.6	6.47	5	3.92623e-10	81.2	96.2	89.3	65.6	58.7	72.1	124.6	130.6	144.2	83.9	78.3	84.9	103.3	104.8	118	160.1	154.9	153.9	121.2	121.5	112.7
Csa2G297150	A0A0A0LQ41	Uncharacterized protein OS	141.208	34	15	500	53.2	5.1	5	0.000237853	107.9	116.7	104.6	99.2	89.6	114.7	95.2	93.4	64.5	122.4	102.2	104.6	119.4	116.3	102.8	91.1	103.4	97.6	120.6	114	122.4
Csa5G202360	A0A0A0KQH5	SGNH_hydro domain-containing protein OS	36.308	29	6	256	28.7	6.68	5	6.52871e-06	69.5	40.8	52.2	151.2	193.6	185.5	178.5	181.8	141.9	87.3	89.8	82.1	69.1	57.9	70.5	128.9	122.9	106.8	120.5	108.6	112.7
Csa2G234530	A0A0A0LNZ1	Abhydrolase_3 domain-containing protein OS	65.951	39	10	303	33.4	5.64	5	0.000957203	148.9	63.1	70.5	41.6	91.1	49.1	226.5	246.4	113.8	76.5	107.4	90.5	125.2	149.6	71.9	116.1	105.3	82.9	120.4	120	102.2
Csa4G017170	A0A0A0KW81	Uncharacterized protein OS	27.928	36	5	245	27.2	6.46	5	0.000210263	59.1	26.6	11.8	201.6	179.1	220.3	179.1	183.8	186.6	93.4	75.6	67.5	119.8	96.5	81.1	60.2	78.9	75.2	120.3	107.3	142.5
Csa6G453810	A0A0A0KIR2	Uncharacterized protein OS	36.845	17	7	368	40.6	5.25	5	0.0241048	103.5	106.6	124.3	75.1	86.7	122	103.2	109.6	93.7	106.4	112.7	95.8	100.1	98.5	84.8	102	105.8	99.9	119.6	123	106.8
Csa6G238140	A0A0A0KFQ9	Uncharacterized protein OS	65.844	28	9	496	54	6.23	5	0.000162256	49.6	41.9	37.2	70.7	64.9	12.7	203	220.9	230.3	73.7	62.6	73.8	102.9	103.8	107.4	182.2	174	153.1	119	99.1	100.6
Csa3G149980	A0A0A0L5N4	Peptidase A1 domain-containing protein OS	103.257	34	11	432	46.2	9.14	5	1.3467e-07	34.9	55.9	43.7	104.7	99.4	107.3	66.6	58.4	51.9	139.9	135.9	133.6	166.2	158.1	181.5	112.7	99.8	124.6	118.6	143.1	135.2
Csa1G560680	A0A0A0LY92	Uncharacterized protein OS	150.728	41	12	423	46.7	5.47	5	2.66868e-09	87.4	96.4	99.2	84.5	87	67.7	141.7	137.8	129.7	75.2	71.9	74.7	107.6	100.7	112.4	131.9	137.7	131.1	118.4	115.7	124.4
Csa5G165820	A0A0A0KPC8	Uncharacterized protein OS	9.604	2	2	1078	122.8	6.06	5	0.0018876	130.4	NaN	40.8	NaN	NaN	NaN	163.1	149	NaN	194.1	170.8	181.1	56.9	221.9	60.3	76.5	100.3	327.9	117.9	295.2	113.8
Csa1G071870	A0A0A0LUF9	MFS domain-containing protein OS	29.8	6	3	518	56.8	9.25	5	0.00246593	124.6	149.2	146.8	64.9	43.3	26.9	62.4	59.6	53.8	89.2	123.7	176.4	59	41.5	55.8	214.6	239.9	277.2	117	124.1	97.5
Csa1G008520	A0A0A0LUF4	Cation_ATPase_N domain-containing protein OS	333.75	38	28	801	88.3	6.95	5	3.34945e-09	71.9	68	70.8	74.5	75.3	91.9	112.5	115.8	108.4	90.2	88.1	92.7	87.8	95.7	92.9	158.3	167.3	168.3	116.9	108.1	116.8
Csa7G031650	A0A0A0K336	Nudix hydrolase domain-containing protein OS	37.668	24	6	344	38.2	6.95	5	5.98513e-05	NaN	NaN	23.8	82.7	71.2	130.6	162.2	79.1	91.4	198.2	236.3	221.9	106.4	167.4	131.2	118.5	116.8	112.7	116.9	93.5	100.1
Csa5G633280	A0A0A0KS38	Prolyl 4-hydroxylase alpha subunit OS	58.616	37	8	313	34.9	7.62	5	0.0358439	151.4	92.9	92.5	105.9	132.4	91.2	129.6	154.2	94.6	72.6	89	105	99.3	86.7	63.9	114.7	124.1	88.2	116.3	136.4	108.6
Csa7G420690	A0A0A0KBC7	Glutamine synthetase OS	325.107	65	19	356	39.1	6.11	5	2.86092e-09	35.6	39.2	39.1	88.7	78.9	99.7	124.9	125.7	133.9	98.1	99.5	84.7	178	163.5	187.5	127.2	107.1	88.9	115.9	122.3	99.4
Csa3G126230	A0A0A0L4E4	3-phosphoshikimate 1-carboxyvinyltransferase OS	224.551	50	22	526	56.2	6.67	5	1.60139e-05	73.8	79.7	65.4	113.8	138.2	97.1	157	149.1	115.1	112.4	121.8	111.2	83.1	82.1	72.4	113.2	123.4	102.9	115.3	103.4	120.2
Csa1G042220	A0A0A0LQD2	Peptidase A1 domain-containing protein OS	56.449	21	7	491	52.9	5.81	5	8.21486e-08	244	130.3	148.1	54.2	83.2	44.1	189.5	155.3	85.7	172.1	141.6	173.8	59.8	62.7	31.7	99.1	98	70.2	115.1	98.2	116.3
pre-peroxidase	Q40559	Peroxidase OS	175.178	61	11	322	34.3	5.21	5	1.6123e-17	4.6	3.3	3.5	47.9	54.3	54.9	70.4	70	74.9	153.7	136.9	150.9	165.7	160.8	178.9	242.4	232.6	239.1	115.1	124.5	107.1
Csa2G381720	A0A0A0LSH7	Uncharacterized protein OS	287.008	70	25	427	48.3	5.57	5	8.13054e-06	114.2	97.8	105	70.6	73.4	87.1	108.1	105.2	106.6	108	100.6	116.6	109.2	106.4	100	115.5	115.2	99.7	114.8	111.9	112
Csa5G167080	A0A0A0KRG5	Uncharacterized protein OS	63.852	38	9	266	30.6	5.08	5	9.19049e-05	71.9	68.1	59.7	68.1	74.1	22.5	197.1	179.4	147.9	157.5	152.3	155.5	108.5	94.9	82.3	117.8	102.5	96.3	114.8	110.6	94.7
Csa7G308910	A0A0A0K476	Uncharacterized protein OS	183.677	43	20	554	63	6.48	5	2.31206e-06	100.7	107.1	106.1	117.8	100.3	100.4	101.9	95.1	123.1	94.9	99	98.8	71.9	74.7	89.1	121.2	117.1	136.4	114.7	111.2	140.5
Csa6G148320	A0A0A0KAX7	Uncharacterized protein OS	16.903	19	4	228	26.1	10.11	5	0.000494606	122.2	88	85.4	62.1	12.8	24.8	123	124.2	158.8	103.8	104	73.6	154.4	158.4	148.3	147.5	138.1	82.9	114.5	123	133.7
Csa3G038150	A0A0A0L751	Uncharacterized protein OS	18.849	20	5	166	18.7	9.5	5	0.038341	141.1	105.7	49.5	77.5	60.8	75.6	106.6	118.5	113.9	108.7	95.1	92.1	109.8	104.3	160.9	104.8	93.8	146.7	114	118.4	113.2
Csa1G071920	A0A0A0LRT8	Flavokinase domain-containing protein OS	22.282	13	3	386	42.5	6.2	5	0.0413846	49.7	90.1	95	102.9	121.1	102.7	99.1	105.9	101.1	65.9	79.5	92.5	116	136.9	114.5	88.1	108.9	120.2	113.9	104.9	117
Csa2G350250	A0A0A0LNE9	Uncharacterized protein OS	185.771	69	21	320	35.6	9.52	5	3.49142e-11	32.6	47.7	50.5	48.9	48.3	37.5	173.5	189.6	171.4	100.1	108.7	89.7	120.3	119.5	112.3	192.9	201.1	169.2	113.4	116.6	112.8
Csa5G285030	A0A0A0KMM0	Uncharacterized protein OS	73.319	72	7	72	8.1	5.36	5	1.66298e-13	0.4	0.4	NaN	3.6	5.3	2	297	295.2	296.3	182.7	218.9	217.4	83.4	93.6	95.9	99.9	75.2	92.6	113.2	111	114
Csa1G032470	A0A0A0LT92	Uncharacterized protein OS	34.805	26	4	128	13.8	5.53	5	4.44782e-06	55.3	47.6	47.7	58.1	81.8	40.3	152	135.4	105.3	146.1	178.6	176.7	155.4	168.5	148	113.4	106.1	79.3	113	116.4	75.3
Csa3G888540	A0A0A0LDX0	Uncharacterized protein OS	150.957	38	17	448	51.4	9.52	5	0.000344587	101.4	131.3	115	112.3	83.4	94.2	118.4	110.4	135.5	85.5	87	79.2	84.7	89	115.3	106.7	114	149.6	112.8	111.6	119.5
Csa2G307840	A0A0A0LJU3	Uncharacterized protein OS	54.05	27	7	386	43.3	6.52	5	4.01824e-06	106	88	110.3	94	94	105.1	130.5	128.1	122.4	93	90.4	86.7	106.5	100.4	88.9	125.6	120.2	96.3	112.5	122.1	110.7
Csa7G044840	A0A0A0K3L9	Uncharacterized protein OS	49.976	41	11	255	28.1	7.68	5	2.66185e-10	22.7	16.3	10.4	66	52.7	56.2	158.5	150.2	219.6	217.1	164	225.2	78.3	77.6	97.2	128	133.4	148.3	112.1	107.3	131.4
Csa3G081930	A0A0A0L325	Minor allergen Alt a OS	165.141	63	11	203	21.7	6.95	5	5.26668e-15	9.7	10	9.8	28.7	32.2	40.2	242.5	253.9	174.7	155.2	159.1	157	84.8	75.9	79.5	181.5	170.8	170.7	111.9	112.1	110.5
Csa6G526300	A0A0A0KPA9	Small nuclear ribonucleoprotein-associated protein OS	53.525	22	7	284	29.9	11.17	5	0.0184768	105.6	88.9	102.1	69.9	75.1	50.3	99.1	119.8	65.5	120.5	131.1	139.2	133.6	130	93.8	124.9	126.2	66.1	111.7	128.2	132.3
Csa6G522790	A0A0A0KNU4	NAD(P)-bd_dom domain-containing protein OS	38.451	26	7	308	33.2	7.8	5	1.11277e-06	88.4	68.1	68.7	111.1	152.4	71.1	109.8	115.4	85.4	112.8	125.3	127.5	162.1	166.6	169.1	60.7	64.5	69.7	111.5	115.1	141.5
Csa4G029990	A0A0A0KXT9	FabA domain-containing protein OS	125.132	42	11	214	23.6	9.23	5	1.96563e-09	59.9	60.8	63.2	64	76.1	55.4	161.2	155.9	160.9	91.8	92.8	95.5	116.2	111.2	140.3	121	121.9	124	110.8	117.8	105.9
Csa3G597870	A0A0A0LBA8	Uncharacterized protein OS	12.665	30	3	122	13.2	9.16	5	1.18109e-07	14.9	NaN	NaN	74.7	53.1	70	164.1	199.1	169	162.1	174.6	303	142.6	67.9	61.2	136.4	139.1	167.6	110.6	79	111
Csa1G616290	A0A0A0M2V3	RRM domain-containing protein OS	19.332	21	3	197	21.7	5.11	5	2.94532e-07	10.9	7.1	9.4	117.7	90.4	21.1	184.2	165.4	204.9	282.4	193.4	236	118.3	95.9	123	56.2	71.6	76.9	110.5	134.9	60.3
Csa2G418875	A0A0A0LR15	AB hydrolase-1 domain-containing protein OS	76.203	33	9	341	38.7	9	5	5.79859e-08	49.2	65.9	47.7	33.8	40.4	80	152.6	165.5	188.7	70.5	71.3	75.7	129.4	146.4	171.1	171.9	175.1	189.6	110.3	124.9	98.6
Csa7G435550	A0A0A0K6H4	Uncharacterized protein OS	23.342	11	5	441	49.5	5.73	5	4.8901e-06	6.1	7	9.5	30.7	19.5	5.3	68.6	55.9	69.8	212	194.1	238.1	369.4	279.8	322.9	40.2	54.2	55.3	110.2	112.9	128.5
Csa1G014400	A0A0A0LPK6	Uncharacterized protein OS	227.63	55	21	492	52.4	6.06	5	1.41689e-05	77	85.5	81	131.3	121.8	108.8	115.9	119.5	117.8	98.9	97.2	95.8	84.7	98.1	105.7	104.7	99.7	143.4	110.1	120	104.1
Csa6G007400	A0A0A0KD45	BTB domain-containing protein OS	10.688	7	3	550	62.1	5.41	5	0.00021814	NaN	NaN	NaN	60.7	174.1	128.4	35.6	200.3	40.4	124.7	178.6	93.1	171.6	203.6	43.4	169.3	156.6	NaN	109.4	239.9	270.1
Csa6G366530	A0A0A0KD82	Uncharacterized protein OS	334.6	71	25	358	40.7	6.19	5	7.63483e-08	63.5	75	72	73.5	70.3	69.2	132.6	133.8	151.9	93	110.5	105	90	93.4	99.5	159.1	153.2	149.4	109	116.3	94.8
Csa5G608550	A0A0A0KUG8	Uncharacterized protein OS	39.973	18	7	432	47.9	4.91	5	0.0151981	1.6	59.4	58.8	117.8	70.3	195.2	94	187.4	174.7	98.6	88.6	60.8	131.6	132.2	142.1	122.7	147.6	105.6	108.7	143.1	113.4
Csa1G570170	A0A0A0LZ27	Signal peptidase complex subunit 3 OS	16.042	20	3	146	16.7	9.2	5	0.000344251	103.7	92.2	118.3	78.4	81.4	54.6	131.2	121.4	127.6	99.1	96.6	104.4	95.1	105.6	99.8	135.9	125.6	126.4	108.3	112.7	74
Csa7G062780	A0A0A0K5Y8	Annexin OS	141.292	67	19	314	35.6	6.55	5	3.93548e-10	45.4	40.9	37.1	52.7	75	59.3	105.4	110.2	108.7	124.5	123	114.6	202.5	191.7	189.6	121.3	133.5	110.4	107	115.1	110.2
Csa2G356080	A0A0A0LL56	Uncharacterized protein OS	16.313	11	2	235	25.9	9	5	7.37863e-06	78.9	80.8	88.1	100.9	102.4	107.8	116.7	112.3	105	91.4	94.2	108	107.2	109.9	102.9	120.4	107.5	115	106.4	111.3	110.9
Csa7G071400	A0A0A0K7Q9	EGF_CA domain-containing protein OS	155.871	37	16	631	69.7	5.19	5	0.000550349	104.7	90.1	95.3	99.5	124.5	111.9	118.2	104	112.2	91.6	87.6	82.6	90.6	91.8	99.4	107.5	105.1	117.5	106.3	105.3	114.1
Csa7G447180	A0A0A0K7G4	Uncharacterized protein OS	56.288	14	11	801	85.1	6.19	5	0.00177178	98.2	112.1	103.6	69.8	97.5	42.5	140.4	144.7	153.3	131	116	100.1	82.2	76	66.3	101.1	107.1	129.8	105.8	120	121.7
Csa4G608120	A0A0A0L473	Ribosomal_L18A domain-containing protein OS	41.176	47	6	87	10.2	9.94	5	0.000772891	66.8	114.7	67.9	53.8	133.3	107.4	261.3	297.5	156.3	96.4	120.3	47.4	46	45.4	49.4	112	69.8	155.3	105.7	114.8	74.4
Csa7G206940	A0A0A0K3R1	Small nuclear ribonucleoprotein E OS	68.18	61	5	88	10.3	9.99	5	0.000188065	109.2	108.8	110.7	74.1	82.5	97.3	94.2	105.6	124.3	121.8	120.2	106.6	124.5	146.2	119.1	96.5	87.4	67.3	105.4	100.1	91.1
Csa3G822260	A0A0A0LEZ3	Methionine synthase OS	734.042	79	54	765	84.7	6.37	5	3.35791e-09	96.6	111.2	107	60.6	60.6	69.1	117	137	123.3	89.6	100.6	79.6	95.8	97.6	98	163.4	166.4	150.8	105.3	114.8	102.1
Csa7G393450	A0A0A0K7K6	Uncharacterized protein OS	94.012	38	10	306	33.6	5.07	5	0.000164968	37	22.9	25.4	97.9	123.1	96.2	150.7	143.1	97.7	141.3	138.6	135.8	118.4	72.4	45.9	109.5	107.2	57.7	105.1	283.4	146.9
Csa5G346550	A0A0A0KRB4	Isocitrate dehydrogenase [NADP] OS	525.667	79	42	392	44.1	6.95	5	2.79537e-13	42.9	39.9	44.6	87.9	82	75.1	150.1	140.9	156.3	141.6	147.1	144.8	106.6	111	116.6	129.9	115.9	117	105	102.3	113.6
Csa6G290830	A0A0A0KFW4	AB hydrolase-1 domain-containing protein OS	14.453	7	3	507	57.6	6.96	5	2.81885e-08	120	112.5	125.9	132.3	150.7	18.2	181.7	133.7	152.5	124.3	102.3	130.4	106.8	131.2	108.5	95.1	91	110.7	104.8	96.6	70.9
Csa7G396410	A0A0A0KAV4	Thiamine pyrophosphokinase OS	26.398	25	5	264	29.5	5.69	5	4.22926e-05	25.1	30.2	28.2	46.8	79.7	48.3	147.3	118.5	96.1	121.5	153.1	153.9	145.3	149.4	111.2	131.6	114.2	47.8	104.8	304.1	143.6
Csa3G538670	A0A0A0LDH6	Uncharacterized protein OS	62.56	37	6	174	18.8	5.52	5	2.33182e-05	58.9	59.9	45.3	69.9	75.4	62.7	118.3	141.4	152.4	63.2	98.4	88.2	149.3	175.4	158.8	166.5	150.2	108.6	104.7	118.2	92.6
Csa4G028450	A0A0A0KZB6	Acyl-coenzyme A oxidase OS	85.302	27	15	693	77.8	8.63	5	1.10247e-05	26.6	34.5	38.7	60.8	94.1	45	156.1	223.7	124	114.1	111.2	88.9	156.9	154.4	101.4	130.1	173.9	94	104.6	130.7	119.3
Csa1G045910	A0A0A0LR67	Uncharacterized protein OS	44.447	9	4	586	64.5	6.61	5	0.000628535	110.4	108.3	130.9	85.5	102.9	94.2	101	110.7	166.2	106.5	114.9	94.6	70.3	74.1	121.2	100.6	121.9	118.4	104	110.9	125.4
Csa6G514900	A0A0A0KJY0	Uncharacterized protein OS	63.121	35	10	344	38.8	9.26	5	0.00340504	113.6	85.6	97.9	91.5	112.2	52.2	112.8	122.7	104.6	100.6	103.3	101.7	107.9	123.6	92.7	127.5	134.2	121.4	103.9	96.1	113.5
Csa7G432600	A0A0A0K700	Phospholipase D OS	659.399	74	57	808	91.8	5.62	5	2.84217e-08	72	62.3	77.2	101.3	105	100.3	104	99.1	95.6	119.5	117.6	121.3	109.8	106.9	103.3	127.3	126.2	115.1	103.2	102.2	107.8
Csa5G352620	A0A0A0KRD3	DHO_dh domain-containing protein OS	61.891	48	6	211	22.8	8.37	5	0.0119313	105.2	94.6	101.8	79.5	75.2	29.6	118	93	106.2	119.8	139.3	136.5	97.9	122.7	133.4	110.8	104.9	122.3	103	102.9	89.7
Csa3G078260	A0A0A0L542	TPT domain-containing protein OS	28.236	13	5	396	43.2	9.48	5	1.08049e-10	44.2	38.7	45.8	65.4	70.7	65.2	184.6	181.9	191.1	116.2	126	112.6	70	78.9	75.9	142	129.3	156.4	102.7	100.7	107.3
Csa6G308420	A0A0A0KG56	Uncharacterized protein OS	225.173	47	20	562	59.4	7.23	5	2.2163e-05	79.8	55.9	72.3	65.2	110.8	122.6	161.7	179.3	103.7	97	95.5	92.1	93.8	98.4	80.7	160.3	157.1	144.7	102.7	95.9	99.8
Csa1G537470	A0A0A0LYH2	BBE domain-containing protein OS	63.448	43	11	222	25.9	8.91	5	8.19898e-06	8.9	18.6	16.6	14.8	17.5	1.4	246.8	256.6	378.3	202	180.7	167.6	139.1	131.7	61.9	79.4	86.3	47.7	102.5	103.5	107.9
Csa2G416790	A0A0A0LMU5	Uncharacterized protein OS	53.734	36	11	210	24	7.06	5	0.0156535	88.9	73.7	47.5	97.6	109	80.2	117.2	104.7	69	116.2	119.5	112.4	136.4	147.7	107.6	121.2	143.8	106.5	102.4	111.6	82.4
Csa1G447400	A0A0A0LXL6	PKS_KS domain-containing protein OS	325.908	61	18	471	50	7.66	5	1.01946e-06	77.3	78.2	91.2	80.6	78.5	96.6	173.1	140.2	137.5	93.9	94	89.4	79.5	101.2	100.4	138.3	132.3	131.4	102.3	101.7	87.6
Csa5G160250	A0A0A0KP71	Uncharacterized protein OS	73.304	26	7	404	42.5	7.28	5	3.36541e-06	107.6	85.4	99.5	79.2	100.5	80.9	156.8	142.4	152.7	83.6	92.7	81.1	77.5	79	74.3	117.6	120.3	122.5	102.2	100.4	95.6
Csa4G012460	A0A0A0KTW8	Aldo_ket_red domain-containing protein OS	229.302	66	23	342	37.5	6.15	5	2.75852e-10	40.1	41.4	47.8	105.7	103.1	90.7	137.7	129.9	139.3	109.7	99.7	105.6	127	125.3	122.7	124	117.4	97.8	101.9	102.5	104.2
Csa1G237050	A0A0A0LYS8	Uncharacterized protein OS	8.792	5	2	436	47.6	7.23	5	0.000344435	77.1	115.4	54.1	127	119.6	158.1	108.8	88.6	126.2	89.8	86.9	130.5	102.1	112	112.6	135.7	112.9	127.7	101.8	136.8	64.6
Csa3G894490	A0A0A0LJT9	Uncharacterized protein OS	49.516	18	9	745	80.7	7.91	5	0.00711901	139.3	95.9	106.6	55.3	110.5	28.1	141.2	158.5	58.7	104.7	164	143.3	127.1	143.6	63.2	118.9	157.8	119.1	101.7	119.1	62.8
Csa6G362950	A0A0A0KDJ8	Ligase_CoA domain-containing protein OS	253.79	57	29	608	65.8	7.65	5	1.85118e-07	104.3	103.2	88	94.8	95.5	56.5	164.7	153.1	159.5	82.1	76.6	83	104.3	106.6	106.7	132.7	132.7	126.7	101.6	111.6	102.5
Csa6G500500	A0A0A0KGS8	VQ domain-containing protein OS	26.14	16	3	398	42.5	7.25	5	0.000179352	16.4	29.6	24	35.2	160.4	49.5	124.4	137.1	79.3	111.1	163	114.4	147.8	156.9	109.5	210.6	208.5	150.1	101.3	112.7	141.4
Csa6G448740	A0A0A0KKC3	Threonine dehydratase OS	362.004	53	27	615	67.3	6.39	5	1.16891e-07	56.6	42.2	40.9	39.8	41.3	31.5	259.7	257.5	254.8	146.8	143.2	135.7	64.6	62.7	38.9	129.5	147.1	97.8	100.9	110.9	109.7
Csa3G814350	A0A0A0LC24	HIT domain-containing protein OS	45.382	35	5	156	17.1	6.52	5	0.00100739	72.1	65.9	72.9	102.5	81.7	126.5	122.7	102.9	126.1	79.4	74.7	91.6	149.6	111.1	132.4	107.8	92.8	105	100.3	111.2	103.1
Csa1G181260	A0A0A0LTC9	Uncharacterized protein OS	104.349	54	13	196	22.3	7.52	5	1.35575e-11	73.8	82.6	73.1	147.3	150.6	164.9	132	130	156.1	66.1	66.7	89.3	106.3	94.9	113.5	134.8	134.6	148.7	99.9	118.4	84.2
Csa6G450960	A0A0A0KIL2	Uncharacterized protein OS	12.542	22	3	145	17.2	8.65	5	0.00416474	85	113.7	107.9	85.2	87	112.7	97.1	94.7	101.2	93.4	100.9	92.3	156.1	154.8	110.7	99.9	158.6	80.3	99.8	117.3	80.1
Csa1G145980	A0A0A0LVN8	Arogenate dehydratase OS	73.999	32	9	438	47.9	6.67	5	4.24921e-06	65.7	69.8	73.9	145.5	137.9	124	137	124.2	168.2	99.8	85.5	100.4	90.8	87.8	89.8	147.5	133.4	126.1	99.6	100.4	105.1
Csa2G433930	A0A0A0LNI2	Uncharacterized protein OS	152.674	20	24	1451	164.4	7.34	5	5.22037e-09	12.8	10.1	6	165.6	177.7	201.5	161.3	153.5	134.5	99.4	98.8	135.4	111.2	77.1	60.1	179.8	158.4	100.1	99.4	145.2	89.1
Csa6G080910	A0A0A0KBS3	PfkB domain-containing protein OS	300.51	69	25	331	35.6	5.83	5	5.40404e-14	50.8	52.9	51.6	94.3	86.5	81.6	164.9	172.2	181	115.5	120.1	116.2	95.3	98.1	101.3	137.7	141.2	162	99.2	100.1	104.3
Csa2G374670	A0A0A0LLK5	Tocopherol cyclase OS	77.921	36	14	517	57.8	6.84	5	0.0011211	70.3	76.3	84.6	97.4	114.9	79.4	91.2	126.8	105.3	110.7	119	97.9	129.3	123.5	169.7	78.1	86.8	116.5	99.2	114.8	113.2
Csa6G446300	A0A0A0KF41	Isocitrate dehydrogenase [NAD] subunit, mitochondrial OS	157.627	52	16	372	40.7	7.91	5	0.000172989	64.9	83.4	81.8	86.2	75.5	95.1	112	108	138.7	114.5	117.7	111.1	106.3	100.4	109.8	115.1	111.3	139.6	99.1	98	92.6
Csa2G145880	A0A0A0LKC8	Serine hydroxymethyltransferase OS	488.734	83	33	471	51.9	7.43	5	4.35131e-11	75.8	72.9	82.1	64.8	63.2	74.6	144.8	144.4	150.9	93.5	96.1	89.3	92.3	96.2	94.8	165.2	154.3	144.5	98.9	93.3	97.2
Csa3G821600	A0A0A0LFI7	Str_synth domain-containing protein OS	143.847	61	15	376	41.4	6.3	5	0.0021493	103.2	60	64.9	91.5	133.4	134.5	144.5	143.8	90.7	118.2	117.9	104.9	133.7	117.3	80.8	109.2	120.4	79	98.9	105.6	104.4
Csa3G779010	A0A0A0LGS5	Hairpin-inducing protein OS	27.912	27	4	221	25	9.67	5	0.00157841	53.4	51.8	109.5	57.4	80.9	21.6	119.5	107.6	135.9	181.7	172.9	159.1	131.7	102	98.5	98.6	109.5	107.4	98.6	136.9	123.2
Csa3G000140	A0A0A0L0X1	Thioredoxin reductase OS	209.814	57	14	392	41.5	8.15	5	4.3058e-05	94.4	84.4	94.9	78.6	78	93	118.1	103	121.2	88.5	94	88.6	92.3	86	99.9	133.8	128.7	139.1	98.3	97.2	91.6
Csa6G074530	A0A0A0K8W2	Uncharacterized protein OS	51.272	26	4	242	26.8	9.77	5	2.21676e-07	52	64.4	75.2	65.7	56.5	67.9	179.4	159.3	162.8	108.7	117.4	96.8	110.6	102.8	119.9	103	101	92.4	98.1	116.5	124.5
Csa3G740140	A0A0A0LFS9	Uncharacterized protein OS	907.262	82	65	804	89.3	5.19	5	0.000180301	100	80.5	97.7	99.9	99.9	104.2	126.8	124.1	106	97.6	99.4	97.1	101.5	97.2	95	122.8	121.3	105.7	97.2	97.6	105
Csa1G605670	A0A0A0LXD8	Uncharacterized protein OS	170.723	26	16	745	82.5	8.94	5	0.000539744	16.3	28.6	28.3	63.6	66.3	107.8	190.3	210	223	66.7	74.5	57.3	84.7	86.9	289.8	115.3	104	186.9	96.9	92.2	126.1
Csa6G169340	A0A0A0KC13	Citrate synthase OS	221.491	44	19	512	56.2	9	5	0.00136063	78	51.4	53.4	79.6	116.1	61.5	166.4	168.6	150.9	115.1	106.9	112.3	109.9	114.6	89.3	112.5	112.8	91.3	96.6	101.8	104.7
Csa6G095310	A0A0A0KCA8	Uncharacterized protein OS	34.307	9	7	962	107.5	6.24	5	0.0127892	59.4	151.7	185.6	194.6	95.5	98.2	103.5	114.4	112.8	135.5	126.3	125.1	76.6	90.7	122.2	83.9	83.5	97.7	96.3	102.7	89.1
Csa1G039880	A0A0A0LSW4	Alpha-1,4-glucan-protein synthase [UDP-forming] OS	437.961	85	30	361	41.1	6.13	5	7.16121e-07	97.9	96.2	99.2	87.8	96.2	70	126.9	126	131.3	89.8	98.9	92.8	79.1	85.1	80.6	137.8	130.6	133.9	96.1	95.5	97
Csa3G844870	A0A0A0LFN4	Pept_C1 domain-containing protein OS	162.345	40	11	349	39.2	6.77	5	0.00139302	27.5	59.4	71.4	81.4	35.6	44.1	165.8	154.6	195.8	131.9	156.2	127.9	101.6	95.6	129.3	113.6	107.3	149.6	96.1	103	99.4
Csa1G001380	A0A0A0LTZ9	DEK_C domain-containing protein OS	92.638	26	13	613	67.1	5.99	5	0.00895625	100.6	104.8	78.4	66.3	89.7	103.8	84.8	99.4	143.1	113.6	125.6	121	117.4	135.5	116.9	101.3	99.1	86	95.5	119.7	95.1
Csa1G009890	A0A0A0LP59	J domain-containing protein OS	66.32	25	11	704	78.9	6.24	5	0.0117661	107.3	117.4	97	85.3	94.6	49.7	150.4	144.3	126.5	113.7	127.3	110.8	88.9	67.3	64.5	111	108.1	94.1	95.5	96.6	103.9
Csa1G073640	A0A0A0LXD0	Uncharacterized protein OS	81.868	31	10	577	64.3	6.74	5	3.97017e-06	56.5	47.4	53.3	NaN	13.5	0.5	331.3	306.5	256.3	40.9	45.9	49.4	148.3	123.1	103.5	189.2	205.4	146.8	94.8	99.9	75.1
Csa6G042490	A0A0A0K8H3	FBPase domain-containing protein OS	142.486	49	16	339	37	5.59	5	1.27454e-13	15.8	16.7	11.4	101.6	103.9	111.2	167.4	169.7	150.9	202.2	162.5	198.2	102.4	110.8	102.8	125.6	106.5	105.8	94.6	88.4	98.1
Csa4G304220	A0A0A0KXE4	Peptidylprolyl isomerase OS	120.503	32	16	707	80.2	5.83	5	0.00677255	53.9	60.7	87.2	63.8	39.6	83.5	165.8	157.5	210.2	95.5	87.7	84.5	98.9	117.8	147.3	105	105.4	148.2	93.6	103	104.1
Csa4G664540	A0A0A0L4P8	Uncharacterized protein OS	17.727	15	3	276	32.6	9.42	5	0.00341846	119.2	202.5	230.7	126.3	NaN	NaN	84.8	83.9	246.8	86.3	126.4	106	131.8	141.8	239	66.7	84.8	NaN	92.6	97.3	133.1
Csa5G174640	A0A0A0KLF9	Uncharacterized protein OS	144.058	57	15	307	32.2	10.2	5	0.0208067	135.9	91.9	87.4	177.6	77	68.2	110.2	116	228.1	82.2	93.1	84.8	134.5	128	83.3	90.6	107.5	72.8	92.4	87.6	112.8
Csa1G120460	A0A0A0LSD8	Uncharacterized protein OS	55.908	29	8	393	43.7	8.19	5	0.000573105	71	63.6	72.9	86.2	108.7	98.3	91.9	133.1	108.7	116.5	119.1	114.4	139.6	139	133	104.3	100.6	93.4	91.3	123.4	75.8
Csa6G517340	A0A0A0KNB9	DNA-directed RNA polymerase subunit beta OS	81.634	17	14	1248	141.4	7.85	5	0.0267314	120	122.3	89.2	85.3	121.3	78.2	111.7	110	80	132.8	152	121.7	117.4	114.7	76.5	97.6	107.6	71.5	90.7	114.8	95.1
Csa2G011470	A0A0A0LID8	EF-hand domain-containing protein OS	47.664	22	6	339	37.7	4.68	5	1.57858e-06	47.5	55.7	45.3	36	66.5	42.5	174.2	189.9	137.3	90.4	123.4	85.6	150.1	145.6	141.2	172.1	166.1	111.6	90.5	92	84.7
Csa6G490080	A0A0A0KG72	AB hydrolase-1 domain-containing protein OS	69.388	39	9	262	29.5	6.1	5	1.47718e-08	27	15.8	17.5	51.2	63.1	53	120.3	115.4	77.1	157.1	155.6	155.9	150.8	128.9	115.3	198.9	212.6	223.2	87.6	94	73.5
Csa4G052590	A0A0A0KX20	Nucleoside diphosphate kinase OS	94.233	38	7	238	26	9.11	5	0.00463747	65.5	105.4	103.3	103.9	56.1	36.5	153.6	156.8	185.3	115.4	100.5	109.6	122.1	122.6	116.6	105.7	96.2	75.7	87.4	104.9	76.6
Csa3G625650	A0A0A0L8R7	Uncharacterized protein OS	29.977	19	6	219	24.8	8.73	5	0.0456373	98.9	46.1	103.3	72.3	67.3	80.9	191.5	173	230.4	110.9	98.6	112	104.9	77.9	68.9	146.9	142.1	90.7	87.2	92.7	87.1
Csa1G195220	A0A0A0LTI1	Mitochondrial pyruvate carrier OS	29.308	36	3	108	12.1	9.66	5	0.0301713	34.3	50.3	92	118.5	49	93.9	122.8	134.2	155.1	109.5	72.7	117.7	124.7	156.4	181	110.2	131.8	99.1	86.9	88.2	84.9
Csa3G118040	A0A0A0L5Q1	Uncharacterized protein OS	17.551	25	5	253	28.4	6.32	5	0.0072844	NaN	NaN	15.1	24.8	54.7	177.9	259	327.3	151.2	159.1	196.5	171	72.5	96.3	59.1	95.7	118.8	119.7	86.2	76.7	82.3
Csa3G483810	A0A0A0LBP8	Uncharacterized protein OS	200.774	55	24	537	60.3	5.01	5	0.000501198	92.8	87.6	89.7	92.6	79.9	138.2	139.9	142.9	129.2	106	116.1	96.7	105.9	103.1	91.8	129	125	87	85.8	94.1	89.7
Csa3G129660	A0A0A0L6P4	Adenosylhomocysteinase OS	264.096	63	26	485	53.4	6.23	5	1.54085e-07	40.5	17	30.4	7.4	15.5	18.1	193.2	196.2	271.6	116.4	153.3	122.8	81.6	121.8	76.5	265.2	264.4	167.4	85.6	65.7	64.8
Csa5G148540	A0A0A0KK90	Uncharacterized protein OS	172.528	73	12	154	17.8	7.83	5	3.54368e-10	4.7	2.7	6.1	5.4	10.8	2.2	269.2	276.2	232	83.1	88.2	78.9	127.7	119.3	86.9	259.9	278.6	182	85.3	104.9	85.4
Csa3G743390	A0A0A0LEA7	Alpha-carbonic anhydrase domain-containing protein OS	38.036	22	6	280	32.3	7.97	5	2.82335e-10	2.6	8.1	2.7	20.2	19.5	10.7	313.6	324.1	208.4	311.8	304.8	288.2	47.3	42.6	31.9	59.2	62.5	45.9	84.5	102.3	95.7
Csa3G446120	A0A0A0L7Z3	Uncharacterized protein OS	240.024	28	38	1475	166.8	8.72	5	6.43567e-13	22.2	18.1	15.7	91.3	110.6	84.8	200.4	211.7	209.5	168.2	166	165	97.7	104.5	114.3	101.3	98	122.4	84.5	86.3	83.4
Csa4G109010	A0A0A0KZA6	Ubiquinol oxidase OS	20.805	18	3	186	21.2	9.74	5	0.0236444	23.4	113.3	29.4	160.2	114.7	73.4	120.1	124.4	132.5	137.1	135.5	149	107.8	113.5	133.5	103.2	88.7	159	83.2	91.7	77.5
Csa3G845500	A0A0A0LDA8	Uncharacterized protein OS	69.138	22	16	926	104.3	9.13	5	0.0116939	93.7	25.1	28.7	88.4	216.6	85.8	153.3	152	38.4	186.1	178.8	195	115.5	91.4	46.9	123.6	150	64.5	82.8	111.5	96.3
Csa2G010390	A0A0A0LIC8	Barwin domain-containing protein OS	118.805	73	9	142	15.8	8.02	5	9.12409e-13	6.7	3.3	3.9	63.9	67.4	77.8	199.6	189.4	233.6	214.5	234.7	223.7	144.3	131.1	146.1	69.9	66.9	59.2	82.5	99.4	68.8
Csa4G507440	A0A0A0L183	Uncharacterized protein OS	21.904	11	6	539	61.4	5.02	5	0.0124151	123.2	35.8	58	56.6	110	64.6	115	102.9	61.6	107.5	126.1	110.7	131.1	141	135.7	145.7	170.9	216.8	82.2	47.9	53.6
Csa6G516820	A0A0A0KK14	Uncharacterized protein OS	41.017	12	4	415	45.5	8.6	5	0.0414802	24.1	63.3	33	567.2	16.4	193.3	81.5	82.1	82.3	86.1	99.9	69.5	85.4	71	120.3	144.9	166.2	175.1	82	60	45
Csa5G272920	A0A0A0KPI7	Aldo_ket_red domain-containing protein OS	113.86	58	13	289	32	6.54	5	5.43007e-09	70.9	60.6	51.1	127.9	111.7	89.8	151.5	151.1	105.9	190	168.3	174.6	89.4	80.1	97.8	140.2	134.5	107.9	81.7	81.3	71.6
Csa4G007050	A0A0A0KVP4	EXPERA domain-containing protein OS	9.505	10	2	224	25	7.74	5	0.00188464	51.4	60.1	88.7	50.6	47.4	88.8	186.6	222.5	136.9	142.6	136.3	178.6	133.2	118.8	89.9	148.6	116.2	70	81.4	102.3	40.9
Csa5G602160	A0A0A0KTR0	RRM domain-containing protein OS	35.928	20	6	266	29.5	11.08	5	0.00652037	98.3	111.6	52.9	66.7	98.3	68.1	114.3	128.8	188.8	135.2	144.8	139.8	118	101	86.6	108.3	101.4	81.6	80.6	80.8	88.9
Csa4G048540	A0A0A0KWT9	Glutathione S-transferase OS	28.045	26	5	238	27	9.2	5	0.000111569	62.5	61.7	59.4	100.1	97.6	105.8	167.5	173.5	106	141.6	133.9	118.6	123.5	118.6	64.7	110.3	123.8	112.3	80.1	112.6	83.7
Csa4G269210	A0A0A0KZ15	LEA_2 domain-containing protein OS	23.914	21	4	259	28.9	9.66	5	0.000152175	6.7	19.7	5.9	76.3	19.5	NaN	272.2	209.4	258.3	174.4	168.1	218.4	138.2	140.9	143.9	72.1	84.5	110	79.2	78.4	117.1
Csa6G016930	A0A0A0K7Y8	PAP2_C domain-containing protein OS	41.202	19	6	429	48.5	8.9	5	0.0160318	98.6	89.9	86.7	82.5	105.4	114.8	93.3	138.2	79.9	120.1	123.5	87.8	130	132	127	95.9	114	104.3	78	97.7	85.6
Csa2G129140	A0A0A0LHR2	IU_nuc_hydro domain-containing protein OS	31.774	24	5	321	34.4	5.26	5	0.0185571	59	82.8	71.3	103.7	116.6	41.9	152.3	156.7	103.4	111.4	119.4	128	87.9	112.5	125.8	132	129.2	128	77.2	82.5	82.7
Csa4G608110	A0A0A0KZ34	Uncharacterized protein OS	213.627	52	24	387	43.6	5.68	5	1.78752e-10	27.8	24.5	19.6	88.4	98.3	90.4	204.2	226.1	182.5	140	140.1	129.9	122.4	116.9	99.7	141	153.8	105.5	77.1	108.9	57.4
Csa1G534750	A0A0A0LXT8	Chitin-binding type-1 domain-containing protein OS	46.663	30	6	278	30	4.88	5	7.49776e-11	1.2	4.5	0.8	60.5	70.9	80.1	310.9	346.3	375.8	179.9	196.2	180.3	52.5	58.3	63.8	80	77.3	44.1	76.7	74.7	64.1
Csa4G025140	A0A0A0KWC7	Glutamate dehydrogenase OS	259.222	62	21	411	44.9	6.64	5	5.89948e-10	34.2	36.9	31.8	19.2	22.2	12.7	326	318.5	379.2	84.3	92.6	88.9	121.7	132.8	128.6	83.2	74	83.5	75.9	75.8	67.5
Csa3G600020	A0A0A0LDT8	Uncharacterized protein OS	403.706	56	21	400	43.9	6.47	5	4.464e-09	45.2	37.1	29.7	76	78.4	74.9	281.2	283.4	301.5	156.1	157.9	158.3	88.5	88.4	77.1	76.6	74.7	50.6	74.4	70.8	76.7
Csa1G022490	A0A0A0LPJ3	Aspartic proteinase nepenthesin-1 OS	87.144	39	12	487	52.3	6.43	5	1.75758e-11	38.9	29.2	28.2	56.4	62.4	52.9	99.1	105.1	91	143.5	141	114.8	246.1	251.7	183	168.3	178.2	132.1	74.2	77.5	70.3
Csa7G398110	A0A0A0K7U0	Uncharacterized protein OS	20.003	21	4	149	16.3	5.25	5	0.0282018	41.2	23.6	14.4	36.5	47.1	10.2	147.2	144.1	411.4	133.2	112.6	105.4	118.8	98.8	46.1	260.5	107.9	52.8	73.7	252	47.5
Csa5G165890	A0A0A0KN12	Uncharacterized protein OS	50.703	21	6	518	55.5	6.28	5	0.0389136	15.4	98.3	135	150.4	162.5	60.8	261.3	272.6	44.4	67.7	122.3	74.4	74	67.5	18	170.1	96.5	114.4	73.6	130.8	133.3
Csa6G155030	A0A0A0KBV7	Aminotran_1_2 domain-containing protein OS	121.992	50	16	423	47	6.71	5	9.16074e-08	56.7	45.3	56.5	64.5	77.5	119.2	134.1	133.7	118.3	144.3	135.8	135.5	116.7	118.4	98.9	196.5	194.1	133.2	73.1	72.3	68.5
Csa4G046660	A0A0A0KUS2	AB hydrolase-1 domain-containing protein OS	77.456	46	12	314	34.9	9.16	5	2.83306e-05	23.2	50.6	46.2	32.9	25.8	6.2	370.5	359.5	212.6	63.5	65.8	80.7	96.2	73.5	61.3	128.1	157	122.3	70.1	160.3	141.4
Csa6G512870	A0A0A0KL49	PAP_fibrillin domain-containing protein OS	129.155	50	13	322	35.2	5.15	5	0.0385739	73.6	107.5	114.8	69	142.9	41.6	143	137.4	92.3	131.7	118.2	117	154.9	159.3	126.5	92.6	90.3	58.1	68.5	86.1	76.6
Csa6G303770	A0A0A0KG34	Histone H2A OS	23.189	23	4	164	17.6	9.77	5	2.80835e-06	100.2	111.4	85.1	73.8	64.3	48.7	77.3	114.1	80.1	109.3	100.7	98.7	211	195.9	191.3	107.5	138.4	96.3	68	103.8	77.9
Csa1G574950	A0A0A0LYQ7	Uncharacterized protein OS	5.97	4	2	371	42.3	8	5	0.0068676	NaN	NaN	NaN	206.5	197.3	243.6	170.1	185.8	NaN	114.5	100.7	106.1	139.9	185.7	99.3	110.6	117.6	60.2	66.2	152.9	47.5
Csa5G265800	A0A0A0KMA7	Uncharacterized protein OS	38.846	9	6	721	80.4	5.66	5	0.00100792	110.4	67.5	94.5	74.9	65.1	23.8	109.9	105.4	180.5	178.6	218.8	202.6	126.4	106.4	144.3	94.4	94	55.8	65.8	62.3	57.3
Csa4G643620	A0A0A0L0I8	Uncharacterized protein OS	27.464	10	3	467	53.3	6.52	5	0.00249739	NaN	34.2	NaN	65	38.2	59.7	281.9	257.9	211.5	147.9	154.3	136.2	162.7	177.1	183.3	116.6	150.1	30.1	65.2	48.7	29.5
Csa2G024440	A0A0A0LGD4	Lipoxygenase domain-containing protein OS	70.086	48	6	96	10.4	4.67	5	0.000131605	93.5	81.4	82.9	64.9	62.5	35.8	205.2	230.5	268.1	100.6	99.9	99.1	113.8	110.4	88.9	102.8	103.3	132.6	65.1	68	70.3
Csa6G151110	A0A0A0KBP4	Arogenate dehydratase OS	59.875	25	8	426	46.3	7.15	5	2.04312e-08	152.3	153.9	116.8	40.2	45.1	149.4	134.9	203.8	124.1	60.2	59.3	48.4	118.3	167.4	317	62.6	58.6	192.1	63.2	88.4	43.9
Csa4G306850	A0A0A0L2I3	Uncharacterized protein OS	12.698	9	3	360	39.5	7.66	5	9.10278e-09	NaN	NaN	NaN	NaN	NaN	NaN	477.9	494.7	276.8	129.5	142.8	168.9	137.8	133.4	39.9	50.3	73.8	35.7	63	74.4	101.1
Csa2G336130	A0A0A0LJY0	Uncharacterized protein OS	202.271	70	13	220	24.8	5.17	5	1.40323e-17	17.6	21.6	19.4	128.4	132.1	137.3	174.1	178.3	185.5	137.3	153.6	150.8	122.4	120.3	124.3	142.6	139.2	150.4	55.1	54.1	48.1
Csa1G421880	A0A0A0LUH6	Uncharacterized protein OS	51.458	12	7	851	93.3	5.55	5	0.000512034	59.8	115.2	99.7	112.1	62.4	109.2	101.4	127.4	121.8	112.4	106.6	99.9	110.3	114.6	98.4	125.6	177.2	196.7	54.8	92.1	63.1
Csa5G565790	A0A0A0KUT7	Uncharacterized protein OS	8.75	6	2	523	58.8	6.92	5	0.0328877	9.6	7.5	10	299.8	251.2	0.9	129.2	170.4	183.1	163.6	139.2	140.4	121.8	144.7	110.9	91.8	127	121.9	49	48.3	60.2
Csa4G652070	A0A0A0L145	Uncharacterized protein OS	32.252	36	4	216	23.9	7.68	5	0.0126688	116.2	33.6	67.1	NaN	20.5	NaN	318.4	198.4	185.3	34	17.1	NaN	159.7	62.1	140.5	295	344.3	73.2	48.4	273.2	NaN
Csa1G660200	A0A0A0LXW2	Uncharacterized protein OS	199.175	60	13	336	37.2	9.28	5	0.000404101	33.2	13.8	15	78	44	19.9	138.1	136.3	182.3	156.5	176.2	143.7	119.2	139.8	444.5	67.8	65.2	141.1	48.2	57.8	51.1
Csa2G023910	A0A0A0LIQ9	Lipoxygenase domain-containing protein OS	24.651	56	3	54	6	7.18	5	3.5167e-06	93.4	96.4	142.7	48	48	19.6	179.5	230	237.7	57.5	77.1	59	116.8	149.5	155.8	122.4	126.9	157.5	42.4	51.1	52.7
Csa7G370750	A0A0A0K8I0	dCTP pyrophosphatase 1 OS	18.357	27	3	125	14.3	5.59	5	2.25818e-05	NaN	NaN	NaN	57.4	77	16.4	142.6	146.5	113	360.8	348.9	394	82.9	111	105.3	152.5	148.6	4.1	39.4	49.9	41.8
Csa6G067970	A0A0A0K8V5	Acyl carrier protein OS	78.907	32	5	142	15.2	4.81	5	0.00751811	80.8	111	46.7	83	97	50.5	179.9	260.7	150	94.1	114.6	47	77	128.3	78.8	138.9	168.2	135.2	39.3	116.2	80.7
Csa6G501325	A0A0A0KK86	Uncharacterized protein OS	6.834	13	2	160	18.5	6.55	5	0.0046503	NaN	NaN	NaN	190.2	159.8	NaN	143.2	130.5	207.5	215.1	222.9	220.1	191.9	223.7	205.6	50.3	48.6	7.6	35.9	34.3	49
Csa2G028460	A0A0A0LIS0	Lipoxygenase domain-containing protein OS	85.511	72	8	124	13.8	5.26	5	0.0110236	25.5	53.8	60.2	68.5	NaN	48.1	86.8	76.3	44.6	10	NaN	8.3	684.5	667.9	366.8	NaN	NaN	4.8	34.2	46.6	41.6
Csa7G047420	A0A0A0K5Q1	Uncharacterized protein OS	32.907	34	5	269	29.4	8.94	5	3.22272e-05	70.4	74.8	87.8	15.5	14.2	NaN	162.4	168.1	205.3	214	208.5	280.5	173	151.3	173.8	77.5	84.3	125.6	33.7	33.2	29.8
Csa2G023940	A0A0A0LJP4	Lipoxygenase OS	131.307	72	10	124	13.9	5.6	5	4.69992e-06	43.4	67.5	21	41	85.6	20.3	288.3	434.7	317.6	174.5	188.3	88.8	97.4	111.3	53.7	97.5	107.1	64.6	26.9	33.4	27.7
Csa5G202340	A0A0A0KLW8	Uncharacterized protein OS	31.519	15	8	819	91.4	6.89	5	0.000678811	14.9	19.5	21.6	6	NaN	NaN	345.2	329.3	404.1	206.6	208.8	305.6	7.1	6.3	5.4	221.7	220.8	2	13.4	13.1	13.2
Csa5G484630	A0A0A0KRY9	ZnMc domain-containing protein OS	16.731	11	3	366	40.2	6.96	5	0.0311774	NaN	NaN	2.7	3.1	NaN	24.4	20.6	487.3	33.7	745.3	8.3	9.9	474.5	499.3	8.2	10.5	10.4	24.6	11.1	13.7	6.8
PIP2-4	V5RFZ0	Plasma intrinsic protein 2-4 OS	55.062	23	6	283	30.2	7.77	6	4.76042e-15	52.1	51.3	50.7	41.4	36.6	33.3	36.5	32.6	37.5	99.6	86.6	89.2	105.1	108.5	95.8	54.2	55.8	56.5	53.6	50.3	50.9
Csa1G031730	A0A0A0LSI3	Glutamate decarboxylase OS	238.726	55	21	496	55.8	5.96	6	1.15766e-13	54.6	48.2	48.1	63.1	75.9	77.7	53.1	58.1	53.3	57.5	54	55.2	107.5	105.5	100.5	61.5	59.5	56	79.4	86.2	77.4
Csa3G836500	A0A0A0LHY6	Formate dehydrogenase, mitochondrial OS	294.163	68	21	384	42.2	7.2	6	1.11343e-12	13.8	13	19.2	123.2	111.1	125	113.7	114.7	124.2	184.4	200.3	183.8	89.8	87.7	90.1	88.1	87.5	78.2	54.2	58.7	49.7
Csa7G447990	A0A0A0KAM6	Pectinesterase OS	177.155	33	16	595	65	8.21	6	3.38367e-12	72	68.4	66.8	60.3	55.5	49.2	76.7	75	74.6	94.4	98.9	86	184.3	183.6	189.8	78.9	87.3	83.7	67.7	65.6	74.8
Csa3G207890	A0A0A0L6H3	Uncharacterized protein OS	70.356	23	10	583	65.5	6.57	6	3.96857e-12	80.8	61.1	71.6	79.7	95.9	91.6	44.5	48.9	54.2	160.4	148	164.4	58.9	52.7	49.5	82.8	83.5	82.8	31.9	26.5	24
Csa3G119540	A0A0A0L8K0	Aspartic proteinase nepenthesin-1 OS	135.131	43	15	512	55.1	8.76	6	4.66896e-12	68	68.9	71.9	54.5	53.2	60.4	127.6	119.4	132.5	179	164.7	164.8	66.8	65.1	70.7	130.7	127.7	136.5	64.6	58.8	70.2
Csf-2	Q9SXL8	Csf-2 protein OS	254.94	70	13	151	17.5	6.79	6	1.15637e-11	20.8	23.7	29.7	101.3	92.4	133.4	39.3	42	40.9	20	15.7	20.9	96.5	99	99.4	45.9	35.5	44.5	64.4	54.5	66
Csa3G775240	A0A0A0LGL9	Pyr_redox_2 domain-containing protein OS	289.89	76	26	434	47.1	6.83	6	1.04166e-10	62.3	63.9	63.1	106.7	104.4	100.1	116.2	115.2	133.7	117.3	114.7	119.6	92	91.5	92.7	87.7	84.5	94.6	76.8	81.9	83.5
Csa7G447770	A0A0A0K6R4	Uncharacterized protein OS	829.651	82	50	623	68.8	5.4	6	1.10394e-10	79.7	80.3	80.1	84.8	82.2	85.2	103.8	106.1	109.4	97.9	97	95.4	104.5	103.8	108.9	98.4	99.7	104.8	95.8	95.9	99.5
Csa1G005520	A0A0A0LUA8	Aldedh domain-containing protein OS	348.48	66	32	548	59.6	7.56	6	1.21291e-10	59.6	54.6	51.7	76.1	78.4	90.2	56.1	54.2	39.5	93.6	93	94.6	194.5	195.6	216	73.7	78	75.6	65.4	62.1	69.2
Csa5G158580	A0A0A0KP56	Amine oxidase OS	220.199	32	17	725	81.3	6.19	6	1.60907e-10	23.4	23.5	38.4	48.2	44.9	54.7	44.6	44.9	42	92.5	91.7	97.3	159.3	157.2	180	56.3	56.3	79.3	72.6	70.8	73.6
Csa5G642720	A0A0A0KXM8	6-phosphogluconate dehydrogenase, decarboxylating OS	524.051	74	33	487	53.6	6.48	6	1.76396e-10	52.9	55.8	58.5	94.7	94.2	100.2	120.4	121.8	112.4	121.3	121.2	125.9	85.7	87.6	92.7	109.5	111.7	118.2	96.8	94.2	94.9
Csa5G139140	A0A0A0KJD3	Probable 6-phosphogluconolactonase OS	122.873	51	13	321	34.7	6.6	6	2.6646e-10	83.4	85.5	81	93.9	90.3	100.5	92.7	96.9	89.3	78.7	83.3	78.9	86.9	90.3	92.9	79.8	80.9	90.9	89.7	95.5	95.2
Csa5G215130	A0A0A0KM69	Ferritin OS	195.223	48	11	259	29	5.3	6	3.50244e-10	56.9	61.7	50.9	39.5	39.9	33	75.3	69.9	76.3	95.8	124.8	111.7	119.2	155.3	157.1	71.4	68	76	123.6	113.3	126.1
Csa7G058620	A0A0A0K2H5	Fn3_like domain-containing protein OS	237.272	41	21	782	84.4	7.33	6	4.18174e-10	115.4	122.6	98.5	57.3	62.3	45.2	68.4	66.9	63.1	138	146.9	142.7	107.4	114.4	99.2	88.1	85.1	76.7	54.7	54.6	53
Csa5G589940	A0A0A0KTC8	Uncharacterized protein OS	135.641	57	13	234	26.4	7.58	6	4.21357e-10	79.7	91.3	86.5	18.5	20.2	9.8	87.5	103.9	90.9	37.4	49	38.9	81.6	84.4	90.8	40.2	40.8	42	46.1	46.2	39.5
Csa6G424000	A0A0A0KGV3	Lipoxygenase OS	118.382	40	18	555	63.2	5.2	6	8.15811e-10	14.8	16.6	18.1	12.7	13.4	10	9.1	3.4	11.5	14.2	15.7	20.6	40.6	44.3	31.8	46.9	47.9	31.1	50.5	50.6	63.8
Csa7G009190	A0A0A0K178	PNP_UDP_1 domain-containing protein OS	201.846	70	14	266	28.8	5.05	6	1.45249e-09	46.5	51.7	58.7	107.1	119.3	131.4	76	91.5	71.4	126.9	133.4	138.3	109.6	118.8	129.3	90.9	104.3	89.9	45.2	45.6	44.5
Csa2G264020	A0A0A0LM97	Amidase domain-containing protein OS	184.724	43	20	514	55.1	8.7	6	3.74113e-09	26.4	19.4	20.6	14.7	36.4	22.1	26	27.8	11.9	24.1	22.3	22.9	54.7	52.9	43.1	48	46.6	33.2	22.7	21	23.4
Csa6G154500	A0A0A0KDR1	Glutamine amidotransferase type-2 domain-containing protein OS	36.032	29	4	247	26.5	5.8	6	4.79954e-09	56	46.8	49.9	134.5	134.1	148	51.2	47.7	57.5	104.5	106.3	99.8	168.6	159.7	166.8	65.5	71.9	81.6	129.8	128.4	109.7
Csa6G080370	A0A0A0KBR8	PMEI domain-containing protein OS	86.801	36	5	193	21.8	8.88	6	7.0901e-09	12	15	6.3	14.1	31.6	19.6	13.4	8.6	13.3	16.3	37.8	17.1	176.5	199.5	182.1	21.1	26.1	17	179.2	132.9	229.5
Csa2G179730	A0A0A0LKN6	Fe2OG dioxygenase domain-containing protein OS	73.463	45	14	376	42.5	5.9	6	1.287e-08	35.7	26.9	20.1	73	91.9	50.2	21.3	24.1	14.4	65.9	82.6	71.2	44.2	39.2	24	84.5	70.3	71.5	37.2	23.8	19
Csa1G287020	A0A0A0LTZ1	Uncharacterized protein OS	32.465	23	5	270	30.8	8.44	6	2.41017e-08	37.3	37.8	44	116.4	107.3	130.3	72.9	77.4	86.3	82.6	78	79	112.6	112.5	89.6	87.5	88.6	59.9	102.7	102.9	103.2
Csa3G168980	A0A0A0L972	Stress-response A/B barrel domain-containing protein OS	40.335	44	5	109	12.2	6.37	6	2.99118e-08	65	72.7	74.3	88.1	72.8	64.9	138.3	131.7	118.7	72.2	72.6	71.8	78.1	81.8	89.6	121.2	124.1	139.2	86.6	85	89.4
Csa2G356660	A0A0A0LP15	Uncharacterized protein OS	305.98	52	26	390	42.5	9.79	6	3.21346e-08	94.5	98.7	102.3	89.1	85.4	80.9	113.4	111	116.3	118.2	113.3	115	98.6	99.7	103	103.4	101.5	107.3	81.3	79.8	86.3
Csa5G580620	A0A0A0KT44	Alpha-galactosidase OS	123.205	67	15	339	37.5	5.73	6	4.6197e-08	81.7	59.9	68.2	76.5	84.4	90.9	107.3	105.6	84.5	208.7	213.3	220.2	127.7	124.5	98.2	57.9	55.2	38.3	54	51.4	51
Csa3G819800	A0A0A0LCA0	V-type proton ATPase subunit H OS	164.205	55	21	454	51.6	7.21	6	4.67891e-08	77.6	75.9	75.6	78.3	74.6	83.1	116.1	111.2	116.2	91.8	99.9	87.8	119.2	106.4	112.2	102.9	102.8	96.1	97.9	93.2	82.4
Csa6G109780	A0A0A0KAS3	Uncharacterized protein OS	260.922	80	18	147	16.2	3.8	6	5.22908e-08	25.2	31.8	45.6	171.3	124.3	187.2	54.9	50.5	53.7	62.4	82.5	71.7	101.1	99.7	102.3	89.2	87.4	101.2	94.3	105.9	98.3
Csa3G740220	A0A0A0LDJ4	Uncharacterized protein OS	35.31	13	4	394	42.4	8.27	6	6.64755e-08	54.7	71.7	43.7	102.8	116.9	139.8	31	25.9	20.4	76.7	75.5	112.6	242.5	180	201.3	35	25.3	56.6	48.7	50.2	55.4
Csa5G179760	A0A0A0KS51	Dehydroascorbate reductase OS	133.758	72	16	213	23.7	6.64	6	6.74691e-08	58	65.1	75.6	149.2	95.6	160.3	68.3	68.7	95	61.7	62.2	61.7	167.3	155.7	191.2	45	44.7	49.8	67.6	64	67.2
Csa6G358710	A0A0A0KDH7	Uncharacterized protein OS	248.789	56	11	236	26.6	5.22	6	7.64765e-08	63.7	71.1	56.8	58.6	67.2	78.9	46.2	61	77.3	43.1	57.7	43.8	161.2	160.4	162.8	107.8	125.1	114.5	93.8	99.7	88.8
Csa7G050790	A0A0A0K2E6	Uncharacterized protein OS	143.256	44	19	378	40.7	9.61	6	8.07837e-08	61	64.3	78.6	57.3	53.8	45.3	96.8	92	76	144.8	128	145.8	142.3	115.5	129.4	82.1	90.4	74.1	93.9	94	90.3
Csa3G875430	A0A0A0LE99	Plastocyanin OS	103.027	39	3	166	17	5.03	6	8.37791e-08	49.2	41.9	79.8	112.3	84.8	123.5	60.7	55.3	66.9	114.4	160.4	149.3	118.2	116.4	127	63	57.8	59.2	37.1	29.8	33
Csa5G139420	A0A0A0KLX3	Uncharacterized protein OS	103.148	27	18	749	84.3	6.38	6	1.0391e-07	69.8	65.5	70.4	89.6	96.9	95.3	92.4	86.1	94.2	120.2	109.8	117.9	115.2	111.4	112.7	95.1	90.8	107.1	90.8	90.3	102
Csa3G733270	A0A0A0LDK3	Usp domain-containing protein OS	238.57	82	15	164	18.3	6.2	6	1.19011e-07	88.8	83.1	83.4	99.5	100.9	90	100.4	99	119.9	97.5	107.9	92.4	111.3	100.9	129.5	87	86.1	88.8	57.5	61.6	55.6
Csa6G422820	A0A0A0KGM2	Uncharacterized protein OS	122.195	50	12	261	29.1	9.57	6	1.57802e-07	79.2	87.5	83.9	88.4	86.5	87.9	92.8	90.9	84.5	99.3	88.1	98.3	91.4	96.9	98.4	88.5	94.7	96.6	112.1	113.6	125.8
Csa3G331330	A0A0A0L7N6	Bet_v_1 domain-containing protein OS	8.018	15	2	153	17.5	6.54	6	1.60279e-07	NaN	25.7	32.7	NaN	NaN	NaN	NaN	NaN	NaN	22.6	NaN	21.6	196.2	175	114.4	187	200.4	84.4	NaN	NaN	NaN
Csa5G244150	A0A0A0KPD8	Cytochrome c domain-containing protein OS	30.532	53	6	114	12.5	9.31	6	2.08088e-07	56.8	62	77.9	50.4	58.5	69.6	132.5	136	159.9	108.8	116.6	129.4	94.8	88.3	96.5	125	120.3	129.1	79.6	75.8	76.5
Csa4G096610	A0A0A0KZ47	Annexin OS	266.813	58	24	349	39.8	6.87	6	2.13814e-07	63.8	67.3	67.8	116.8	110.2	112.2	101.2	101.1	112.8	96.7	98.2	96.1	94.4	103.4	108.4	97	95.1	113.6	83.6	83.5	93
Csa7G066830	A0A0A0K654	Aldedh domain-containing protein OS	131.994	41	15	537	57.7	7.15	6	2.39527e-07	69.8	60.5	58.1	66.4	74.1	62.1	96	93.4	82.4	120.9	126.2	106.9	102.8	106	87.9	97.9	99.4	74.9	107.1	102.6	102.6
Csa1G031770	A0A0A0LVC4	PALP domain-containing protein OS	79.236	32	10	419	46.3	7.85	6	2.40405e-07	90.5	75.6	81	104.4	99	104.1	78.7	64.5	85.8	90	84.7	93.3	122.6	131.5	131.8	77.5	81.8	70.9	79.3	94.5	93
Csa5G576620	A0A0A0KPJ2	ATP synthase subunit beta OS	629.406	74	33	560	60.1	6.29	6	3.36099e-07	88.6	89.5	101.4	96.3	89.5	94.9	101.9	103.3	115.6	96.9	100.7	99	101.4	102.6	98.6	104.8	99.3	96.9	78.4	78.9	79.2
Csa2G012660	A0A0A0LFK4	Cysteine synthase OS	203.349	67	17	326	34.4	6.15	6	3.97616e-07	86.6	81.4	89.1	114	122.1	138.4	89.4	87.4	81.8	96.5	101.3	110.6	94.5	98.4	90.4	87.8	80.3	75.3	83.4	83	81
Csa7G372350	A0A0A0K6Z0	Uncharacterized protein OS	38.619	31	4	171	19.2	7.44	6	4.08798e-07	31.8	38.5	32.9	46.7	18.3	11.4	57.1	56.9	77	39.9	50.3	36.8	55.9	59	82.3	64.3	66.8	70.5	43.8	53.3	57
Csa3G149950	A0A0A0L511	DUF3700 domain-containing protein OS	81.894	41	7	236	25.3	6.19	6	4.17158e-07	73.5	62.9	67.1	75.3	89.5	60.7	66.1	72	70.5	120	124.8	132.9	92.4	108.4	92.2	102.2	101.9	87.6	108.3	103.5	103.1
Csa6G451470	A0A0A0KHF4	Pyr_redox_2 domain-containing protein OS	278.237	66	25	434	47.4	5.4	6	4.21788e-07	87.7	78.1	78.6	118.6	123.3	105.2	114.4	111	106.9	102.5	103.5	100.6	95.7	92.7	87.5	93.5	89.4	89.1	82.8	85.4	76.9
Csa4G025100	A0A0A0KU66	PMSR domain-containing protein OS	49.174	25	6	268	29.9	8.79	6	4.6392e-07	82	76.9	93.2	119.2	99.4	121.5	90.9	80.7	88.9	80.7	85.7	85.1	94.1	83.4	85.7	83.1	81	72.8	117.8	117	125.1
Csa2G360670	A0A0A0LKY7	SERPIN domain-containing protein OS	180.979	74	21	389	42.6	6.76	6	6.94279e-07	41.4	58.3	56.5	60.4	47.7	78.2	117.8	117.3	92.5	88	89.5	85.4	92.2	90.9	86.7	91	91.8	99.1	134.8	138.1	146.7
Csa3G115030	A0A0A0L5J6	Cytochrome c domain-containing protein OS	243.069	49	11	307	33.8	6.65	6	7.02106e-07	89.6	73.7	76.3	82.3	68	70.9	109.2	101.4	105.3	105	113.5	114.5	147.9	135.6	133.1	90.1	93.5	85.2	79.7	81	95.7
Csa6G160180	A0A0A0KGY2	ACC oxidase OS	111.454	40	10	314	35.4	5.38	6	7.21219e-07	44.3	21.2	24.3	67.7	111.5	48.4	12.5	14.3	5.6	29.4	22.9	21.9	64.9	53.5	22.5	39.4	58.8	28.2	75.5	56	49.6
Csa6G088110	A0A0A0KA81	Succinate--CoA ligase [ADP-forming] subunit beta, mitochondrial OS	293.484	62	23	421	45.1	5.87	6	8.79446e-07	91.9	88.7	86.6	82.2	82.3	95.3	108.6	103.3	106.4	116.8	107.6	117.7	94.5	100.2	96.5	101.4	102.5	113.7	80.6	75.2	83.4
Csa2G277650	A0A0A0LLT4	Uncharacterized protein OS	8.281	26	2	125	13.8	10.23	6	9.59679e-07	NaN	NaN	NaN	NaN	NaN	NaN	NaN	NaN	16.4	NaN	NaN	NaN	NaN	NaN	NaN	NaN	NaN	NaN	NaN	NaN	NaN
Csa5G623540	A0A0A0KRL4	ATP synthase subunit d, mitochondrial OS	167.968	72	15	168	19.7	5.29	6	1.0163e-06	100	92.3	89.1	89.2	86.1	79.1	108.3	106.8	111.2	103.1	106.9	102.4	99.7	94.3	94.3	107	106.8	98.7	83.9	75.6	83.3
Csa6G517170	A0A0A0KK45	AB hydrolase-1 domain-containing protein OS	99.029	48	14	313	35.5	5.25	6	1.38677e-06	88.2	68.4	81	101.9	114	146.8	80.5	73.7	69	99.7	103.4	99.6	106.8	99.3	84.9	66.4	82.1	79.6	72.6	61.8	75
Csa7G448900	A0A0A0K9F9	Aldedh domain-containing protein OS	277.562	69	26	507	54.4	6.68	6	1.38997e-06	75.9	63.3	65.3	79.2	97	71.3	97.4	98.8	99.6	123.3	108.5	112.1	98.8	94.1	94.7	95.5	96.8	107	102.7	97.2	97.8
Csa2G005900	A0A0A0LHZ5	Protein kinase OS	85.497	31	13	653	70.8	7.69	6	1.4225e-06	89.5	58.8	61.5	59.3	45.7	27	66.5	58.3	64.1	97.4	89.4	104.4	67.5	69.8	53.8	93.8	90.4	68.8	104	80	94.5
Csa3G893420	A0A0A0LHR4	Ubiquitin-fold modifier-conjugating enzyme 1 OS	14.52	17	3	174	19.7	7.36	6	1.48789e-06	94.1	96.3	95.8	73.9	78.5	97.2	110.3	103.7	126.2	119.1	108.5	128.3	73.9	68.9	69.8	96.5	105.2	89.6	78	81.5	85.3
Csa1G574800	A0A0A0LWM5	Cysteine synthase OS	116.834	55	13	376	40.8	5.05	6	1.61212e-06	43.2	48.7	60.8	130.5	129.5	138.7	71.1	87.8	55.6	108.3	108.6	91.5	130.7	149.8	120.4	101.1	93.1	70.5	70.9	73.2	61.6
Csa1G574970	A0A0A0M1R9	Phosphotransferase OS	211.533	54	18	498	54.2	6.43	6	1.65506e-06	82	67	77.9	108.3	99.1	91.7	110.7	107	122.9	116.2	111	106	85.7	84.7	88.4	103.1	100	100	83.3	85.3	72.9
Csa3G859670	A0A0A0LDC2	Uncharacterized protein OS	24.641	18	4	144	16.4	9	6	1.77398e-06	26.4	23.3	14	21.5	9.9	10.1	6.2	NaN	7	31.4	44.9	12.7	9.2	42.1	25.8	16	NaN	28.6	15.6	21.3	46
Csa6G513550	A0A0A0KMZ9	Uncharacterized protein OS	157.657	44	15	516	56.3	6.02	6	2.56223e-06	29.5	19.5	22.3	19.7	22	25.5	48.9	39.1	8.3	85.4	66.3	92.2	44.6	43.8	44.9	71.8	71.6	58.1	137.7	124.2	132.8
PIP1-2	V5RFY5	Plasma intrinsic protein 1-2 OS	125.296	26	7	292	31.4	7.83	6	2.76703e-06	7.4	3.8	3.3	1	NaN	49.4	41.6	33.2	41	152.6	143.8	162.2	143.4	159.4	70.4	2.5	0.6	0	NaN	1.2	NaN
Csa7G058580	A0A0A0K3X7	PKS_ER domain-containing protein OS	207.256	70	15	344	38.1	6.18	6	2.87051e-06	50.2	41.8	36.9	95.5	100	64.4	84.7	76.4	88.6	69.6	107.7	89.5	186.7	183.6	179.1	71.7	72.7	63.6	101.9	92.2	102.5
Csa3G736970	A0A0A0LAE1	Peroxidase OS	241.252	63	18	323	36.4	8.09	6	3.14234e-06	4.1	23.9	30.8	49.2	34.1	21.2	46.8	52.8	62.6	371	373.5	408.3	93.5	74.5	89.9	44.2	42.3	72.2	14.2	7.8	10
Csa2G151040	A0A0A0LID3	Uncharacterized protein OS	304.808	77	25	316	35.2	4.93	6	3.46377e-06	103.8	82.4	88.7	96.5	108.3	120.4	70.8	71.1	80	90.9	92.8	88.6	127.5	131.5	114.1	103.1	100.5	92.4	84.6	76.3	82.2
Csa4G083700	A0A0A0L0E4	Malate dehydrogenase OS	338.618	69	18	347	36.2	8.35	6	4.2234e-06	83.3	87	89.7	70.5	70	81.4	114.1	117.7	124	91.6	100.5	98	96.6	100.7	112.9	109.5	104.2	122.8	96.8	91.7	92.8
Csa1G039160	A0A0A0LQ90	ATP synthase subunit gamma OS	148.028	50	15	322	35.3	8.78	6	6.7372e-06	95.2	100.8	94	78.9	74.4	59.5	97.8	95.9	83.7	98.3	93.5	109.6	96.4	103.5	113.8	98.4	115.4	115.2	81.6	84.3	70.6
Csa5G606770	A0A0A0KU96	Probable 6-phosphogluconolactonase OS	39.657	31	4	265	29.2	5.07	6	8.70507e-06	55.2	20.6	21.9	61.8	49.2	58.4	53.6	46.6	82.4	59.1	48.4	59	96.5	109.2	82.5	53.6	66.3	99.5	187.4	121.5	206.4
Csa7G014580	A0A0A0K4R0	Vacuolar proton pump subunit B OS	473.861	68	28	534	59.7	5.24	6	8.97276e-06	86	85.7	80.1	81.5	77.6	67.8	105.8	105	124.2	91.2	100.9	85.6	101.5	102.8	105.1	107.3	108.1	104.8	97	105	90.9
Csa3G610790	A0A0A0L8Y0	Epimerase domain-containing protein OS	107.138	34	14	394	45.2	5.29	6	9.19462e-06	78.1	66.5	73.4	91.3	116.7	84.4	68.6	79.4	65.6	93.2	86.6	77.3	95	96.7	75.2	90.6	93.8	70.3	115.2	129.6	130.9
Csa7G043630	A0A0A0K6U7	Aconitate hydratase OS	494.398	53	36	989	107.8	7.28	6	9.79706e-06	83.1	77.2	76.9	87.9	100.3	87.5	103.2	108.3	88.6	117	112.7	119.2	99.2	105.3	93.1	107.6	103	101.6	83.3	89.3	83.9
Csa1G071830	A0A0A0LRT0	Uncharacterized protein OS	48.939	34	4	174	19	9.6	6	1.0925e-05	NaN	13.7	13.1	9.7	8.1	3.5	53.1	48.4	48.6	17.2	20.1	22.4	126.9	163.6	195.1	29.8	19.8	7	77	83.7	76.2
Csa6G045110	A0A0A0KCF0	Uncharacterized protein OS	73.409	37	9	287	31.4	5.39	6	1.16737e-05	81.1	61.1	62.4	100.7	130.8	126.2	89	107.1	99.3	115.5	132.1	127.1	90.1	99	80.2	109.3	101.1	84.9	61.6	66	72.3
Csa3G843770	A0A0A0LD81	Uncharacterized protein OS	24.465	11	2	312	33.8	7.91	6	1.31991e-05	138.2	126.1	156.7	NaN	NaN	NaN	195.6	193.5	254.8	NaN	82.9	NaN	49.3	64.2	57.7	108.3	90.9	126.2	NaN	NaN	43.2
Csa5G491820	A0A0A0KQN7	Uncharacterized protein OS	25.722	13	2	308	33.8	7.83	6	1.38069e-05	NaN	NaN	NaN	153.6	90.5	NaN	240.2	190.7	213.8	257.7	195.3	176	169.7	128.1	122	NaN	NaN	NaN	NaN	NaN	NaN
Csa6G502810	A0A0A0KGI1	Uncharacterized protein OS	89.783	53	10	214	24.1	5.68	6	1.42697e-05	92.9	41.3	36.2	38.5	68.3	47.3	57.4	64.4	45.8	75.5	54.1	70.8	93.5	88.6	67.4	96.9	117.8	88.2	83.9	107.4	80.6
Csa6G525220	A0A0A0KP18	Uncharacterized protein OS	110.912	31	21	725	81.8	9.33	6	1.46319e-05	75.8	68.4	68.6	50.5	30.8	88.2	33.2	37.4	47.7	105	93	106.2	131	139	174.2	68	68.8	103.4	105.1	98.8	111.2
Csa1G050300	A0A0A0LWL5	Uncharacterized protein OS	39.419	13	5	553	59.8	7.31	6	1.48324e-05	92.8	97.3	75.5	67.6	130.9	83.9	49.1	45.4	58.6	79	84	73.5	122.1	154.9	130.6	66	82.6	74.5	96.1	99	121.8
Csa3G836510	A0A0A0LG61	Protein farnesyltransferase subunit beta OS	39.413	19	8	428	47.7	5.3	6	1.89375e-05	73	86	67.9	96.6	87.8	66.4	84.4	94.5	68.6	106.4	128.4	110.3	154	161.4	155.1	84.5	78.5	77.6	89.7	87.4	78.1
Csa5G152970	A0A0A0KNV9	UBIQUITIN_CONJUGAT_2 domain-containing protein OS	22.601	22	4	183	20.8	4.51	6	1.90126e-05	78.4	77.8	74.4	114.4	114.2	153.5	81.5	79.2	68.9	79.8	70.7	80.1	104.9	99.9	78.3	104.4	89	74.5	93	79.6	95.3
Csa3G017300	A0A0A0L6S6	Uncharacterized protein OS	31.195	26	6	328	35.7	7.75	6	2.2113e-05	99.3	109.4	100.5	83	93.9	82.3	71.8	74.7	71.3	120.1	156.2	141.2	95.4	113.2	90.6	62.9	66.7	91.7	77.9	55.6	85.9
Csa1G228960	A0A0A0LT87	AAI domain-containing protein OS	4.481	9	2	204	20.7	8.47	6	2.41436e-05	69.5	61.6	52.1	70.1	61.1	94.7	67.1	55.5	76.5	146.3	122.9	157.5	124.4	111.9	144.8	46	58.7	76.6	130	106.5	133.3
Csa1G002160	A0A0A0LU46	Uncharacterized protein OS	217.429	54	19	512	56.4	7.08	6	2.43538e-05	79	64.7	72.2	88.4	88.6	93.5	124.6	114.9	105.2	133.7	130.3	125.5	105.8	96.6	78.9	99.7	93.1	76.9	85.5	86.6	89.3
Csa2G009310	A0A0A0LJ36	Plasma membrane ATPase OS	211.706	26	20	814	89.8	6.15	6	2.46728e-05	70.9	58.1	55.2	160.1	169.9	163.1	63.3	54.7	37.8	92.6	80.1	93.9	105.9	89.8	71	87.8	96	96.7	134	114.8	153.7
Csa3G827290	A0A0A0LG26	V-type proton ATPase subunit OS	110.111	39	11	361	41.7	5.06	6	2.69066e-05	87.6	97.6	76.2	83.9	89.6	77.4	103.1	109.8	101.3	102.8	106.8	104.3	109.3	111.4	102.1	93.5	97.7	95.6	84.8	92.6	79.3
Csa5G523190	A0A0A0KR45	Glutaredoxin OS	81.847	82	9	107	11.2	8.31	6	3.1215e-05	84.9	73.3	62.6	73	88.5	93.8	50.2	78.9	48.9	68.3	58.6	70.4	87.4	97.9	81.8	95	82.8	163.2	105.1	85.4	93.5
Csa4G094520	A0A0A0KVK8	14_3_3 domain-containing protein OS	349.532	75	26	263	29.6	4.86	6	4.28237e-05	89.8	93.9	94.2	92.8	97	115.7	94.6	97.5	105.4	85.5	89.6	88.6	90.8	95.4	95.8	109	108.2	109.8	92.4	89	96.1
Csa4G093000	A0A0A0L0I1	Uncharacterized protein OS	354.514	58	25	528	58.9	6.95	6	4.7124e-05	96.3	105.3	94.6	79.9	85.6	79.5	108.3	117.9	105.3	107.8	107.9	97.2	117	119.3	106	106.5	116.5	99.9	77.9	89.1	74.6
Csa3G784370	A0A0A0LEW0	Uncharacterized protein OS	60.837	25	9	423	47.7	6.43	6	5.08995e-05	113.4	103.4	84.9	91.5	82	50.3	104	98.6	93.6	100.8	95.4	94.5	95.1	102.7	113.2	64.1	94.6	83.5	50.6	67.3	43.1
Csa5G025930	A0A0A0KL91	Uncharacterized protein OS	11.044	10	4	493	55.3	6.48	6	5.45043e-05	NaN	185.1	NaN	NaN	NaN	NaN	151	99.4	124.7	169.7	133.7	193.2	123.5	173.7	178.7	197.1	178.5	82.6	NaN	NaN	NaN
Csa3G004510	A0A0A0L140	Acyl-CoA-binding protein OS	73.842	73	7	89	10	6.76	6	5.52995e-05	77.1	78.1	77.7	101.6	78.1	94.7	119.9	146.2	113.3	73.3	87.2	65.8	82.1	87.4	95.9	106.3	130.7	126.3	86.1	80.9	88.4
Csa2G348820	A0A0A0LK55	Uncharacterized protein OS	22.058	22	2	111	12.8	9.61	6	6.19965e-05	89.6	85.6	103.7	79.5	83.8	82.4	115.8	108.5	121.2	117.1	118.5	112.7	104.3	102	94.3	98	99.5	114.9	86	70.7	85.6
Csa1G701320	A0A0A0M3R1	Uncharacterized protein OS	93.508	22	17	773	87.9	9.13	6	7.50449e-05	113.5	86.5	74.5	35	77.9	34.8	39.2	61.9	24.8	152	128.2	133.4	102	78.9	64.2	86.7	104.5	90.1	86	96.6	92.9
Csa7G448910	A0A0A0K6Z1	Subtilase family protein OS	291.01	45	25	771	82.7	6.57	6	7.90042e-05	56	61.8	69.9	78.2	68.2	80.2	88.6	71.9	99.3	99.7	81.1	95.8	90.1	79.3	112.7	123.7	118.1	202	84.8	72.4	82.3
Csa4G646300	A0A0A0L5C9	Aminopeptidase OS	282.771	45	34	880	99.7	5.47	6	8.73004e-05	75.6	74.4	82.1	92.4	100.5	88	112	116.6	99.9	128.6	124.7	121.6	118.2	108.2	104.2	90.1	94.6	77.1	92.1	91.4	96.2
Csa2G360050	A0A0A0LP60	Uncharacterized protein OS	169.581	51	11	241	26.8	6.8	6	8.75509e-05	86.9	90.1	97.9	81.6	78.8	68.2	104.4	99.8	102.4	95.4	106.2	108	108.8	109.8	95.4	114.7	98.2	98.8	100.6	89.3	83.6
Csa6G124220	A0A0A0KE67	Uncharacterized protein OS	229.475	57	15	421	46.1	5.15	6	8.89943e-05	90.1	78.4	70.3	117	123.3	132.8	95.6	76.3	98.1	80	92.4	74	115.6	121.1	112.9	96.4	95.1	95.1	79.6	79.4	82.6
Csa6G449830	A0A0A0KIJ5	Pyruvate kinase OS	292.382	44	24	615	67.9	8.66	6	0.00010136	83.3	76.1	87.9	94.1	104.8	134.1	103.1	96.8	91.7	109.4	112.1	117.3	79.9	93.9	86.8	100.8	96.9	90.1	77.6	73.4	86.7
Csa4G103350	A0A0A0KZ82	FAD-binding PCMH-type domain-containing protein OS	174.468	42	19	567	66.2	7.4	6	0.000103387	46.3	60.5	96	69.1	59	134.4	72.5	70.2	71.1	71.1	69.7	65.8	72.8	70.9	88.3	86	86.1	119.4	73.6	67.6	78.3
Csa3G003980	A0A0A0L697	Uncharacterized protein OS	54.638	12	11	1060	118.3	5.81	6	0.00012141	91.3	86.1	87	77.4	75.2	118.3	95.9	92.8	82.9	70	85.4	77.1	132.9	151.1	114.7	87.9	83.8	81.9	85.7	90.9	80.5
Csa7G268510	A0A0A0K5Z9	Uncharacterized protein OS	66.304	40	10	221	25.4	5.41	6	0.000133229	83.8	79.5	79.3	74.2	91.5	68.1	122.4	110.3	114.1	95.3	102.8	117	116.5	117.2	104	109.1	102.7	94.2	87.9	89.4	87.7
Csa7G212650	A0A0A0K5E6	Lipoyl-binding domain-containing protein OS	188.365	34	15	433	47.3	8.38	6	0.00013469	86.4	91.2	87.7	81.2	88.6	91.7	104.8	107.4	110.3	108.3	120.2	119.7	97.9	106.2	100.7	97	98.1	110.2	88.1	93.9	75.6
Csa6G087960	A0A0A0KA64	Epimerase domain-containing protein OS	160.885	55	16	401	43.9	9.32	6	0.000143658	94.8	87.1	86.3	79.3	92.7	89.8	110.4	106.8	88.7	109.7	121.3	102.9	100.1	107	105.7	112.3	105.2	100	77.6	76.2	71.1
Csa4G082330	A0A0A0L0B5	Ribokinase OS	57.847	31	7	370	38.8	5.33	6	0.000164395	71.5	96.5	79.6	60.1	82.4	74.5	145.6	118.4	105.6	112.3	113	113.3	93.7	89.7	100.9	109.1	107.3	104.3	91.5	84.8	76.8
Csa7G058600	A0A0A0K787	PKS_ER domain-containing protein OS	116.102	51	14	344	38.3	6.37	6	0.00017766	78.9	76.3	68	129.3	115.7	140.8	84.9	86.1	62.7	122.6	101.9	130.7	127.5	151.1	104.1	91.8	90	54.8	65.3	62.6	55
CsCytAOR	E2S0A6	Cytosolic alkenal/one oxidoreductase OS	256.837	68	17	320	34.4	5.72	6	0.000199151	63.5	91	75.6	118.4	90.2	103.3	68.4	71.4	75.7	104.6	99.5	91.6	139.2	128.8	158.4	70	75	94.1	102.1	122.7	95.1
Csa6G153480	A0A0A0KB73	Peroxiredoxin OS	68.634	52	9	201	21.6	8.35	6	0.00019931	83.6	89.3	71.1	114.5	105.3	55.6	95.1	100.7	113.3	114.4	127.6	118.5	110.6	104.5	121.3	74.9	86.7	81.7	54.1	64.7	52.6
Csa2G009560	A0A0A0LI99	Beta_elim_lyase domain-containing protein OS	11.672	13	3	359	38.5	6.8	6	0.000207201	38.7	38.8	44.9	54.5	55.7	10.7	50.2	72.5	77.7	94	130	104.5	87.4	97.4	71.4	69.7	83.6	97	79	67.6	71
Csa5G166990	A0A0A0KRF6	PKS_ER domain-containing protein OS	209.376	54	16	384	41.6	8.22	6	0.000228559	70.1	103.7	84	86.3	89.1	88	91.4	75	76.8	107.3	103.4	104	117.3	115.8	114.4	80.7	89.4	61.7	119	113.3	108.3
Csa7G428280	A0A0A0K624	PsbP domain-containing protein OS	24.243	24	3	245	26.2	6.21	6	0.000232238	48.4	39.3	53.8	82.3	75.6	104.3	162.1	132.6	54.1	138.3	187.6	139.9	197.5	168.8	163.2	90	67.4	65.1	44.6	48.2	47.6
Csa6G538620	A0A0A0KJ41	Uncharacterized protein OS	15.036	14	2	199	23	9.39	6	0.00025628	NaN	NaN	NaN	NaN	NaN	NaN	NaN	NaN	NaN	NaN	NaN	NaN	NaN	NaN	NaN	NaN	NaN	NaN	NaN	NaN	89
Csa3G646610	A0A0A0LC12	Aminotran_1_2 domain-containing protein OS	268.562	59	24	535	58.6	6.19	6	0.000263935	72.8	57.5	77.4	83.2	93.7	58.2	108.3	108.6	113.6	122.6	126.8	124	90.7	93.1	84.1	100.2	106.5	102.5	96.7	95.2	91.2
Csa3G914040	A0A0A0LFC9	Uncharacterized protein OS	16.078	16	2	82	9.3	8.98	6	0.000265147	73.3	71.4	62	115.5	153.5	156.5	37.8	41	46.4	116	101.8	114.6	139.4	123.7	123.7	56.6	104.5	127.8	81.2	124.4	138.6
Csa5G580610	A0A0A0KV32	Pyruvate kinase OS	246.858	63	21	510	55.1	7.34	6	0.000277556	93.9	72.2	72.7	85.7	117.1	72.2	84.4	85.5	70.3	116.1	145.1	115.6	79.3	100.2	75.9	97	97.7	95	89.6	77.8	82.6
Csa4G361880	A0A0A0L0J3	Aldehyde dehydrogenase OS	89.104	35	16	484	52.8	7.18	6	0.000284244	54.9	35.8	55	59.1	97.9	47.9	67.9	102.8	69.1	142	149.2	136.3	131.3	150.9	113.1	91.7	86.9	84	88.5	147.9	90.7
Csa6G188010	A0A0A0KE53	Alpha-1,4 glucan phosphorylase OS	142.75	32	17	844	95.7	6.4	6	0.000296321	39.3	48.5	43.3	85.5	76.3	86.6	67.5	77.4	76	75.6	76.6	76.9	131	151.4	102.6	169.7	167.2	73.9	91.9	89.7	77.7
Csa4G082360	A0A0A0KXJ8	Uncharacterized protein OS	204.943	62	23	434	46.7	6.32	6	0.000303424	81.1	72.7	59.2	87.4	88.7	99.2	87.1	93.2	76.4	99.9	107.1	109.6	118.2	133.4	105.3	82.5	87.7	87	114.5	103.2	122.2
Csa6G186365	A0A0A0KBN3	PH domain-containing protein OS	21.105	33	3	149	17.3	8.46	6	0.000376592	80.7	67.5	66.7	78.4	66	87.6	111.3	118	141.1	68.6	103.2	78.2	106.6	86.2	80.9	87	90.3	87.8	123.7	111.9	110.6
Csa3G881810	A0A0A0LEH5	Peroxidase OS	71.34	32	9	323	36	8.79	6	0.000411738	115.4	70.6	61.6	53.1	136.4	103.5	69.2	66.7	51.7	108.2	131.8	111.4	146	132.5	85.8	37.4	59.6	49.2	31.3	25.9	71.4
Csa6G407650	A0A0A0KDR2	H15 domain-containing protein OS	26.68	14	4	274	29	10.76	6	0.000443142	57.1	61.2	63.7	52.7	63.8	51	101.4	123.2	102.3	141.8	157	130	167.3	211.1	215.9	73.1	86.4	51.2	83.2	68.1	51.5
Csa6G404280	A0A0A0KE28	Pyruvate dehydrogenase E1 component subunit alpha OS	164.675	44	19	399	43.9	7.24	6	0.000470813	91.2	84.6	79.9	113.7	99.7	70.2	108.7	108.2	116.6	135.2	132.4	133.6	87.5	94.8	78.4	107.5	104.8	93.3	79.5	77.4	73.5
Csa1G025160	A0A0A0LSA7	Uncharacterized protein OS	142.258	23	21	1372	147.8	6	6	0.000500318	95.3	72	83.4	72.7	73.2	84.8	97	96	87.8	149.3	143	131.1	113.4	93.9	81.7	112.1	115	87.7	96.9	103.2	95.2
Csa5G464800	A0A0A0KTT3	Cytochrome b-c1 complex subunit Rieske, mitochondrial OS	64.088	31	7	274	30.2	8.16	6	0.00055667	81.5	71.8	74.7	84.3	109.8	54.5	131.5	127.9	129.1	122.3	130.4	135.1	89.4	87.5	94.4	106	104.5	116.8	72.2	69.3	77.3
Csa2G034760	A0A0A0LH10	Glucose-6-phosphate 1-dehydrogenase OS	66.646	23	13	638	71.6	7.17	6	0.000572882	105.3	91.1	84.8	97.7	118.8	69.1	93	97.6	71.2	125.4	124.5	135	92.7	97.7	86.2	83.8	88.7	67.8	79.7	73.2	72.5
Csa6G000100	A0A0A0K7C2	Dihydrolipoyl dehydrogenase OS	194.355	43	19	510	54.1	6.71	6	0.000665033	79.3	69.2	71.6	69.2	72.1	102.1	68.5	67.5	36.8	143.1	96.4	130.9	87.1	121.9	87.9	95.6	94.2	88.9	96.1	126.3	89
Csa5G606540	A0A0A0KSV0	Remorin_C domain-containing protein OS	9.609	8	2	319	36.6	9.73	6	0.000665563	NaN	NaN	NaN	NaN	99.7	NaN	NaN	NaN	NaN	NaN	NaN	NaN	NaN	NaN	NaN	NaN	NaN	NaN	NaN	NaN	NaN
Csa4G515040	A0A0A0L196	Protein kinase domain-containing protein OS	72.678	36	10	357	41.3	5.86	6	0.000685517	118.1	86.1	85.4	86.8	133.3	86.8	79.6	62.6	54.5	121	131.6	120.6	82.7	95.3	67.9	71.4	80.3	54.3	84.2	99.6	119.8
Csa2G336090	A0A0A0LQD4	Uncharacterized protein OS	82.132	53	7	203	22.6	6.93	6	0.000690217	91.9	70.2	67.7	81.8	112.4	85.9	127.6	127.5	102	94.5	102.6	122.1	114.3	128	97.7	93.3	93.7	74	69	62.7	72.3
Csa5G440140	A0A0A0KN93	Uncharacterized protein OS	15.137	27	3	150	17.2	6.2	6	0.000690412	29.1	16.7	13.8	60.4	58.5	54.2	67.3	75.4	8.2	77.7	81	87.3	109	102.4	125.8	67.5	54.8	41.3	90.1	88.8	32.7
Csa2G000680	A0A0A0LEX1	Uncharacterized protein OS	188.98	53	16	498	53.2	5.92	6	0.000818748	64.9	79.4	80.9	80.3	97.1	72.3	95.3	118.7	113.2	115.3	112.8	95.6	109.5	116.5	133.2	100.9	103.7	117.7	85.9	86.8	87.3
Csa1G696490	A0A0A0M3L3	Peroxiredoxin OS	118.878	62	8	162	17.3	6.19	6	0.000880354	85.7	89	88.1	79.9	82.2	96	76.4	104.1	91.7	92.6	105.7	89.2	137.2	141.3	140.2	94.6	86.2	86.9	80.5	105.1	84.3
Csa1G224890	A0A0A0LVX0	Uncharacterized protein OS	222.082	35	33	1061	118.6	6.44	6	0.000880634	94.9	52.8	60.6	75.6	109.3	65.2	110.2	126.5	92.4	117.8	114.1	106.1	87.9	94.7	87.3	110.8	115.9	94.2	73.3	81.1	58.2
Csa2G301520	A0A0A0LM73	Transcription regulator OS	31.1	65	4	94	10.5	6.79	6	0.00102465	47	61.3	60.1	108.1	87.6	106.1	87.8	86.3	121.7	59.3	64.5	70.3	86.6	87.3	133.5	101	87.4	182.5	81.8	66.4	84
Csa5G240140	A0A0A0KMC7	GH10 domain-containing protein OS	41.079	12	9	946	105.3	6.83	6	0.00104065	64	11.1	53.2	87.6	13	76.7	35.7	30.5	19.4	47.1	32.6	28.7	31.2	35.1	38.2	52	62.1	21.1	87	44.4	72
Csa7G396480	A0A0A0K626	Usp domain-containing protein OS	17.398	15	2	162	17.3	7.61	6	0.00132827	57.9	75.4	43.4	85.8	101	35.6	33.9	57.4	61.3	64.4	37.3	76.4	151	167.8	129.5	55.1	54.1	73.5	56.5	63	13
Csa2G049960	A0A0A0LK73	Xylose isomerase OS	236.126	51	23	476	53.3	5.71	6	0.00143885	78.5	84.2	81.5	127.9	116.7	75.2	87.9	84.9	91	102.4	101.6	99.3	108.6	103.8	105.1	86.2	86.5	74.2	101.8	95.1	96.9
Csa2G368890	A0A0A0LLN2	Uncharacterized protein OS	161.184	49	20	539	61.3	7.09	6	0.00162951	109	88	97.8	79.3	74	86.7	53.3	57.9	46.7	118.5	111.6	121.3	125.2	120.2	93.6	72.3	113.3	63.2	134	64.3	59.8
Csa1G598870	A0A0A0LZP1	Uncharacterized protein OS	79.665	51	12	303	33	5.73	6	0.00164757	107.5	92.9	81.6	102.4	116.9	102.5	84.3	85.9	58.2	117.8	116.1	100.1	106.2	110.3	84.1	76.7	79.8	75.3	97.8	91.7	92.2
Csa3G168970	A0A0A0LAS8	Dihydrolipoyl dehydrogenase OS	286.18	54	23	506	53.6	7.83	6	0.00179327	70.5	81.1	87.7	92.3	79.7	101.3	97.4	98.7	101	114.7	113.1	118.6	93	90.8	112.7	94.3	96.1	112.4	97	87.3	101.5
CR9	Q39636	CR9 protein OS	13.363	23	2	137	14.7	4.74	6	0.00197038	NaN	NaN	NaN	NaN	NaN	NaN	NaN	NaN	NaN	540.7	709.7	518.1	NaN	NaN	NaN	NaN	NaN	NaN	NaN	NaN	NaN
Csa1G586750	A0A0A0LWR5	AMP_N domain-containing protein OS	54.959	26	9	482	53.4	5.66	6	0.00211372	109.8	104.8	91.2	68.3	100.2	39.1	125.4	121.1	128.8	115.4	132.2	122.1	107.6	111.2	120.9	69	84.5	80	68.4	68	75.2
Csa4G197830	A0A0A0KWS0	Uncharacterized protein OS	657.369	83	44	559	61.1	6.07	6	0.00225313	112.3	92	85.3	90.3	104.1	75.6	111.2	123	110.5	96.4	101.2	92.6	92.6	102.9	85.9	134.5	134.8	110.2	78.8	78.9	79.7
Csa4G311220	A0A0A0L1C1	Uncharacterized protein OS	33.045	10	3	373	40.1	8.46	6	0.00230228	58.1	55.5	72	36.8	76.6	6.3	28.1	40.2	56	53.8	109.7	101.6	48.7	92.8	116	28	40	59	32.4	35.5	64.6
Csa2G416080	A0A0A0LQY5	Oligopeptide transporter OS	25.854	5	3	589	64.7	8.88	6	0.00233159	NaN	NaN	NaN	NaN	NaN	NaN	NaN	NaN	545.5	NaN	NaN	NaN	NaN	NaN	NaN	NaN	NaN	NaN	NaN	NaN	NaN
Csa6G013350	A0A0A0KBP8	Poly(A)-binding protein C-terminal interacting protein 6 OS	27.806	30	3	140	16.5	4.77	6	0.00235727	41.6	NaN	59	33.7	72.5	30.2	81.4	NaN	34.1	192.4	180	106.8	63	66.4	22.2	61.6	33.9	30.3	NaN	7.3	NaN
Csa1G073020	A0A0A0LV19	Uncharacterized protein OS	67.585	45	8	242	27.7	4.72	6	0.00244322	98.7	110.6	56.7	111.8	100.3	136.1	77	72.5	97.5	86.4	94.3	92.6	113.3	112.1	106.8	105.8	116.1	123.1	59.2	75.8	59.1
Csa3G164520	A0A0A0L5U9	Uncharacterized protein OS	106.199	27	14	830	91.8	7.59	6	0.00245011	88	94.1	99.2	105.9	99	141.4	82.3	103.8	95.5	83.8	87	89.1	132.6	122.8	114.5	64.9	56	89.1	89.4	99.6	102.8
Csa1G528550	A0A0A0LV38	Uncharacterized protein OS	39.706	16	7	609	66.6	5.9	6	0.00248807	85.7	43	66.9	76.1	75.2	31	72.4	83.8	85.3	146	150.6	109.2	125.1	95.8	107.7	82.1	90.9	59.9	115.3	100.4	108.5
Csa4G334700	A0A0A0L068	Thioredoxin OS	12.747	26	3	139	15.5	4.96	6	0.00255329	149.8	82.5	68.6	38.8	77	53.5	98.4	91.6	55.4	90.4	89.1	99.7	93.6	97.7	61.6	75.7	73.7	44.7	83.8	86.2	84.2
Csa7G065130	A0A0A0K439	CN hydrolase domain-containing protein OS	96.951	37	9	422	47	6.68	6	0.00270073	75.4	65.1	79.8	89.8	80.5	49.5	82.8	79.8	80.6	92.4	98.2	101.1	117.7	118.8	87	151.5	154.4	99.1	102	101.1	102
Csa3G150230	A0A0A0L5Q0	Peptide-methionine (R)-S-oxide reductase OS	21.476	32	3	139	15.1	7.24	6	0.0029203	NaN	NaN	NaN	350.5	250.3	NaN	152.3	NaN	198.7	100.8	NaN	NaN	313	216.2	214.1	NaN	NaN	NaN	NaN	NaN	NaN
Csa6G403600	A0A0A0KG10	Uncharacterized protein OS	20.574	12	4	483	54.4	7.15	6	0.00297906	NaN	39.7	NaN	88.8	134.6	683.9	68.7	113.3	78	34.2	176.5	53.4	26.4	22.3	37	NaN	20.9	NaN	NaN	25.5	12
Csa5G166400	A0A0A0KRE6	Uncharacterized protein OS	296.794	40	41	1358	149.8	6.16	6	0.00360402	92	82.4	80.7	56.7	69.5	49.4	93.5	83.4	68.5	173.4	182.6	178.2	141.5	137.2	51.5	87.8	84.2	79.2	100.9	94.7	104.6
Csa4G038700	A0A0A0KUM6	Succinate dehydrogenase [ubiquinone] flavoprotein subunit, mitochondrial OS	173.566	36	17	635	69.9	6.74	6	0.00362698	88.7	89.7	89	72	99.5	79.6	104.1	104.4	89.1	115.1	119.8	116	116.2	119.7	111.3	98	103.7	85.5	88.5	91	91.7
Csa4G280640	A0A0A0L0G5	Dirigent protein OS	43.239	31	4	195	21.7	9.76	6	0.00372492	90.6	78.5	96.5	34	51.1	33.2	80.8	121.7	93.1	92.5	143.8	133.6	190.3	221.7	164.9	89.1	95.7	42.5	79.7	110.6	28.9
Csa2G006110	A0A0A0LF54	NADH-cytochrome b5 reductase OS	164.053	57	13	285	31.2	8.78	6	0.00410433	96.5	98.8	89.3	84.1	94.5	97.1	92.3	111.5	78.5	102.6	102.8	86	122.8	119.9	91.6	117.2	126.6	84.5	65.3	76.8	70.2
Csa3G218160	A0A0A0L6K0	Uncharacterized protein OS	73.205	36	8	340	37.2	6.16	6	0.00427725	37.2	29.3	32.7	65.6	73.6	115.7	100.4	86.1	11.3	76.6	60.1	67.1	91.7	97.2	62.7	70.8	62.1	63.4	177	180.8	227.1
Csa1G172570	A0A0A0LYF8	Uncharacterized protein OS	81.586	59	12	211	23.2	7.42	6	0.00452499	87.5	67.3	96.7	115.7	106.2	99.6	85.3	82.3	82.3	92.4	84.7	61	104.5	117.6	86.9	98.5	100.7	77.2	103.7	104.2	109.4
Csa6G091990	A0A0A0KF95	Pyruvate dehydrogenase E1 component subunit beta OS	150.907	61	14	372	39.6	5.78	6	0.00487683	85.8	85.8	69.4	90.8	92.8	64	106.9	102.5	121.7	119.6	144.3	116.1	87.9	97.7	103.6	94.7	98.3	130.9	89.3	81.9	79
Csa4G608160	A0A0A0KZ39	4-hydroxyphenylpyruvate dioxygenase OS	114.541	36	11	455	50.3	5.54	6	0.00495352	85.4	47.1	82.4	85.5	92.6	215.1	88.1	92.8	136.1	62.6	81.6	68.9	66.8	63.6	82.8	86.2	85.2	85.7	88.1	72.9	88.1
Csa3G117980	A0A0A0L3M8	Malate dehydrogenase OS	125.233	36	9	332	35.9	7.12	6	0.00508638	71.3	28.1	58.8	21.9	70.2	12.9	121.3	129.2	88.2	98.7	89.1	92.8	106	109.4	47.8	112.8	91.2	34	133.1	105.9	106.2
[truncated: 1,385 more rows]

## Sheet: Supplemental Table S2
Supplemental Table S2. List of 34 identified skin semi-polar metabolites along the development of the Sikkim cucumber fruit.
[truncated: 35 more rows]

[truncated: 1 more sheets: Supplemental Table S3]
